# Supplementary material for: Evaluation of single and multilocus DNA barcodes towards species delineation in complex tree genus Terminalia
Source: PLoS One. 2017 Aug 22;12(8):e0182836. doi: 10.1371/journal.pone.0182836 (PMC5567895; doi:10.1371/journal.pone.0182836)
Supplement: S1 Text — (FASTA) [file pone.0182836.s002.fasta]

>AA1DR
ACTTATTATACTCCTGACTATCAAACCAAAGATACTGATATCTTGGCAGCATTCCGAGTA
ACTCCTCAACCTGGAGTTCCGCCTGAGGAAGCAGGGGCTGCAGTGGCTGCTGAATCTTCT
ACTGGGACATGGACAACTGTATGGACCGATGGGCTTACCAGCCTTGACCGTTATAAAGGA
AGATGCTACCACATCGAACCTGTTGCTGGAGAAGAAAATCAATATATATGCTATGTAGCT
TACCCCTTAGACCTTTTTGAAGAAGGTTCTGTTACTAATATGTTTACTTCCATTGTGGGT
AATGTATTTGGGTTCAAAGCCCTACGCGCTCTACGTCTGGAGGATCTGCGAATTCCTACG
GCCTATATTAAAACTTTCCAAGGCCCTCCTCACGGGATCCAAGTTGAGAGAGATAAATTG
AACAAGTATGGTCGTCCCCTATTGGGATGTACTATTAAACCTAAATTGGGGTTATCCGCT
AAGAACTACGGTAGAGCAGTTTATGAATGTCTTCGTGGTGGACTTGATTTTACGAAGGAT
GATGAGAACGTGAACTCACAACCATTTATGCGTTGGAGAGACCGTTTCTTGTTTTGTGCC
GAAGCAATTTATAAAGCACAAGCTGAAACTGGTGAA
>TCT1DR
ACTTATTATACTCCTGACTATCAAACCAAAGATACTGATATCTTGGCAGCATTCCGAGTA
ACTCCTCAACCTGGAGTTCCGCCTGAGGAAGCAGGGGCTGCAGTGGCTGCTGAATCTTCT
ACTGGGACATGGACAACTGTATGGACCGATGGGCTTACCAGCCTTGACCGTTATAAAGGA
AGATGCTACCACATCGAACCTGTTGCTGGAGAAGAAAATCAATATATATGCTATGTAGCT
TACCCCTTAGACCTTTTTGAAGAAGGTTCTGTTACTAATATGTTTACTTCCATTGTGGGT
AATGTATTTGGGTTCAAAGCCCTACGCGCTCTACGTCTGGAGGATCTGCGAATTCCTACG
GCCTATATTAAAACTTTCCAAGGCCCTCCTCACGGGATCCAAGTTGAGAGAGATAAATTG
AACAAGTATGGTCGTCCCCTATTGGGATGTACTATTAAACCTAAATTGGGGTTATCCGCT
AAGAACTACGGTAGAGCAGTTTATGAATGTCTTCGTGGTGGACTTGATTTTACGAAGGAT
GATGAGAACGTGAACTCACAACCATTTATGCGTTGGAGAGACCGTTTCTTATTTTGTGCC
GAAGCACTTTATAAAGCACAAGCTGAAACTGGTGAA
>TCT2DR
ACTTATTATACTCCTGACTATCAAACCAAAGATACTGATATCTTGGCAGCATTCCGAGTA
ACTCCTCAACCTGGAGTTCCGCCTGAGGAAGCAGGGGCTGCAGTGGCTGCTGAATCTTCT
ACTGGGACATGGACAACTGTATGGACCGATGGGCTTACCAGCCTTGACCGTTATAAAGGA
AGATGCTACCACATCGAACCTGTTGCTGGAGAAGAAAATCAATATATATGCTATGTAGCT
TACCCCTTAGACCTTTTTGAAGAAGGTTCTGTTACTAATATGTTTACTTCCATTGTGGGT
AATGTATTTGGGTTCAAAGCCCTACGCGCTCTACGTCTGGAGGATCTGCGAATTCCTACG
GCCTATATTAAAACTTTCCAAGGCCCTCCTCACGGGATCCAAGTTGAGAGAGATAAATTG
AACAAGTATGGTCGTCCCCTATTGGGATGTACTATTAAACCTAAATTGGGGTTATCCGCT
AAGAACTACGGTAGAGCAGTTTATGAATGTCTTCGTGGTGGACTTGATTTTACGAAGGAT
GATGAGAACGTGAACTCACAACCATTTATGCGTTGGAGAGACCGTTTCTTATTTTGTGCC
GAAGCACTTTATAAAGCACAAGCTGAAACTGGTGAA
>TPU1DR
ACTTATTATACTCCTGACTATCAAACCAAAGATACTGATATCTTGGCAGCATTCCGAGTA
ACTCCTCAACCTGGAGTTCCGCCTGAGGAAGCAGGGGCTGCAGTGGCTGCTGAATCTTCT
ACTGGAACATGGACAACTGTATGGACCGATGGGCTTACCAGCCTTGACCGTTATAAAGGA
AGATGCTACCACATCGAACCTGTTGCTGGAGAAGAAAATCAATATATATGCTATGTAGCT
TACCCCTTAGACCTTTTTGAAGAAGGTTCTGTTACTAATATGTTTACTTCCATTGTGGGT
AATGTATTTGGGTTCAAAGCCCTACGCGCTCTACGTCTGGAGGATCTGCGAATTCCTACG
GCCTATATTAAAACTTTCCAAGGCCCTCCTCACGGGATCCAAGTTGAGAGAGATAAATTG
AACAAGTATGGTCGTCCCCTATTGGGATGTACTATTAAACCTAAATTGGGGTTATCCGCT
AAGAACTACGGTAGAGCAGTTTATGAATGTCTTCGTGGTGGACTTGATTTTACTAAGGAT
GATGAGAACGTGAACTCACAACCATTTATGCGTTGGAGAGACCGTTTCTTATTTTGTGCC
GAAGCAATTTATAAAGCACAAGCTGAAACTGGTGAA
>TPU2DR
ACTTATTATACTCCTGACTATCAAACCAAAGATACTGATATCTTGGCAGCATTCCGAGTA
ACTCCTCAACCTGGAGTTCCGCCTGAGGAAGCAGGGGCTGCAGTGGCTGCTGAATCTTCT
ACTGGAACATGGACAACTGTATGGACCGATGGGCTTACCAGCCTTGACCGTTATAAAGGA
AGATGCTACCACATCGAACCTGTTGCTGGAGAAGAAAATCAATATATATGCTATGTAGCT
TACCCCTTAGACCTTTTTGAAGAAGGTTCTGTTACTAATATGTTTACTTCCATTGTGGGT
AATGTATTTGGGTTCAAAGCCCTACGCGCTCTACGTCTGGAGGATCTGCGAATTCCTACG
GCCTATATTAAAACTTTCCAAGGCCCTCCTCACGGGATCCAAGTTGAGAGAGATAAATTG
AACAAGTATGGTCGTCCCCTATTGGGATGTACTATTAAACCTAAATTGGGGTTATCCGCT
AAGAACTACGGTAGAGCAGTTTATGAATGTCTTCGTGGTGGACTTGATTTTACTAAGGAT
GATGAGAACGTGAACTCACAACCATTTATGCGTTGGAGAGACCGTTTCTTATTTTGTGCC
GAAGCAATTTATAAAGCACAAGCTGAAACTGGTGAA
>TPU3DR
ACTTATTATACTCCTGACTATCAAACCAAAGATACTGATATCTTGGCAGCATTCCGAGTA
ACTCCTCAACCTGGAGTTCCGCCTGAGGAAGCAGGGGCTGCAGTGGCTGCTGAATCTTCT
ACTGGAACATGGACAACTGTATGGACCGATGGGCTTACCAGCCTTGACCGTTATAAAGGA
AGATGCTACCACATCGAACCTGTTGCTGGAGAAGAAAATCAATATATATGCTATGTAGCT
TACCCCTTAGACCTTTTTGAAGAAGGTTCTGTTACTAATATGTTTACTTCCATTGTGGGT
AATGTATTTGGGTTCAAAGCCCTACGCGCTCTACGTCTGGAGGATCTGCGAATTCCTACG
GCCTATATTAAAACTTTCCAAGGCCCTCCTCACGGGATCCAAGTTGAGAGAGATAAATTG
AACAAGTATGGTCGTCCCCTATTGGGATGTACTATTAAACCTAAATTGGGGTTATCCGCT
AAGAACTACGGTAGAGCAGTTTATGAATGTCTTCGTGGTGGACTTGATTTTACTAAGGAT
GATGAGAACGTGAACTCACAACCATTTATGCGTTGGAGAGACCGTTTCTTATTTTGTGCC
GAAGCAATTTATAAAGCACAAGCTGAAACTGGTGAA
>TAM1DR
ACTTATTATACTCCTGACTATCAAACCAAAGATACTGATATCTTGGCAGCATTCCGAGTA
ACTCCTCAACCTGGAGTTCCGCCTGAGGAAGCAGGGGCTGCAGTGGCTGCTGAATCTTCT
ACTGGAACATGGACAACTGTATGGACCGATGGGCTTACCAGCCTTGACCGTTATAAAGGA
AGATGCTACCACATCGAACCTGTTGCTGGAGAAGAAAATCAATATATATGCTATGTAGCT
TACCCCTTAGACCTTTTTGAGGAAGGTTCTGTTACTAATATGTTTACTTCCATTGTGGGT
AATGTATTTGGGTTCAAAGCCCTACGCGCTCTACGCCTGGAGGATCTGCGAATTCCTACG
GCCTATATTAAAACTTTCCAAGGCCCTCCTCACGGGATCCAAGTTGAGAGAGATAAATTG
AACAAGTATGGTCGTCCCCTATTGGGATGTACTATTAAACCTAAATTGGGGTTATCCGCT
AAGAACTACGGTAGAGCAGTTTATGAATGTCTTCGTGGTGGACTTGATTTTACGAAGGAT
GATGAGAACGTGAACTCACAACCATTTATGCGTTGGAGAGACCGTTTCTTATTTTGTGCC
GAAGGAATTTATAAAGCACAAGCTGAAACTGGTGAA
>TAM2DR
ACTTATTATACTCCTGACTATCAAACCAAAGATACTGATATCTTGGCAGCATTCCGAGTA
ACTCCTCAACCTGGAGTTCCGCCTGAGGAAGCAGGGGCTGCAGTGGCTGCTGAATCTTCT
ACTGGAACATGGACAACTGTATGGACCGATGGGCTTACCAGCCTTGACCGTTATAAAGGA
AGATGCTACCACATCGAACCTGTTGCTGGAGAAGAAAATCAATATATATGCTATGTAGCT
TACCCCTTAGACCTTTTTGAGGAAGGTTCTGTTACTAATATGTTTACTTCCATTGTGGGT
AATGTATTTGGGTTCAAAGCCCTACGCGCTCTACGCCTGGAGGATCTGCGAATTCCTACG
GCCTATATTAAAACTTTCCAAGGCCCTCCTCACGGGATCCAAGTTGAGAGAGATAAATTG
AACAAGTATGGTCGTCCCCTATTGGGATGTACTATTAAACCTAAATTGGGGTTATCCGCT
AAGAACTACGGTAGAGCAGTTTATGAATGTCTTCGTGGTGGACTTGATTTTACGAAGGAT
GATGAGAACGTGAACTCACAACCATTTATGCGTTGGAGAGACCGTTTCTTATTTTGTGCC
GAAGGAATTTATAAAGCACAAGCTGAAACTGGTGAA
>TBU1DR
ACTTATTATACTCCTGACTATCAAACCAAAGATACTGATATCTTGGCAGCATTCCGAGTA
ACTCCTCAACCTGGAGTTCCGCCTGAGGAAGCAGGGGCTGCAGTGGCTGCTGAATCTTCT
ACTGGAACATGGACAACTGTATGGACCGATGGGCTTACCAGCCTTGACCGTTATAAAGGA
AGATGCTACCACATCGAACCTGTTGCTGGAGAAGAAAATCAATATATATGCTATGTAGCT
TACCCCTTAGACCTTTTTGAGGAAGGTTCTGTTACTAATATGTTTACTTCCATTGTGGGT
AATGTATTTGGGTTCAAAGCCCTACGCGCTCTACGCCTGGAGGATCTGCGAATTCCTACG
GCCTATATTAAAACTTTCCAAGGCCCTCCTCACGGGATCCAAGTTGAGAGAGATAAATTG
AACAAGTATGGTCGTCCCCTATTGGGATGTACTATTAAACCTAAATTGGGGTTATCCGCT
AAGAACTACGGTAGAGCAGTTTATGAATGTCTTCGTGGTGGACTTGATTTTACGAAGGAT
GATGAGAACGTGAACTCACAACCATTTATGCGTTGGAGAGACCGTTTCTTATTTTGTGCC
GAAGGAATTTATAAAGCACAAGCTGAAACTGGTGAA
>TBU2DR
ACTTATTATACTCCTGACTATCAAACCAAAGATACTGATATCTTGGCAGCATTCCGAGTA
ACTCCTCAACCTGGAGTTCCGCCTGAGGAAGCAGGGGCTGCAGTGGCTGCTGAATCTTCT
ACTGGAACATGGACAACTGTATGGACCGATGGGCTTACCAGCCTTGACCGTTATAAAGGA
AGATGCTACCACATCGAACCTGTTGCTGGAGAAGAAAATCAATATATATGCTATGTAGCT
TACCCCTTAGACCTTTTTGAGGAAGGTTCTGTTACTAATATGTTTACTTCCATTGTGGGT
AATGTATTTGGGTTCAAAGCCCTACGCGCTCTACGCCTGGAGGATCTGCGAATTCCTACG
GCCTATATTAAAACTTTCCAAGGCCCTCCTCACGGGATCCAAGTTGAGAGAGATAAATTG
AACAAGTATGGTCGTCCCCTATTGGGATGTACTATTAAACCTAAATTGGGGTTATCCGCT
AAGAACTACGGTAGAGCAGTTTATGAATGTCTTCGTGGTGGACTTGATTTTACGAAGGAT
GATGAGAACGTGAACTCACAACCATTTATGCGTTGGAGAGACCGTTTCTTATTTTGTGCC
GAAGGAATTTATAAAGCACAAGCTGAAACTGGTGAA
>TBU3DR
ACTTATTATACTCCTGACTATCAAACCAAAGATACTGATATCTTGGCAGCATTCCGAGTA
ACTCCTCAACCTGGAGTTCCGCCTGAGGAAGCAGGGGCTGCAGTGGCTGCTGAATCTTCT
ACTGGAACATGGACAACTGTATGGACCGATGGGCTTACCAGCCTTGACCGTTATAAAGGA
AGATGCTACCACATCGAACCTGTTGCTGGAGAAGAAAATCAATATATATGCTATGTAGCT
TACCCCTTAGACCTTTTTGAGGAAGGTTCTGTTACTAATATGTTTACTTCCATTGTGGGT
AATGTATTTGGGTTCAAAGCCCTACGCGCTCTACGCCTGGAGGATCTGCGAATTCCTACG
GCCTATATTAAAACTTTCCAAGGCCCTCCTCACGGGATCCAAGTTGAGAGAGATAAATTG
AACAAGTATGGTCGTCCCCTATTGGGATGTACTATTAAACCTAAATTGGGGTTATCCGCT
AAGAACTACGGTAGAGCAGTTTATGAATGTCTTCGTGGTGGACTTGATTTTACGAAGGAT
GATGAGAACGTGAACTCACAACCATTTATGCGTTGGAGAGACCGTTTCTTATTTTGTGCC
GAAGGAATTTATAAAGCACAAGCTGAAACTGGTGAA
>TC4LR
ACTTATTATACTCCTGACTATCAAACCAAAGATACTGATATCTTGGCAGCATTCCGAGTA
ACTCCTCAACCTGGAGTTCCGCCTGAGGAAGCAGGGGCTGCAGTGGCTGCTGAATCTTCT
ACTGGGACATGGACAACTGTATGGACCGATGGGCTTACCAGCCTTGACCGTTATAAAGGA
AGATGCTACCACATCGAACCTGTTGCTGGAGAAGAAAATCAATATATATGCTATGTAGCT
TACCCCTTAGACCTTTTTGAAGAAGGTTCTGTTACTAATATGTTTACTTCCATTGTGGGT
AATGTATTTGGGTTCAAAGCCCTACGCGCTCTACGTCTGGAGGATCTGCGAATTCCTACG
TCCTATATTAAAACTTTCCAAGGCCCTCCTCACGGGATCCAAGTTGAGAGAGATAAATTG
AACAAGTATGGTCGTCCCCTATTGGGATGTACTATTAAACCTAAATTGGGGTTATCCGCT
AAGAACTACGGTAGAGCAGTTTATGAATGTCTTCGTGGTGGACTTGATTTTACGAAGGAT
GATGAGAACGTGAACTCACAACCATTTATGCGTTGGAGAGACCGTTTCTTATTTTGTGCC
GAAGGAATTTATAAAGCACAAGCTGAWWCTGGTGAA
>TC3LR
ACTTATTATACTCCTGACTATCAAACCAAAGATACTGATATCTTGGCAGCATTCCGAGTA
ACTCCTCAACCTGGAGTTCCGCCTGAGGAAGCAGGGGCTGCAGTGGCTGCTGAATCTTCT
ACTGGGACATGGACAACTGTATGGACCGATGGGCTTACCAGCCTTGACCGTTATAAAGGA
AGATGCTACCACATCGAACCTGTTGCTGGAGAAGAAAATCAATATATATGCTATGTAGCT
TACCCCTTAGACCTTTTTGAAGAAGGTTCTGTTACTAATATGTTTACTTCCATTGTGGGT
AATGTATTTGGGTTCAAAGCCCTACGCGCTCTACGTCTGGAGGATCTGCGAATTCCTACG
TCCTATATTAAAACTTTCCAAGGCCCTCCTCACGGGATCCAAGTTGAGAGAGATAAATTG
AACAAGTATGGTCGTCCCCTATTGGGATGTACTATTAAACCTAAATTGGGGTTATCCGCT
AAGAACTACGGTAGAGCAGTTTATGAATGTCTTCGTGGTGGACTTGATTTTACGAAGGAT
GATGAGAACGTGAACTCACAACCATTTATGCGTTGGAGAGACCGTTTCTTATTTTGTGCC
GAAGGAATTTATAAAGCACAAGCTGAAWCTGGTGAA
>TP1LR
ACTTATTATACTCCTGACTATCAAACCAAAGATACTGATATCTTGGCAGCATTCCGAGTA
ACTCCTCAACCTGGAGTTCCGCCTGAGGAAGCAGGGGCTGCAGTGGCTGCTGAATCTTCT
ACTGGGACATGGACAACTGTATGGACCGATGGGCTTACCAGCCTTGACCGTTATAAAGGA
AGATGCTACCACATCGAACCTGTTGCTGGAGAAGAAAATCAATATATATGCTATGTAGCT
TACCCCTTAGACCTTTTTGAAGAAGGTTCTGTTACTAATATGTTTACTTCCATTGTGGGT
AATGTATTTGGGTTCAAAGCCCTACGCGCTCTACGTCTGGAGGATCTGCGAATTCCTACG
TCCTATATTAAAACTTTCCAAGGCCCTCCTCACGGGATCCAAGTTGAGAGAGATAAATTG
AACAAGTATGGTCGTCCCCTATTGGGATGTACTATTAAACCTAAATTGGGGTTATCCGCT
AAGAACTACGGTAGAGCAGTTTATGAATGTCTTCGTGGTGGACTTGATTTTACGAAGGAT
GATGAGAACGTGAACTCACAACCATTTATGCGTTGGAGAGACCGTTTCTTATTTTGTGCC
GAAGGAATTTATAAAGCACAAGCTGAWACTGGTGAA
>TP2LR
ACTTATTATACTCCTGACTATCAAACCAAAGATACTGATATCTTGGCAGCATTCCGAGTA
ACTCCTCAACCTGGAGTTCCGCCTGAGGAAGCAGGGGCTGCAGTGGCTGCTGAATCTTCT
ACTGGGACATGGACAACTGTATGGACCGATGGGCTTACCAGCCTTGACCGTTATAAAGGA
AGATGCTACCACATCGAACCTGTTGCTGGAGAAGAAAATCAATATATATGCTATGTAGCT
TACCCCTTAGACCTTTTTGAAGAAGGTTCTGTTACTAATATGTTTACTTCCATTGTGGGT
AATGTATTTGGGTTCAAAGCCCTACGCGCTCTACGTCTGGAGGATCTGCGAATTCCTACG
TCCTATATTAAAACTTTCCAAGGCCCTCCTCACGGGATCCAAGTTGAGAGAGATAAATTG
AACAAGTATGGTCGTCCCCTATTGGGATGTACTATTAAACCTAAATTGGGGTTATCCGCT
AAGAACTACGGTAGAGCAGTTTATGAATGTCTTCGTGGTGGACTTGATTTTACGAAGGAT
GATGAGAACGTGAACTCACAACCATTTATGCGTTGGAGAGACCGTTTCTTATTTTGTGCC
GAAGGAATTTATAAAGCACAAGCTGAWACTGGTGAA
>TP3LR
ACTTATTATACTCCTGACTATCAAACCAAAGATACTGATATCTTGGCAGCATTCCGAGTA
ACTCCTCAACCTGGAGTTCCGCCTGAGGAAGCAGGGGCTGCAGTGGCTGCTGAATCTTCT
ACTGGGACATGGACAACTGTATGGACCGATGGGCTTACCAGCCTTGACCGTTATAAAGGA
AGATGCTACCACATCGAACCTGTTGCTGGAGAAGAAAATCAATATATATGCTATGTAGCT
TACCCCTTAGACCTTTTTGAAGAAGGTTCTGTTACTAATATGTTTACTTCCATTGTGGGT
AATGTATTTGGGTTCAAAGCCCTACGCGCTCTACGTCTGGAGGATCTGCGAATTCCTACG
TCCTATATTAAAACTTTCCAAGGCCCTCCTCACGGGATCCAAGTTGAGAGAGATAAATTG
AACAAGTATGGTCGTCCCCTATTGGGATGTACTATTAAACCTAAATTGGGGTTATCCGCT
AAGAACTACGGTAGAGCAGTTTATGAATGTCTTCGTGGTGGACTTGATTTTACGAAGGAT
GATGAGAACGTGAACTCACAACCATTTATGCGTTGGAGAGACCGTTTCTTATTTTGTGCC
GAAGGAATTTATAAAGCACAAGCTGAWACTGGTGAA
>TCS1DR
ACTTATTATACTCCTGACTATCAAACCAAAGATACTGATATCTGGGCAGCATTCCGAGTA
ACTCCTCAACCTGGAGTTCCGCCTGAGGAAGCAGGGGCTGCAGTGGCTGCTGAATCTTCT
ACTGGAACATGGACAACTGTATGGACCGATGGGCTTACCAGCCTTGACCGTTATAAAGGA
AGATGCTACCACATCGAACCTGTTGCTGGAGAAGAAAATCAATATATATGCTATGTAGCT
TACCCCTTAGACCTTTTTGAAGAAGGTTCTGTTACTAATATGTTTACTTCCATTGTGGGT
AATGTATTTGGGTTCAAAGCCCTACGCGCTCTACGTCTGGAGGATCTGCGAATTCCTACG
GCCTATATTAAAACTTTCCAAGGCCCTCCTCACGGGATCCAAGTTGAGAGAGATAAATTG
AACAAGTATGGTCGTCCCCTATTGGGATGTACTATTAAACCTAAATTGGGGTTATCCGCT
AAGAACTACGGTAGAGCAGTTTATGAATGTCTTCGTGGTGGACTTGATTTTACGAAGGAT
GATGAGAACGTGAACTCACAACCATTTATGCGTTGGAGAGACCGTTTCTTATTTTGTGCC
GAAGGAATTTATAAAGCACAAGCTG---CTGGTGAA
>TCS2DR
ACTTATTATACTCCTGACTATCAAACCAAAGATACTGATATCTGGGCAGCATTCCGAGTA
ACTCCTCAACCTGGAGTTCCGCCTGAGGAAGCAGGGGCTGCAGTGGCTGCTGAATCTTCT
ACTGGAACATGGACAACTGTATGGACCGATGGGCTTACCAGCCTTGACCGTTATAAAGGA
AGATGCTACCACATCGAACCTGTTGCTGGAGAAGAAAATCAATATATATGCTATGTAGCT
TACCCCTTAGACCTTTTTGAAGAAGGTTCTGTTACTAATATGTTTACTTCCATTGTGGGT
AATGTATTTGGGTTCAAAGCCCTACGCGCTCTACGTCTGGAGGATCTGCGAATTCCTACG
GCCTATATTAAAACTTTCCAAGGCCCTCCTCACGGGATCCAAGTTGAGAGAGATAAATTG
AACAAGTATGGTCGTCCCCTATTGGGATGTACTATTAAACCTAAATTGGGGTTATCCGCT
AAGAACTACGGTAGAGCAGTTTATGAATGTCTTCGTGGTGGACTTGATTTTACGAAGGAT
GATGAGAACGTGAACTCACAACCATTTATGCGTTGGAGAGACCGTTTCTTATTTTGTGCC
GAAGGAATTTATAAAGCACAAGCTG---CTGGTGAA
>TB5DR
ACTTATTATACTCCTGACTATCAAACCAAAGATACTGATATCTTGGCAGCATTCCGAGTA
ACTCCTCAACCTGGAGTTCCGCCTGAGGAAGCAGGGGCTGCAGTGGCTGCTGAATCTTCT
ACTGGAACATGGACAACTGTATGGACCGATGGGCTTACCAGCCTTGACCGTTATAAAGGA
AGATGCTACCACATCGAACCTGTTGCTGGAGAAGAAAATCAATATATATGCTATGTAGCT
TACCCCTTAGACCTTTTTGAAGAAGGTTCTGTTACTAATATGTTTACTTCCATTGTGGGT
AATGTATTTGGGTTCAAAGCCCTACGCGCTCTACGTCTGGAGGATCTGCGAATTCCTACG
GCCTATATTAAAACTTTCCAAGGCCCTCCTCACGGGATCCAAGTTGAGAGAGATAAATTG
AACAAGTATGGTCGTCCCCTATTGGGATGTACTATTAAACCTAAATTGGGGTTATCCGCT
AAGAACTACGGTAGAGCAGTTTATGAATGTCTTCGTGGTGGACTTGATTTTACGAAGGAT
GATGAGAACGTGAACTCACAACCATTTATGCGTTGGAGAGACCGTTTCTTATTTTGTGCC
GAAGGACTTTATAAAGCACAAGCTGAAACTGGTGAA
>TB3LR
ACTTATTATACTCCTGACTATCAAACCAAAGATACTGATATCTTGGCAGCATTCCGAGTA
ACTCCTCAACCTGGAGTTCCGCCTGAGGAAGCAGGGGCTGCAGTGGCTGCTGAATCTTCT
ACTGGAACATGGACAACTGTATGGACCGATGGGCTTACCAGCCTTGACCGTTATAAAGGA
AGATGCTACCACATCGAACCTGTTGCTGGAGAAGAAAATCAATATATATGCTATGTAGCT
TACCCCTTAGACCTTTTTGAAGAAGGTTCTGTTACTAATATGTTTACTTCCATTGTGGGT
AATGTATTTGGGTTCAAAGCCCTACGCGCTCTACGTCTGGAGGATCTGCGAATTCCTACG
GCCTATATTAAAACTTTCCAAGGCCCTCCTCACGGGATCCAAGTTGAGAGAGATAAATTG
AACAAGTATGGTCGTCCCCTATTGGGATGTACTATTAAACCTAAATTGGGGTTATCCGCT
AAGAACTACGGTAGAGCAGTTTATGAATGTCTTCGTGGTGGACTTGATTTTACGAAGGAT
GATGAGAACGTGAACTCACAACCATTTATGCGTTGGAGAGACCGTTTCTTATTTTGTGCC
GAAGGAATTTATAAAGCACAAGCTGAWACTGGTGAA
>TB4LR
ACTTATTATACTCCTGACTATCAAACCAAAGATACTGATATCTTGGCAGCATTCCGAGTA
ACTCCTCAACCTGGAGTTCCGCCTGAGGAAGCAGGGGCTGCAGTGGCTGCTGAATCTTCT
ACTGGAACATGGACAACTGTATGGACCGATGGGCTTACCAGCCTTGACCGTTATAAAGGA
AGATGCTACCACATCGAACCTGTTGCTGGAGAAGAAAATCAATATATATGCTATGTAGCT
TACCCCTTAGACCTTTTTGAAGAAGGTTCTGTTACTAATATGTTTACTTCCATTGTGGGT
AATGTATTTGGGTTCAAAGCCCTACGCGCTCTACGTCTGGAGGATCTGCGAATTCCTACG
GCCTATATTAAAACTTTCCAAGGCCCTCCTCACGGGATCCAAGTTGAGAGAGATAAATTG
AACAAGTATGGTCGTCCCCTATTGGGATGTACTATTAAACCTAAATTGGGGTTATCCGCT
AAGAACTACGGTAGAGCAGTTTATGAATGTCTTCGTGGTGGACTTGATTTTACGAAGGAT
GATGAGAACGTGAACTCACAACCATTTATGCGTTGGAGAGACCGTTTCTTATTTTGTGCC
GAAGGAATTTATAAAGCACAAGCTGAWACTGGTGAA
>TSU2DR
ACTTATTATACTCCTGACTATCAAACCAAAGATACTGATATCTTGGCAGCATTCCGAGTA
ACTCCTCAACCTGGAGTTCCGCCTGAGGAAGCAGGGGCTGCAGTGGCTGCTGAATCTTCT
ACTGGAACATGGACAACTGTATGGACCGATGGGCTTACCAGCCTTGACCGTTATAAAGGA
AGATGCTACCACATCGAACCTGTTGCTGGAGAAGAAAATCAATATATATGCTATGTAGCT
TACCCCTTAGACCTTTTTGAAGAAGGTTCTGTTACTAATATGTTTACTTCCATTGTGGGT
AATGTATTTGGGTTCAAAGCCCTACGCGCTCTACGTCTGGAGGATCTGCGAATTCCTACG
GCCTATATTAAAACTTTCCAAGGCCCTCCTCACGGGATCCAAGTTGAGAGAGATAAATTG
AACAAGTATGGTCGTCCCCTATTGGGATGTACTATTAAACCTAAATTGGGGTTATCCGCT
AAGAACTACGGTAGAGCAGTTTATGAATGTCTTCGTGGTGGACTTGATTTTACGAAGGAT
GATGAGAACGTGAACTCACAACCATTTATGCGTTGGAGAGACCGTTTCTTATTTTGTGCC
GAAGGAATTTATAAAGCACAAGCTGAAACTGGTGAA
>TSU1DR
ACTTATTATACTCCTGACTATCAAACCAAAGATACTGATATCTTGGCAGCATTCCGAGTA
ACTCCTCAACCTGGAGTTCCGCCTGAGGAAGCAGGGGCTGCAGTGGCTGCTGAATCTTCT
ACTGGAACATGGACAACTGTATGGACCGATGGGCTTACCAGCCTTGACCGTTATAAAGGA
AGATGCTACCACATCGAACCTGTTGCTGGAGAAGAAAATCAATATATATGCTATGTAGCT
TACCCCTTAGACCTTTTTGAAGAAGGTTCTGTTACTAATATGTTTACTTCCATTGTGGGT
AATGTATTTGGGTTCAAAGCCCTACGCGCTCTACGTCTGGAGGATCTGCGAATTCCTACG
GCCTATATTAAAACTTTCCAAGGCCCTCCTCACGGGATCCAAGTTGAGAGAGATAAATTG
AACAAGTATGGTCGTCCCCTATTGGGATGTACTATTAAACCTAAATTGGGGTTATCCGCT
AAGAACTACGGTAGAGCAGTTTATGAATGTCTTCGTGGTGGACTTGATTTTACGAAGGAT
GATGAGAACGTGAACTCACAACCATTTATGCGTTGGAGAGACCGTTTCTTATTTTGTGCC
GAAGGAATTTATAAAGCACAAGCTGAAACTGGTGAA
>TMU5DR
ACTTATTATACTCCTGACTATCAAACCAAAGATACTGATATCTTGGCAGCATTCCGAGTA
ACTCCTCAACCTGGAGTTCCGCCTGAGGAAGCAGGGGCTGCAGTGGCTGCTGAATCTTCT
ACTGGAACATGGACAACTGTATGGACCGATGGGCTTACCAGCCTTGACCGTTATAAAGGA
AGATGCTACCACATCGAACCTGTTGCTGGAGAAGAAAATCAATATATATGCTATGTAGCT
TACCCCTTAGACCTTTTTGAAGAAGGTTCTGTTACTAATATGTTTACTTCCATTGTGGGT
AATGTATTTGGGTTCAAAGCCCTACGCGCTCTACGTCTGGAGGATCTGCGAATTCCTACG
GCCTATATTAAAACTTTCCAAGGCCCTCCTCACGGGATCCAAGTTGAGAGAGATAAATTG
AACAAGTATGGTCGTCCCCTATTGGGATGTACTATTAAACCTAAATTGGGGTTATCCGCT
AAGAACTACGGTAGAGCAGTTTATGAATGTCTTCGTGGTGGACTTGATTTTACGAAGGAT
GATGAGAACGTGAACTCACAACCATTTATGCGTTGGAGAGACCGTTTCTTATTTTGTGCC
GAAGGAATTTATAAAGCACAAGCTGAAACTGGTGAA
>TMU4DR
ACTTATTATACTCCTGACTATCAAACCAAAGATACTGATATCTTGGCAGCATTCCGAGTA
ACTCCTCAACCTGGAGTTCCGCCTGAGGAAGCAGGGGCTGCAGTGGCTGCTGAATCTTCT
ACTGGAACATGGACAACTGTATGGACCGATGGGCTTACCAGCCTTGACCGTTATAAAGGA
AGATGCTACCACATCGAACCTGTTGCTGGAGAAGAAAATCAATATATATGCTATGTAGCT
TACCCCTTAGACCTTTTTGAAGAAGGTTCTGTTACTAATATGTTTACTTCCATTGTGGGT
AATGTATTTGGGTTCAAAGCCCTACGCGCTCTACGTCTGGAGGATCTGCGAATTCCTACG
GCCTATATTAAAACTTTCCAAGGCCCTCCTCACGGGATCCAAGTTGAGAGAGATAAATTG
AACAAGTATGGTCGTCCCCTATTGGGATGTACTATTAAACCTAAATTGGGGTTATCCGCT
AAGAACTACGGTAGAGCAGTTTATGAATGTCTTCGTGGTGGACTTGATTTTACGAAGGAT
GATGAGAACGTGAACTCACAACCATTTATGCGTTGGAGAGACCGTTTCTTATTTTGTGCC
GAAGGAATTTATAAAGCACAAGCTGAAACTGGTGAA
>TMU3DR
ACTTATTATACTCCTGACTATCAAACCAAAGATACTGATATCTTGGCAGCATTCCGAGTA
ACTCCTCAACCTGGAGTTCCGCCTGAGGAAGCAGGGGCTGCAGTGGCTGCTGAATCTTCT
ACTGGAACATGGACAACTGTATGGACCGATGGGCTTACCAGCCTTGACCGTTATAAAGGA
AGATGCTACCACATCGAACCTGTTGCTGGAGAAGAAAATCAATATATATGCTATGTAGCT
TACCCCTTAGACCTTTTTGAAGAAGGTTCTGTTACTAATATGTTTACTTCCATTGTGGGT
AATGTATTTGGGTTCAAAGCCCTACGCGCTCTACGTCTGGAGGATCTGCGAATTCCTACG
GCCTATATTAAAACTTTCCAAGGCCCTCCTCACGGGATCCAAGTTGAGAGAGATAAATTG
AACAAGTATGGTCGTCCCCTATTGGGATGTACTATTAAACCTAAATTGGGGTTATCCGCT
AAGAACTACGGTAGAGCAGTTTATGAATGTCTTCGTGGTGGACTTGATTTTACGAAGGAT
GATGAGAACGTGAACTCACAACCATTTATGCGTTGGAGAGACCGTTTCTTATTTTGTGCC
GAAGGAATTTATAAAGCACAAGCTGAAACTGGTGAA
>TMU2DR
ACTTATTATACTCCTGACTATCAAACCAAAGATACTGATATCTTGGCAGCATTCCGAGTA
ACTCCTCAACCTGGAGTTCCGCCTGAGGAAGCAGGGGCTGCAGTGGCTGCTGAATCTTCT
ACTGGAACATGGACAACTGTATGGACCGATGGGCTTACCAGCCTTGACCGTTATAAAGGA
AGATGCTACCACATCGAACCTGTTGCTGGAGAAGAAAATCAATATATATGCTATGTAGCT
TACCCCTTAGACCTTTTTGAAGAAGGTTCTGTTACTAATATGTTTACTTCCATTGTGGGT
AATGTATTTGGGTTCAAAGCCCTACGCGCTCTACGTCTGGAGGATCTGCGAATTCCTACG
GCCTATATTAAAACTTTCCAAGGCCCTCCTCACGGGATCCAAGTTGAGAGAGATAAATTG
AACAAGTATGGTCGTCCCCTATTGGGATGTACTATTAAACCTAAATTGGGGTTATCCGCT
AAGAACTACGGTAGAGCAGTTTATGAATGTCTTCGTGGTGGACTTGATTTTACGAAGGAT
GATGAGAACGTGAACTCACAACCATTTATGCGTTGGAGAGACCGTTTCTTATTTTGTGCC
GAAGGAATTTATAAAGCACAAGCTGAAACTGGTGAA
>TMU1DR
ACTTATTATACTCCTGACTATCAAACCAAAGATACTGATATCTTGGCAGCATTCCGAGTA
ACTCCTCAACCTGGAGTTCCGCCTGAGGAAGCAGGGGCTGCAGTGGCTGCTGAATCTTCT
ACTGGAACATGGACAACTGTATGGACCGATGGGCTTACCAGCCTTGACCGTTATAAAGGA
AGATGCTACCACATCGAACCTGTTGCTGGAGAAGAAAATCAATATATATGCTATGTAGCT
TACCCCTTAGACCTTTTTGAAGAAGGTTCTGTTACTAATATGTTTACTTCCATTGTGGGT
AATGTATTTGGGTTCAAAGCCCTACGCGCTCTACGTCTGGAGGATCTGCGAATTCCTACG
GCCTATATTAAAACTTTCCAAGGCCCTCCTCACGGGATCCAAGTTGAGAGAGATAAATTG
AACAAGTATGGTCGTCCCCTATTGGGATGTACTATTAAACCTAAATTGGGGTTATCCGCT
AAGAACTACGGTAGAGCAGTTTATGAATGTCTTCGTGGTGGACTTGATTTTACGAAGGAT
GATGAGAACGTGAACTCACAACCATTTATGCGTTGGAGAGACCGTTTCTTATTTTGTGCC
GAAGGAATTTATAAAGCACAAGCTGAAACTGGTGAA
>TB2LR
ACTTATTATACTCCTGACTATCAAACCAAAGATACTGATATCTTGGCAGCATTCCGAGTA
ACTCCTCAACCTGGAGTTCCGCCTGAGGAAGCAGGGGCTGCAGTGGCTGCTGAATCTTCT
ACTGGAACATGGACAACTGTATGGACCGATGGGCTTACCAGCCTTGACCGTTATAAAGGA
AGATGCTACCACATCGAACCTGTTGCTGGAGAAGAAAATCAATATATATGCTATGTAGCT
TACCCCTTAGACCTTTTTGAAGAAGGTTCTGTTACTAATATGTTTACTTCCATTGTGGGT
AATGTATTTGGGTTCAAAGCCCTACGCGCTCTACGTCTGGAGGATCTGCGAATTCCTACG
GCCTATATTAAAACTTTCCAAGGCCCTCCTCACGGGATCCAAGTTGAGAGAGATAAATTG
AACAAGTATGGTCGTCCCCTATTGGGATGTACTATTAAACCTAAATTGGGGTTATCCGCT
AAGAACTACGGTAGAGCAGTTTATGAATGTCTTCGTGGTGGACTTGATTTTACGAAGGAT
GATGAGAACGTGAACTCACAACCATTTATGCGTTGGAGAGACCGTTTCTTATTTTGTGCC
GAAGGAATTTATAAAGCACAAGCTGAAACTGGTGAA
>TB6DR
ACTTATTATACTCCTGACTATCAAACCAAAGATACTGATATCTTGGCAGCATTCCGAGTA
ACTCCTCAACCTGGAGTTCCGCCTGAGGAAGCAGGGGCTGCAGTGGCTGCTGAATCTTCT
ACTGGAACATGGACAACTGTATGGACCGATGGGCTTACCAGCCTTGACCGTTATAAAGGA
AGATGCTACCACATCGAACCTGTTGCTGGAGAAGAAAATCAATATATATGCTATGTAGCT
TACCCCTTAGACCTTTTTGAAGAAGGTTCTGTTACTAATATGTTTACTTCCATTGTGGGT
AATGTATTTGGGTTCAAAGCCCTACGCGCTCTACGTCTGGAGGATCTGCGAATTCCTACG
GCCTATATTAAAACTTTCCAAGGCCCTCCTCACGGGATCCAAGTTGAGAGAGATAAATTG
AACAAGTATGGTCGTCCCCTATTGGGATGTACTATTAAACCTAAATTGGGGTTATCCGCT
AAGAACTACGGTAGAGCAGTTTATGAATGTCTTCGTGGTGGACTTGATTTTACGAAGGAT
GATGAGAACGTGAACTCACAACCATTTATGCGTTGGAGAGACCGTTTCTTATTTTGTGCC
GAAGGAATTTATAAAGCACAAGCTGAAACTGGTGAA
>TA4LR
ACTTATTATACTCCTGACTATCAAACCAAAGATACTGATATCTTGGCAGCATTCCGAGTA
ACTCCTCAACCTGGAGTTCCGCCTGAGGAAGCAGGGGCTGCAGTGGCTGCTGAATCTTCT
ACTGGGACATGGACAACTGTATGGACCGATGGGCTTACCAGCCTTGACCGTTATAAAGGA
AGATGCTACCACATCGAACCTGTTGCTGGAGAAGAAAATCAATATATATGCTATGTAGCT
TACCCCTTAGACCTTTTTGAAGAAGGTTCTGTTACTAATATGTTTACTTCCATTGTGGGT
AATGTATTTGGGTTCAAAGCCCTACGCGCTCTACGTCTGGAGGATCTGCGAATTCCTACG
GCCTATATTAAAACTTTCCAAGGCCCTCCTCACGGGATCCAAGTTGAGAGAGATAAATTG
AACAAGTATGGTCGTCCCCTATTGGGATGTACTATTAAACCTAAATTGGGGTTATCCGCT
AAGAACTACGGTAGAGCAGTTTATGAATGTCTTCGTGGTGGACTTGATTTTACGAAGGAT
GATGAGAACGTGAACTCACAACCATTTATGCGTTGGAGAGATCGTTTCTTATTTTGTGCC
GAAGGAATTTATAAAGCACAAGCTGAWACTGGTGAA
>TA6LR
ACTTATTATACTCCTGACTATCAAACCAAAGATACTGATATCTTGGCAGCATTCCGAGTA
ACTCCTCAACCTGGAGTTCCGCCTGAGGAAGCAGGGGCTGCAGTGGCTGCTGAATCTTCT
ACTGGGACATGGACAACTGTATGGACCGATGGGCTTACCAGCCTTGACCGTTATAAAGGA
AGATGCTACCACATCGAACCTGTTGCTGGAGAAGAAAATCAATATATATGCTATGTAGCT
TACCCCTTAGACCTTTTTGAAGAAGGTTCTGTTACTAATATGTTTACTTCCATTGTGGGT
AATGTATTTGGGTTCAAAGCCCTACGCGCTCTACGTCTGGAGGATCTGCGAATTCCTACG
GCCTATATTAAAACTTTCCAAGGCCCTCCTCACGGGATCCAAGTTGAGAGAGATAAATTG
AACAAGTATGGTCGTCCCCTATTGGGATGTACTATTAAACCTAAATTGGGGTTATCCGCT
AAGAACTACGGTAGAGCAGTTTATGAATGTCTTCGTGGTGGACTTGATTTTACGAAGGAT
GATGAGAACGTGAACTCACAACCATTTATGCGTTGGAGAGATCGTTTCTTATTTTGTGCC
GAAGGAATTTATAAAGCACAAGCTGAWACTGGTGAA
>TA7LR
ACTTATTATACTCCTGACTATCAAACCAAAGATACTGATATCTTGGCAGCATTCCGAGTA
ACTCCTCAACCTGGAGTTCCGCCTGAGGAAGCAGGGGCTGCAGTGGCTGCTGAATCTTCT
ACTGGGACATGGACAACTGTATGGACCGATGGGCTTACCAGCCTTGACCGTTATAAAGGA
AGATGCTACCACATCGAACCTGTTGCTGGAGAAGAAAATCAATATATATGCTATGTAGCT
TACCCCTTAGACCTTTTTGAAGAAGGTTCTGTTACTAATATGTTTACTTCCATTGTGGGT
AATGTATTTGGGTTCAAAGCCCTACGCGCTCTACGTCTGGAGGATCTGCGAATTCCTACG
GCCTATATTAAAACTTTCCAAGGCCCTCCTCACGGGATCCAAGTTGAGAGAGATAAATTG
AACAAGTATGGTCGTCCCCTATTGGGATGTACTATTAAACCTAAATTGGGGTTATCCGCT
AAGAACTACGGTAGAGCAGTTTATGAATGTCTTCGTGGTGGACTTGATTTTACGAAGGAT
GATGAGAACGTGAACTCACAACCATTTATGCGTTGGAGAGATCGTTTCTTATTTTGTGCC
GAAGGAATTTATAAAGCACAAGCTGAWACTGGTGAA
>TA8DR
ACTTATTATACTCCTGACTATCAAACCAAAGATACTGATATCTTGGCAGCATTCCGAGTA
ACTCCTCAACCTGGAGTTCCGCCTGAGGAAGCAGGGGCTGCAGTGGCTGCTGAATCTTCT
ACTGGGACATGGACAACTGTATGGACCGATGGGCTTACCAGCCTTGACCGTTATAAAGGA
AGATGCTACCACATCGAACCTGTTGCTGGAGAAGAAAATCAATATATATGCTATGTAGCT
TACCCCTTAGACCTTTTTGAAGAAGGTTCTGTTACTAATATGTTTACTTCCATTGTGGGT
AATGTATTTGGGTTCAAAGCCCTACGCGCTCTACGTCTGGAGGATCTGCGAATTCCTACG
GCCTATATTAAAACTTTCCAAGGCCCTCCTCACGGGATCCAAGTTGAGAGAGATAAATTG
AACAAGTATGGTCGTCCCCTATTGGGATGTACTATTAAACCTAAATTGGGGTTATCCGCT
AAGAACTACGGTAGAGCAGTTTATGAATGTCTTCGTGGTGGACTTGATTTTACGAAGGAT
GATGAGAACGTGAACTCACAACCATTTATGCGTTGGAGAGATCGTTTCTTATTTTGTGCC
GAAGGAATTTATAAAGCACAAGCTGAAACTGGTGAA
>TT1DR
ACTTATTATACTCCTGACTATCAAACCAAAGATACTGATATCTTGGCAGCATTCCGAGTA
ACTCCTCAACCTGGAGTTCCGCCTGAGGAAGCAGGGGCTGCAGTGGCTGCTGAATCTTCT
ACTGGGACATGGACAACTGTATGGACCGATGGGCTTACCAGCCTTGACCGTTATAAAGGA
AGATGCTACCACATCGAACCTGTTGCTGGAGAAGAAAATCAATATATATGCTATGTAGCT
TACCCCTTAGACCTTTTTGAAGAAGGTTCTGTTACTAATATGTTTACTTCCATTGTGGGT
AATGTATTTGGGTTCAAAGCCCTACGCGCTCTACGTCTGGAGGATCTGCGAATTCCTACG
GCCTATATTAAAACTTTCCAAGGCCCTCCTCACGGGATCCAAGTTGAGAGAGATAAATTG
AACAAGTATGGTCGTCCCCTATTGGGATGTACTATTAAACCTAAATTGGGGTTATCCGCT
AAGAACTACGGTAGAGCAGTTTATGAATGTCTTCGTGGTGGACTTGATTTTACGAAGGAT
GATGAGAACGTGAACTCACAACCATTTATGCGTTGGAGAGATCGTTTCTTATTTTGTGCC
GAAGGAATTTATAAAGCACAAGCTGAAACTGGTGAA
>TT2DR
ACTTATTATACTCCTGACTATCAAACCAAAGATACTGATATCTTGGCAGCATTCCGAGTA
ACTCCTCAACCTGGAGTTCCGCCTGAGGAAGCAGGGGCTGCAGTGGCTGCTGAATCTTCT
ACTGGGACATGGACAACTGTATGGACCGATGGGCTTACCAGCCTTGACCGTTATAAAGGA
AGATGCTACCACATCGAACCTGTTGCTGGAGAAGAAAATCAATATATATGCTATGTAGCT
TACCCCTTAGACCTTTTTGAAGAAGGTTCTGTTACTAATATGTTTACTTCCATTGTGGGT
AATGTATTTGGGTTCAAAGCCCTACGCGCTCTACGTCTGGAGGATCTGCGAATTCCTACG
GCCTATATTAAAACTTTCCAAGGCCCTCCTCACGGGATCCAAGTTGAGAGAGATAAATTG
AACAAGTATGGTCGTCCCCTATTGGGATGTACTATTAAACCTAAATTGGGGTTATCCGCT
AAGAACTACGGTAGAGCAGTTTATGAATGTCTTCGTGGTGGACTTGATTTTACGAAGGAT
GATGAGAACGTGAACTCACAACCATTTATGCGTTGGAGAGATCGTTTCTTATTTTGTGCC
GAAGGAATTTATAAAGCACAAGCTGAAACTGGTGAA
>TT3DR
ACTTATTATACTCCTGACTATCAAACCAAAGATACTGATATCTTGGCAGCATTCCGAGTA
ACTCCTCAACCTGGAGTTCCGCCTGAGGAAGCAGGGGCTGCAGTGGCTGCTGAATCTTCT
ACTGGGACATGGACAACTGTATGGACCGATGGGCTTACCAGCCTTGACCGTTATAAAGGA
AGATGCTACCACATCGAACCTGTTGCTGGAGAAGAAAATCAATATATATGCTATGTAGCT
TACCCCTTAGACCTTTTTGAAGAAGGTTCTGTTACTAATATGTTTACTTCCATTGTGGGT
AATGTATTTGGGTTCAAAGCCCTACGCGCTCTACGTCTGGAGGATCTGCGAATTCCTACG
GCCTATATTAAAACTTTCCAAGGCCCTCCTCACGGGATCCAAGTTGAGAGAGATAAATTG
AACAAGTATGGTCGTCCCCTATTGGGATGTACTATTAAACCTAAATTGGGGTTATCCGCT
AAGAACTACGGTAGAGCAGTTTATGAATGTCTTCGTGGTGGACTTGATTTTACGAAGGAT
GATGAGAACGTGAACTCACAACCATTTATGCGTTGGAGAGATCGTTTCTTATTTTGTGCC
GAAGGAATTTATAAAGCACAAGCTGAAACTGGTGAA
>TMY1DR
ACTTATTATACTCCTGACTATCAAACCAAAGATACTGATATCTTGGCAGCATTCCGAGTA
ACTCCTCAACCTGGAGTTCCGCCTGAGGAAGCAGGGGCTGCAGTGGCTGCTGAATCTTCT
ACTGGGACATGGACAACTGTATGGACCGATGGGCTTACCAGCCTTGACCGTTATAAAGGA
AGATGCTACCACATCGAACCTGTTGCTGGAGAAGAAAATCAATATATATGCTATGTAGCT
TACCCCTTAGACCTTTTTGAAGAAGGTTCTGTTACTAATATGTTTACTTCCATTGTGGGT
AATGTATTTGGGTTCAAAGCCCTACGCGCTCTACGTTTGGAGGATCTGCGAATTCCTACG
GCCTATATTAAAACTTTCCAAGGCCCTCCTCACGGGATCCAAGTTGAGAGAGATAAATTG
AACAAGTATGGTCGTCCCCTATTGGGATGTACTATTAAACCTAAATTGGGGTTATCCGCT
AAGAACTACGGTAGAGCAGTTTATGAATGTCTTCGTGGTGGACTTGATTTTACGAAGGAT
GATGAGAACGTGAACTCACAACCATTTATGCGTTGGAGAGATCGTTTCTTATTTTGTGCC
GAAGGAATTTATAAAGCACAAGCTGAAACTGGTGAA
>TMY2DR
ACTTATTATACTCCTGACTATCAAACCAAAGATACTGATATCTTGGCAGCATTCCGAGTA
ACTCCTCAACCTGGAGTTCCGCCTGAGGAAGCAGGGGCTGCAGTGGCTGCTGAATCTTCT
ACTGGGACATGGACAACTGTATGGACCGATGGGCTTACCAGCCTTGACCGTTATAAAGGA
AGATGCTACCACATCGAACCTGTTGCTGGAGAAGAAAATCAATATATATGCTATGTAGCT
TACCCCTTAGACCTTTTTGAAGAAGGTTCTGTTACTAATATGTTTACTTCCATTGTGGGT
AATGTATTTGGGTTCAAAGCCCTACGCGCTCTACGTTTGGAGGATCTGCGAATTCCTACG
GCCTATATTAAAACTTTCCAAGGCCCTCCTCACGGGATCCAAGTTGAGAGAGATAAATTG
AACAAGTATGGTCGTCCCCTATTGGGATGTACTATTAAACCTAAATTGGGGTTATCCGCT
AAGAACTACGGTAGAGCAGTTTATGAATGTCTTCGTGGTGGACTTGATTTTACGAAGGAT
GATGAGAACGTGAACTCACAACCATTTATGCGTTGGAGAGATCGTTTCTTATTTTGTGCC
GAAGGAATTTATAAAGCACAAGCTGAAACTGGTGAA
>TMN1DR
ACTTATTATACTCCTGACTATCAAACCAAAGATACTGATATCTTGGCAGCATTCCGAGTA
ACTCCTCAACCTGGAGTTCCGCCTGAGGAAGCAGGGGCTGCAGTGGCTGCTGAATCTTCT
ACTGGGACATGGACAACTGTATGGACCGATGGGCTTACCAGCCTTGACCGTTATAAAGGA
AGATGCTACCACATCGAACCTGTTGCTGGAGAAGAAAATCAATATATATGCTATGTAGCT
TACCCCTTAGACCTTTTTGAAGAAGGTTCTGTTACTAATATGTTTACTTCCATTGTGGGT
AATGTATTTGGGTTCAAAGCCCTACGCGCTCTACGTCTGGAGGATCTGCGAATTCCTACG
GCCTATATTAAAACTTTCCAAGGCCCTCCTCACGGGATCCAAGTTGAGAGAGATAAATTG
AACAAGTATGGTCGTCCCCTATTGGGATGTACTATTAAACCTAAATTGGGGTTATCCGCT
AAGAACTACGGTAGAGCAGTTTATGAATGTCTTCGTGGTGGACTTGATTTTACGAAGGAT
GATGAGAACGTGAACTCACAACCATTTATGCGTTGGAGAGACCGTTTCTTATTTTGTGCC
GAAGGAACTTATAAAGCACAAGCTGAAACTGGTGAA
>TMN2DR
ACTTATTATACTCCTGACTATCAAACCAAAGATACTGATATCTTGGCAGCATTCCGAGTA
ACTCCTCAACCTGGAGTTCCGCCTGAGGAAGCAGGGGCTGCAGTGGCTGCTGAATCTTCT
ACTGGGACATGGACAACTGTATGGACCGATGGGCTTACCAGCCTTGACCGTTATAAAGGA
AGATGCTACCACATCGAACCTGTTGCTGGAGAAGAAAATCAATATATATGCTATGTAGCT
TACCCCTTAGACCTTTTTGAAGAAGGTTCTGTTACTAATATGTTTACTTCCATTGTGGGT
AATGTATTTGGGTTCAAAGCCCTACGCGCTCTACGTCTGGAGGATCTGCGAATTCCTACG
GCCTATATTAAAACTTTCCAAGGCCCTCCTCACGGGATCCAAGTTGAGAGAGATAAATTG
AACAAGTATGGTCGTCCCCTATTGGGATGTACTATTAAACCTAAATTGGGGTTATCCGCT
AAGAACTACGGTAGAGCAGTTTATGAATGTCTTCGTGGTGGACTTGATTTTACGAAGGAT
GATGAGAACGTGAACTCACAACCATTTATGCGTTGGAGAGACCGTTTCTTATTTTGTGCC
GAAGGAACTTATAAAGCACAAGCTGAAACTGGTGAA
>TBS1DR
ACTTATTATACTCCTGACTATCAAACCAAAGATACTGATATCTTGGCAGCATTCCGAGTA
ACTCCTCAACCTGGAGTTCCGCCTGAGGAAGCAGGGGCTGCAGTGGCTGCTGAATCTTCT
ACTGGGACATGGACAACTGTATGGACCGATGGGCTTACCAGCCTTGACCGTTATAAAGGA
AGATGCTACCACATCGAACCTGTTGCTGGAGAAGAAAATCAATATATATGCTATGTAGCT
TACCCCTTAGACCTTTTTGAAGAAGGTTCTGTTACTAATATGTTTACTTCCATTGTGGGT
AATGTATTTGGGTTCAAAGCCCTACGCGCTCTACGTCTGGAGGATCTGCGAATTCCTACG
GCCTATATTAAAACTTTCCAAGGCCCTCCTCACGGGATCCAAGTTGAGAGAGATAAATTG
AACAAGTATGGTCGTCCCCTATTGGGATGTACTATTAAACCTAAATTGGGGTTATCCGCT
AAGAACTACGGTAGAGCAGTTTATGAATGTCTTCGTGGTGGACTTGATTTTACGAAGGAT
GATGAGAACGTGAACTCACAACCATTTATGCGTTGGAGAGACCGTTTCTTATTTTGTGCC
GAAGGAATTTATAAAGCACAAGCTGAAACTGGTGAA
>TBS2DR
ACTTATTATACTCCTGACTATCAAACCAAAGATACTGATATCTTGGCAGCATTCCGAGTA
ACTCCTCAACCTGGAGTTCCGCCTGAGGAAGCAGGGGCTGCAGTGGCTGCTGAATCTTCT
ACTGGGACATGGACAACTGTATGGACCGATGGGCTTACCAGCCTTGACCGTTATAAAGGA
AGATGCTACCACATCGAACCTGTTGCTGGAGAAGAAAATCAATATATATGCTATGTAGCT
TACCCCTTAGACCTTTTTGAAGAAGGTTCTGTTACTAATATGTTTACTTCCATTGTGGGT
AATGTATTTGGGTTCAAAGCCCTACGCGCTCTACGTCTGGAGGATCTGCGAATTCCTACG
GCCTATATTAAAACTTTCCAAGGCCCTCCTCACGGGATCCAAGTTGAGAGAGATAAATTG
AACAAGTATGGTCGTCCCCTATTGGGATGTACTATTAAACCTAAATTGGGGTTATCCGCT
AAGAACTACGGTAGAGCAGTTTATGAATGTCTTCGTGGTGGACTTGATTTTACGAAGGAT
GATGAGAACGTGAACTCACAACCATTTATGCGTTGGAGAGACCGTTTCTTATTTTGTGCC
GAAGGAATTTATAAAGCACAAGCTGAAACTGGTGAA
>TFR1DR
ACTTATTATACTCCTGACTATCAAACCAAAGATACTGATATCTTGGCAGCATTCCGAGTA
ACTCCTCAACCTGGAGTTCCGCCTGAGGAAGCAGGGGCTGCAGTGGCTGCTGAATCTTCT
ACTGGGACATGGACAACTGTATGGACCGATGGGCTTACCAGCCTTGACCGTTATAAAGGA
AGATGCTACCACATCGAACCTGTTGCTGGAGAAGAAAATCAATATATATGCTATGTAGCT
TACCCCTTAGACCTTTTTGAAGAAGGTTCTGTTACTAATATGTTTACTTCCATTGTGGGT
AATGTATTTGGGTTCAAAGCCCTACGCGCTCTACGTCTGGAGGATCTGCGAATTCCTACG
GCCTATATTAAAACTTTCCAAGGCCCTCCTCACGGGATCCAAGTTGAGAGAGATAAATTG
AACAAGTATGGTCGTCCCCTATTGGGATGTACTATTAAACCTAAATTGGGGTTATCCGCT
AAGAACTACGGTAGAGCAGTTTATGAATGTCTTCGTGGTGGACTTGATTTTACGAAGGAT
GATGAGAACGTGAACTCACAACCATTTATGCGTTGGAGAGACCGTTTCTTATTTTGTGCC
GAAGGAATTTATAAAGCACAAGCTGAAACTGGTGAA
>TFR2DR
ACTTATTATACTCCTGACTATCAAACCAAAGATACTGATATCTTGGCAGCATTCCGAGTA
ACTCCTCAACCTGGAGTTCCGCCTGAGGAAGCAGGGGCTGCAGTGGCTGCTGAATCTTCT
ACTGGGACATGGACAACTGTATGGACCGATGGGCTTACCAGCCTTGACCGTTATAAAGGA
AGATGCTACCACATCGAACCTGTTGCTGGAGAAGAAAATCAATATATATGCTATGTAGCT
TACCCCTTAGACCTTTTTGAAGAAGGTTCTGTTACTAATATGTTTACTTCCATTGTGGGT
AATGTATTTGGGTTCAAAGCCCTACGCGCTCTACGTCTGGAGGATCTGCGAATTCCTACG
GCCTATATTAAAACTTTCCAAGGCCCTCCTCACGGGATCCAAGTTGAGAGAGATAAATTG
AACAAGTATGGTCGTCCCCTATTGGGATGTACTATTAAACCTAAATTGGGGTTATCCGCT
AAGAACTACGGTAGAGCAGTTTATGAATGTCTTCGTGGTGGACTTGATTTTACGAAGGAT
GATGAGAACGTGAACTCACAACCATTTATGCGTTGGAGAGACCGTTTCTTATTTTGTGCC
GAAGGAATTTATAAAGCACAAGCTGAAACTGGTGAA
>TC2LR
ACTTATTATACTCCTGACTATCAAACCAAAGATACTGATATCTTGGCAGCATTCCGAGTA
ACTCCTCAACCTGGAGTTCCGCCTGAGGAAGCAGGGGCTGCAGTGGCTGCTGAATCTTCT
ACTGGGACATGGACAACTGTATGGACCGATGGGCTTACCAGCCTTGACCGTTATAAAGGA
AGATGCTACCACATCGAACCTGTTGCTGGAGAAGAAAATCAATATATATGCTATGTAGCT
TACCCCTTAGACCTTTTTGAAGAAGGTTCTGTTACTAATATGTTTACTTCCATTGTGGGT
AATGTATTTGGGTTCAAAGCCCTACGCGCTCTACGTCTGGAAGATCTGCGAATTCCTACG
GCCTATATTAAAACTTTCCAAGGCCCTCCTCACGGGATCCAAGTTGAGAGAGATAAATTG
AACAAGTATGGTCGTCCCCTATTGGGATGTACTATTAAACCTAAATTGGGGTTATCCGCT
AAGAACTACGGTAGAGCAGTTTATGAATGTCTTCGTGGTGGACTTGATTTTACGAAGGAT
GATGAGAACGTGAACTCACAACCATTTATGCGTTGGAGAGACCGTTTCTTATTTTGTGCC
GAAGGACTTTATAAAGCACAAGCTGAWACTGGTGAA
>TC5DR
ACTTATTATACTCCTGACTATCAAACCAAAGATACTGATATCTTGGCAGCATTCCGAGTA
ACTCCTCAACCTGGAGTTCCGCCTGAGGAAGCAGGGGCTGCAGTGGCTGCTGAATCTTCT
ACTGGGACATGGACAACTGTATGGACCGATGGGCTTACCAGCCTTGACCGTTATAAAGGA
AGATGCTACCACATCGAACCTGTTGCTGGAGAAGAAAATCAATATATATGCTATGTAGCT
TACCCCTTAGACCTTTTTGAAGAAGGTTCTGTTACTAATATGTTTACTTCCATTGTGGGT
AATGTATTTGGGTTCAAAGCCCTACGCGCTCTACGTCTGGAAGATCTGCGAATTCCTACG
GCCTATATTAAAACTTTCCAAGGCCCTCCTCACGGGATCCAAGTTGAGAGAGATAAATTG
AACAAGTATGGTCGTCCCCTATTGGGATGTACTATTAAACCTAAATTGGGGTTATCCGCT
AAGAACTACGGTAGAGCAGTTTATGAATGTCTTCGTGGTGGACTTGATTTTACGAAGGAT
GATGAGAACGTGAACTCACAACCATTTATGCGTTGGAGAGACCGTTTCTTATTTTGTGCC
GAAGGAATTTATAAAGCACAAGCTGAAACTGGTGAA
>TC6DR
ACTTATTATACTCCTGACTATCAAACCAAAGATACTGATATCTTGGCAGCATTCCGAGTA
ACTCCTCAACCTGGAGTTCCGCCTGAGGAAGCAGGGGCTGCAGTGGCTGCTGAATCTTCT
ACTGGGACATGGACAACTGTATGGACCGATGGGCTTACCAGCCTTGACCGTTATAAAGGA
AGATGCTACCACATCGAACCTGTTGCTGGAGAAGAAAATCAATATATATGCTATGTAGCT
TACCCCTTAGACCTTTTTGAAGAAGGTTCTGTTACTAATATGTTTACTTCCATTGTGGGT
AATGTATTTGGGTTCAAAGCCCTACGCGCTCTACGTCTGGAAGATCTGCGAATTCCTACG
GCCTATATTAAAACTTTCCAAGGCCCTCCTCACGGGATCCAAGTTGAGAGAGATAAATTG
AACAAGTATGGTCGTCCCCTATTGGGATGTACTATTAAACCTAAATTGGGGTTATCCGCT
AAGAACTACGGTAGAGCAGTTTATGAATGTCTTCGTGGTGGACTTGATTTTACGAAGGAT
GATGAGAACGTGAACTCACAACCATTTATGCGTTGGAGAGACCGTTTCTTATTTTGTGCC
GAAGGACTTTATAAAGCACAAGCTGAAACTGGTGAA
>TUL1DR
ACTTATTATACTCCTGACTATCAAACCAAAGATACTGATATCTTGGCAGCATTCCGAGTA
ACTCCTCAACCTGGAGTTCCGCCTGAGGAAGCAGGGGCTGCAGTGGCTGCTGAATCTTCT
ACTGGAACATGGACAACTGTATGGACCGATGGGCTTACCAGCCTTGACCGTTATAAAGGA
AGATGCTACCACATCGAAGCTGTTGCTGGAGAAGAAAATCAATATATATGCTATGTAGCT
TACCCCTTAGACCTTTTTGAAGAAGGTTCTGTTACTAATATGTTTACTTCCATTGTGGGT
AATGTATTTGGGTTCAAAGCCCTACGCGCTCTACGTCTGGAGGATCTGCGAATTCCTACG
TCCTATATTAAAACTTTCCAAGGCCCTCCTCACGGGATCCAAGTTGAGAGAGATAAATTG
AACAAGTATGGTCGTCCCCTATTGGGATGTACTATTAAACCTAAATTGGGGTTATCCGCT
AAGAACTACGGTAGAGCAGTTTATGAATGTCTTCGTGGTGGACTTGATTTTACGAAGGAT
GATGAGAACGTGAACTCACAACCATTTATGCGTTGGAGAGACCGTTTCTTATTTTGTGCC
GAAGCACTTTATAAAGCACAAACTGAAACTGGTGAA
>TUL2DR
ACTTATTATACTCCTGACTATCAAACCAAAGATACTGATATCTTGGCAGCATTCCGAGTA
ACTCCTCAACCTGGAGTTCCGCCTGAGGAAGCAGGGGCTGCAGTGGCTGCTGAATCTTCT
ACTGGAACATGGACAACTGTATGGACCGATGGGCTTACCAGCCTTGACCGTTATAAAGGA
AGATGCTACCACATCGAAGCTGTTGCTGGAGAAGAAAATCAATATATATGCTATGTAGCT
TACCCCTTAGACCTTTTTGAAGAAGGTTCTGTTACTAATATGTTTACTTCCATTGTGGGT
AATGTATTTGGGTTCAAAGCCCTACGCGCTCTACGTCTGGAGGATCTGCGAATTCCTACG
TCCTATATTAAAACTTTCCAAGGCCCTCCTCACGGGATCCAAGTTGAGAGAGATAAATTG
AACAAGTATGGTCGTCCCCTATTGGGATGTACTATTAAACCTAAATTGGGGTTATCCGCT
AAGAACTACGGTAGAGCAGTTTATGAATGTCTTCGTGGTGGACTTGATTTTACGAAGGAT
GATGAGAACGTGAACTCACAACCATTTATGCGTTGGAGAGACCGTTTCTTATTTTGTGCC
GAAGCACTTTATAAAGCACAAACTGAAACTGGTGAA
>TGL1DR
ACTTATTATACTCCTGACTATCAAACCAAAGATACTGATATCTTGGCAGCATTCCGAGTA
ACTCCTCAACCTGGAGTTCCGCCTGAGGAAGCAGGGGCTGCAGTGGCTGCTGAATCTTCT
ACTGGAACATGGACAACTGTATGGACCGATGGGCTTACCAGCCTTGACCGTTATAAAGGA
AGATGCTACCACATCGAACCTGTTGCTGGAGAAGAAAATCAATATATATGCTATGTAGCT
TACCCCTTAGACCTTTTTGAAGAAGGTTCTGTTACTAATATGTTTACTTCCATTGTGGGT
AATGTATTTGGGTTCAAAGCCCTACGCGCTCTACGTCTGGAGGATCTGCGAATTCCTAAG
TCCTATATTAAAACTTTCCAAGGCCCTCCTCACGGGATCCAAGTTGAGAGAGATAAATTG
AACAAGTATGGTCGTCCCCTATTGGGATGTACTATTAAACCTAAATTGGGGTTATCGGCT
AAGAACTACGGTAGAGCAGTTTATGAATGTCTTCGTGGTGGACTTGATTTTACGAAGGAT
GATGAGAACGTGAACTCACAACCATTTATGCGTTGGAGAGACCGTTTCTTATTTTGTGCC
GAAGCACTTTATAAAGCACAAGCTGAAACTGGTGAA
>TGL2DR
ACTTATTATACTCCTGACTATCAAACCAAAGATACTGATATCTTGGCAGCATTCCGAGTA
ACTCCTCAACCTGGAGTTCCGCCTGAGGAAGCAGGGGCTGCAGTGGCTGCTGAATCTTCT
ACTGGAACATGGACAACTGTATGGACCGATGGGCTTACCAGCCTTGACCGTTATAAAGGA
AGATGCTACCACATCGAACCTGTTGCTGGAGAAGAAAATCAATATATATGCTATGTAGCT
TACCCCTTAGACCTTTTTGAAGAAGGTTCTGTTACTAATATGTTTACTTCCATTGTGGGT
AATGTATTTGGGTTCAAAGCCCTACGCGCTCTACGTCTGGAGGATCTGCGAATTCCTAAG
TCCTATATTAAAACTTTCCAAGGCCCTCCTCACGGGATCCAAGTTGAGAGAGATAAATTG
AACAAGTATGGTCGTCCCCTATTGGGATGTACTATTAAACCTAAATTGGGGTTATCGGCT
AAGAACTACGGTAGAGCAGTTTATGAATGTCTTCGTGGTGGACTTGATTTTACGAAGGAT
GATGAGAACGTGAACTCACAACCATTTATGCGTTGGAGAGACCGTTTCTTATTTTGTGCC
GAAGCACTTTATAAAGCACAAGCTGAAACTGGTGAA
>TCO1DR
ACTTATTATACTCCTGACTATCAAACCAAAGATACTGATATCTTGGCAGCATTCCGAGTA
ACTCCTCAACCTGGAGTTCCGCCTGAGGAAGCAGGGGCTGCAGTGGCTGCTGAATCTTCT
ACTGGAACATGGACAACTGTATGGACCGATGGGCTTACCAGCCTTGACCGTTATAAAGGA
AGATGCTACCACATCGAACCTGTTGCTGGAGAAGAAAATCAATATATATGCTATGTAGCT
TACCCCTTAGACCTTTTTGAAGAAGGTTCTGTTACTAATATGTTTACTTCCATTGTGGGT
AATGTATTTGGGTTCAAAGCCCTACGCGCTCTACGTCTGGAGGATCTGCGAATTCCTAAG
TCCTATATTAAAACTTTCCAAGGCCCTCCTCACGGGATCCAAGTTGAGAGAGATAAATTG
AACAAGTATGGTCGTCCCCTATTGGGATGTACTATTAAACCTAAATTGGGGTTATCCGCT
AAGAACTACGGTAGAGCAGTTTATGAATGTCTTCGTGGTGGACTTGATTTTACGAAGGAT
GATGAGAACGTGAACTCACAACCATTTATGCGTTGGAGAGACCGTTTCTTATTTTGTGCC
GAAGCACTTTATAAAGCACAAGCTGAAACTGGTGAA
>TCO2DR
ACTTATTATACTCCTGACTATCAAACCAAAGATACTGATATCTTGGCAGCATTCCGAGTA
ACTCCTCAACCTGGAGTTCCGCCTGAGGAAGCAGGGGCTGCAGTGGCTGCTGAATCTTCT
ACTGGAACATGGACAACTGTATGGACCGATGGGCTTACCAGCCTTGACCGTTATAAAGGA
AGATGCTACCACATCGAACCTGTTGCTGGAGAAGAAAATCAATATATATGCTATGTAGCT
TACCCCTTAGACCTTTTTGAAGAAGGTTCTGTTACTAATATGTTTACTTCCATTGTGGGT
AATGTATTTGGGTTCAAAGCCCTACGCGCTCTACGTCTGGAGGATCTGCGAATTCCTAAG
TCCTATATTAAAACTTTCCAAGGCCCTCCTCACGGGATCCAAGTTGAGAGAGATAAATTG
AACAAGTATGGTCGTCCCCTATTGGGATGTACTATTAAACCTAAATTGGGGTTATCCGCT
AAGAACTACGGTAGAGCAGTTTATGAATGTCTTCGTGGTGGACTTGATTTTACGAAGGAT
GATGAGAACGTGAACTCACAACCATTTATGCGTTGGAGAGACCGTTTCTTATTTTGTGCC
GAAGCACTTTATAAAGCACAAGCTGAAACTGGTGAA
>TOB1DR
ACTTATTATACTCCTGACTATCAAACCAAAGATACTGATATCTTGGCAGCATTCCGAGTA
ACTCCTCAACCTGGAGTTCCGCCTGAGGAAGCAGGGGCTGCAGTGGCTGCTGAATCTTCT
ACTGGAACATGGACAACTGTATGGACCGATGGGCTTACCAGCCTTGACCGTTATAAAGGA
AGATGCTACCACATCGAACCTGTTGCTGGAGAAGAAAATCAATATATATGCTATGTAGCT
TACCCCTTAGACCTTTTTGAAGAAGGTTCTGTTACTAATATGTTTACTTCCATTGTGGGT
AATGTATTTGGGTTCAAAGCCCTACGCGCTCTACGTCTGGAGGATCTGCGAATTCCTAAG
TCCTATATTAAAACTTTCCAAGGCCCTCCTCACGGGATCCAAGTTGAGAGAGATAAATTG
AACAAGTATGGTCGTCCCCTATTGGGATGTACTATTAAACCTAAATTGGGGTTATCCGCT
AAGAACTACGGTAGAGCAGTTTATGAATGTCTTCGTGGTGGACTTGATTTTACGAAGGAT
GATGAGAACGTGAACTCACAACCATTTATGCGTTGGAGAGACCGTTTCTTATTTTGTGCC
GAAGGAATTTATAAAGCACAAGCTGAAACTGGTGAA
>TOB2DR
ACTTATTATACTCCTGACTATCAAACCAAAGATACTGATATCTTGGCAGCATTCCGAGTA
ACTCCTCAACCTGGAGTTCCGCCTGAGGAAGCAGGGGCTGCAGTGGCTGCTGAATCTTCT
ACTGGAACATGGACAACTGTATGGACCGATGGGCTTACCAGCCTTGACCGTTATAAAGGA
AGATGCTACCACATCGAACCTGTTGCTGGAGAAGAAAATCAATATATATGCTATGTAGCT
TACCCCTTAGACCTTTTTGAAGAAGGTTCTGTTACTAATATGTTTACTTCCATTGTGGGT
AATGTATTTGGGTTCAAAGCCCTACGCGCTCTACGTCTGGAGGATCTGCGAATTCCTAAG
TCCTATATTAAAACTTTCCAAGGCCCTCCTCACGGGATCCAAGTTGAGAGAGATAAATTG
AACAAGTATGGTCGTCCCCTATTGGGATGTACTATTAAACCTAAATTGGGGTTATCCGCT
AAGAACTACGGTAGAGCAGTTTATGAATGTCTTCGTGGTGGACTTGATTTTACGAAGGAT
GATGAGAACGTGAACTCACAACCATTTATGCGTTGGAGAGACCGTTTCTTATTTTGTGCC
GAAGGAATTTATAAAGCACAAGCTGAAACTGGTGAA
>TSA1DR
ACTTATTATACTCCTGACTATCAAACCAAAGATACTGATATCTTGGCAGCATTCCGAGTA
ACTCCTCAACCTGGAGTTCCGCCTGAGGAAGCAGGGGCTGCAGTGGCTGCTGAATCTTCT
ACTGGAACATGGACAACTGTATGGACCGATGGGCTTACCAGCCTTGACCGTTATAAAGGA
AGATGCTACCACATCGAACCTGTTGCTGGAGAAGAAAATCAATATATATGCTATGTAGCT
TACCCCTTAGACCTTTTTGAAGAAGGTTCTGTTACTAATATGTTTACTTCCATTGTGGGT
AATGTATTTGGGTTCAAAGCCCTACGCGCTCTACGTCTGGAGGATCTGCGAATTCCTAAG
TCCTATATTAAAACTTTCCAAGGCCCTCCTCACGGGATCCAAGTTGAGAGAGATAAATTG
AACAAGTATGGTCGTCCCCTATTGGGATGTACTATTAAACCTAAATTGGGGTTATCCGCT
AAGAACTACGGTAGAGCAGTTTATGAATGTCTTCGTGGTGGACTTGATTTTACGAAGGAT
GATGAGAACGTGAACTCACAACCATTTATGCGTTGGAGAGACCGTTTCTTATTTTGTGCC
GAAGCAATTTATAAAGCACAAGCTGAAACTGGTGAA
>TSA2DR
ACTTATTATACTCCTGACTATCAAACCAAAGATACTGATATCTTGGCAGCATTCCGAGTA
ACTCCTCAACCTGGAGTTCCGCCTGAGGAAGCAGGGGCTGCAGTGGCTGCTGAATCTTCT
ACTGGAACATGGACAACTGTATGGACCGATGGGCTTACCAGCCTTGACCGTTATAAAGGA
AGATGCTACCACATCGAACCTGTTGCTGGAGAAGAAAATCAATATATATGCTATGTAGCT
TACCCCTTAGACCTTTTTGAAGAAGGTTCTGTTACTAATATGTTTACTTCCATTGTGGGT
AATGTATTTGGGTTCAAAGCCCTACGCGCTCTACGTCTGGAGGATCTGCGAATTCCTAAG
TCCTATATTAAAACTTTCCAAGGCCCTCCTCACGGGATCCAAGTTGAGAGAGATAAATTG
AACAAGTATGGTCGTCCCCTATTGGGATGTACTATTAAACCTAAATTGGGGTTATCCGCT
AAGAACTACGGTAGAGCAGTTTATGAATGTCTTCGTGGTGGACTTGATTTTACGAAGGAT
GATGAGAACGTGAACTCACAACCATTTATGCGTTGGAGAGACCGTTTCTTATTTTGTGCC
GAAGCAATTTATAAAGCACAAGCTGAAACTGGTGAA
>TPH1DR
ACTTATTATACTCCTGACTATCAAACCAAAGATACTGATATCTTGGCAGCATTCCGAGTA
ACTCCTCAACCTGGAGTTCCGCCTGAGGAAGCAGGGGCTGCAGTGGCTGCTGAATCTTCT
ACTGGAACATGGACAACTGTATGGACCGATGGGCTTACCAGCCTTGACCGTTATAAAGGA
AGATGCTACCACATCGAACCTGTTGCTGGAGAAGAAAATCAATATATATGCTATGTAGCT
TACCCCTTAGACCTTTTTGAAGAAGGTTCTGTTACTAATATGTTTACTTCCATTGTGGGT
AATGTATTTGGGTTCAAAGCCCTACGCGCTCTACGTCTGGAGGATCTGCGAATTCCTAAG
TCCTATATTAAAACTTTCCAAGGCCCTCCTCACGGGATCCAAGTTGAGAGAGATAAATTG
AACAAGTATGGTCGTCCCCTATTGGGATGTACTATTAAACCTAAATTGGGGTTATCCGCT
AAGAACTACGGTAGAGCAGTTTATGAATGTCTTCGTGGTGGACTTGATTTTACGAAGGAT
GATGAGAACGTGAACTCACAACCATTTATGCGTTGGAGAGACCGTTTCTTATTTTGTGCC
GAAGCAATTTATAAAGCACAAGCTGAAACTGGTGAA
>TPH2DR
ACTTATTATACTCCTGACTATCAAACCAAAGATACTGATATCTTGGCAGCATTCCGAGTA
ACTCCTCAACCTGGAGTTCCGCCTGAGGAAGCAGGGGCTGCAGTGGCTGCTGAATCTTCT
ACTGGAACATGGACAACTGTATGGACCGATGGGCTTACCAGCCTTGACCGTTATAAAGGA
AGATGCTACCACATCGAACCTGTTGCTGGAGAAGAAAATCAATATATATGCTATGTAGCT
TACCCCTTAGACCTTTTTGAAGAAGGTTCTGTTACTAATATGTTTACTTCCATTGTGGGT
AATGTATTTGGGTTCAAAGCCCTACGCGCTCTACGTCTGGAGGATCTGCGAATTCCTAAG
TCCTATATTAAAACTTTCCAAGGCCCTCCTCACGGGATCCAAGTTGAGAGAGATAAATTG
AACAAGTATGGTCGTCCCCTATTGGGATGTACTATTAAACCTAAATTGGGGTTATCCGCT
AAGAACTACGGTAGAGCAGTTTATGAATGTCTTCGTGGTGGACTTGATTTTACGAAGGAT
GATGAGAACGTGAACTCACAACCATTTATGCGTTGGAGAGACCGTTTCTTATTTTGTGCC
GAAGCAATTTATAAAGCACAAGCTGAAACTGGTGAA
>TMA1DR
ACTTATTATACTCCTGACTATCAAACCAAAGATACTGATATCTTGGCAGCATTCCGAGTA
ACTCCTCAACCTGGAGTTCCGCCTGAGGAAGCAGGGGCTGCAGTGGCTGCTGAATCTTCT
ACTGGAACATGGACAACTGTATGGACCGATGGGCTTACCAGCCTTGACCGTTATAAAGGA
AGATGCTACCACATCGAACCTGTTGCTGGAGAAGAAAATCAATATATATGCTATGTAGCT
TACCCCTTAGACCTTTTTGAAGAAGGTTCTGTTACTAATATGTTTACTTCCATTGTGGGT
AATGTATTTGGGTTCAAAGCCCTACGCGCTCTACGTCTGGAGGATCTGCGAATTCCTAAG
TCCTATATTAAAACTTTCCAAGGCCCTCCTCACGGGATCCAAGTTGAGAGAGATAAATTG
AACAAGTATGGTCGTCCCCTATTGGGATGTACTATTAAACCTAAATTGGGGTTATCCGCT
AAGAACTACGGTAGAGCAGTTTATGAATGTCTTCGTGGTGGACTTGATTTTACGAAGGAT
GATGAGAACGTGAACTCACAACCATTTATGCGTTGGAGAGACCGTTTCTTATTTTGTGCC
GAAGCAATTTATAAAGCACATGCTGAAACTGGTGAA
>TK1DR
ACTTATTATACTCCTGACTATCAAACCAAAGATACTGATATCTTGGCAGCATTCCGAGTA
ACTCCTCAACCTGGAGTTCCGCCTGAGGAAGCAGGGGCTGCAGTGGCTGCTGAATCTTCT
ACTGGAACATGGACAACTGTATGGACCGATGGGCTTACCAGCCTTGACCGTTATAAAGGA
AGATGCTACCACATCGAACCTGTTGCTGGAGAAGAAAATCAATATATATGCTATGTAGCT
TACCCCTTAGACCTTTTTGAAGAAGGTTCTGTTACTAATATGTTTACTTCCATTGTGGGT
AATGTATTTGGGTTCAAAGCCCTACGCGCTCTACGTCTGGAGGATCTGCGAGTTCCTACG
TCCTATATTAAAACTTTCCAAGGCCCTCCTCACGGGATCCAAGTTGAGAGAGATAAATTG
AACAAGTATGGTCGTCCCCTATTGGGATGTACTATTAAACCTAAATTGGGGTTATCCGCT
AAGAACTACGGTAGAGCAGTTTATGAATGTCTTCGGGGTGGACTTGATTTTACGAAGGAT
GATGAGAACGTGAACTCACAACCATTTATGCGTTGGAGAGACCGTTTCTTATTTTGTGCC
GAAGCACTTTATAAAGCACAAGCTGAAACTGGTGAA
>TME1DR
ACTTATTATACTCCTGACTATCAAACCAAAGATACTGATATCTTGGCAGCATTCCGAGTA
ACTCCTCAACCTGGAGTTCCGCCTGAGGAAGCAGGGGCTGCAGTGGCTGCTGAATCTTCT
ACTGGAACATGGACAACTGTATGGACCGATGGGCTTACCAGCCTTGACCGTTATAAAGGA
AGATGCTACCACATCGAACCTGTTGCTGGAGAAGAAAATCAATATATATGCTATGTAGCT
TACCCCTTAGACCTTTTTGAAGAAGGTTCTGTTACTAATATGTTTACTTCCATTGTGGGT
AATGTATTTGGGTTCAAAGCCCTACGCGCTCTACGTCTGGAGGATCTGCGAGTTCCTACG
TCCTATATTAAAACTTTCCAAGGCCCTCCTCACGGGATCCAAGTTGAGAGAGATAAATTG
AACAAGTATGGTCGTCCCCTATTGGGATGTACTATTAAACCTAAATTGGGGTTATCCGCT
AAGAACTACGGTAGAGCAGTTTATGAATGTCTTCGGGGTGGACTTGATTTTACGAAGGAT
GATGAGAACGTGAACTCACAACCATTTATGCGTTGGAGAGACCGTTTCTTATTTTGTGCC
GAAGCACTTTATAAAGCACAAGCTGAAACTGGTGAA
>TME2DR
ACTTATTATACTCCTGACTATCAAACCAAAGATACTGATATCTTGGCAGCATTCCGAGTA
ACTCCTCAACCTGGAGTTCCGCCTGAGGAAGCAGGGGCTGCAGTGGCTGCTGAATCTTCT
ACTGGAACATGGACAACTGTATGGACCGATGGGCTTACCAGCCTTGACCGTTATAAAGGA
AGATGCTACCACATCGAACCTGTTGCTGGAGAAGAAAATCAATATATATGCTATGTAGCT
TACCCCTTAGACCTTTTTGAAGAAGGTTCTGTTACTAATATGTTTACTTCCATTGTGGGT
AATGTATTTGGGTTCAAAGCCCTACGCGCTCTACGTCTGGAGGATCTGCGAGTTCCTACG
TCCTATATTAAAACTTTCCAAGGCCCTCCTCACGGGATCCAAGTTGAGAGAGATAAATTG
AACAAGTATGGTCGTCCCCTATTGGGATGTACTATTAAACCTAAATTGGGGTTATCCGCT
AAGAACTACGGTAGAGCAGTTTATGAATGTCTTCGGGGTGGACTTGATTTTACGAAGGAT
GATGAGAACGTGAACTCACAACCATTTATGCGTTGGAGAGACCGTTTCTTATTTTGTGCC
GAAGCACTTTATAAAGCACAAGCTGAAACTGGTGAA
>TSM2DR
ACTTATTATACTCCTGACTATCAAACCAAAGATACTGATATCTTGGCAGCATTCCGAGTA
ACTCCTCAACCTGGAGTTCCGCCTGAGGAAGCAGGGGCTGCAGTGGCTGCTGAATCTTCT
ACTGGAACATGGACAACTGTATGGACCGATGGGCTTACCAGCCTTGACCGTTATAAAGGA
AGATGCTACCACATCGAACCTGTTGCTGGAGAAGAAAATCAATATATATGCTATGTAGCT
TACCCCTTAGACCTTTTTGAAGAAGGTTCTGTTACTAATATGTTTACTTCCATTGTGGGT
AATGTATTTGGGTTCAAAGCCCTACGCGCTCTACGTCTGGAGGATCTGCGAATTCCTACG
TCCTATATTAAAACTTTCCAAGGCCCTCCTCACGGGATCCAAGTTGAGAGAGATAAATTG
AACAAGTATGGTCGTCCCCTATTGGGATGTACTATTAAACCTAAATTGGGGTTATCCGCT
AAGAACTACGGTAGAGCAGTTTATGAATGTCTTCGGGGTGGACTTGATTTTACGAAGGAT
GATGAGAACGTGAACTCACAACCATTTATGCGTTGGAGAGACCGTTTCTTATTTTGTGCC
GAAGCACTTTATAAAGCACAAGCTGAAACTGGTGAA
>TSM1DR
ACTTATTATACTCCTGACTATCAAACCAAAGATACTGATATCTTGGCAGCATTCCGAGTA
ACTCCTCAACCTGGAGTTCCGCCTGAGGAAGCAGGGGCTGCAGTGGCTGCTGAATCTTCT
ACTGGAACATGGACAACTGTATGGACCGATGGGCTTACCAGCCTTGACCGTTATAAAGGA
AGATGCTACCACATCGAACCTGTTGCTGGAGAAGAAAATCAATATATATGCTATGTAGCT
TACCCCTTAGACCTTTTTGAAGAAGGTTCTGTTACTAATATGTTTACTTCCATTGTGGGT
AATGTATTTGGGTTCAAAGCCCTACGCGCTCTACGTCTGGAGGATCTGCGAATTCCTACG
TCCTATATTAAAACTTTCCAAGGCCCTCCTCACGGGATCCAAGTTGAGAGAGATAAATTG
AACAAGTATGGTCGTCCCCTATTGGGATGTACTATTAAACCTAAATTGGGGTTATCCGCT
AAGAACTACGGTAGAGCAGTTTATGAATGTCTTCGGGGTGGACTTGATTTTACGAAGGAT
GATGAGAACGTGAACTCACAACCATTTATGCGTTGGAGAGACCGTTTCTTATTTTGTGCC
GAAGCACTTTATAAAGCACAAGCTGAAACTGGTGAA
>TIV1DR
ACTTATTATACTCCTGACTATCAAACCAAAGATACTGATATCTTGGCAGCATTCCGAGTA
ACTCCTCAACCTGGAGTTCCGCCTGAGGAAGCAGGGGCTGCAGTGGCTGCTGAATCTTCT
ACTGGAACATGGACAACTGTATGGACCGATGGGCTTACCAGCCTTGACCGTTATAAAGGA
AGATGCTACCACATCGAACCTGTTGCTGGAGAAGAAAATCAATATATATGCTATGTAGCT
TACCCCTTAGACCTTTTTGAAGAAGGTTCTGTTACTAATATGTTTACTTCCATTGTGGGT
AATGTATTTGGGTTCAAAGCCCTACGCGCTCTACGTCTGGAGGATCTGCGAATTCCTACG
TCCTATATTAAAACTTTCCAAGGCCCTCCTCACGGGATCCAAGTTGAGAGAGATAAATTG
AACAAGTATGGTCGTCCCCTATTGGGATGTACTATTAAACCTAAATTGGGGTTATCCGCT
AAGAACTACGGTAGAGCAGTTTATGAATGTCTTCGGGGTGGACTTGATTTTACGAAGGAT
GATGAGAACGTGAACTCACAACCATTTATGCGTTGGAGAGACCGTTTCTTATTTTGTGCC
GAAGCACTTTATAAAGCACAAGCTGAAACTGGTGAA
>TLI1DR
ACTTATTATACTCCTGACTATCAAACCAAAGATACTGATATCTTGGCAGCATTCCGAGTA
ACTCCTCAACCTGGAGTTCCGCCTGAGGAAGCAGGGGCTGCAGTGGCTGCTGAATCTTCT
ACTGGAACATGGACAACTGTATGGACCGATGGGCTTACCAGCCTTGACCGTTATAAAGGA
AGATGCTACCACATCGAACCTGTTGCTGGAGAAGAAAATCAATATATATGCTATGTAGCT
TACCCCTTAGACCTTTTTGAAGAAGGTTCTGTTACTAATATGTTTACTTCCATTGTGGGT
AATGTATTTGGGTTCAAAGCCCTACGCGCTCTACGTCTGGAGGATCTGCGAATTCCTACG
TCCTATATTAAAACTTTCCAAGGCCCTCCTCACGGGATCCAAGTTGAGAGAGATAAATTG
AACAAGTATGGTCGTCCCCTATTGGGATGTACTATTAAACCTAAATTGGGGTTATCCGCT
AAGAACTACGGTAGAGCAGTTTATGAATGTCTTCGGGGTGGACTTGATTTTACGAAGGAT
GATGAGAACGTGAACTCACAACCATTTATGCGTTGGAGAGACCGTTTCTTATTTTGTGCC
GAAGCACTTTATAAAGCACAAGCTGAAACTGGTGAA
>TLI2DR
ACTTATTATACTCCTGACTATCAAACCAAAGATACTGATATCTTGGCAGCATTCCGAGTA
ACTCCTCAACCTGGAGTTCCGCCTGAGGAAGCAGGGGCTGCAGTGGCTGCTGAATCTTCT
ACTGGAACATGGACAACTGTATGGACCGATGGGCTTACCAGCCTTGACCGTTATAAAGGA
AGATGCTACCACATCGAACCTGTTGCTGGAGAAGAAAATCAATATATATGCTATGTAGCT
TACCCCTTAGACCTTTTTGAAGAAGGTTCTGTTACTAATATGTTTACTTCCATTGTGGGT
AATGTATTTGGGTTCAAAGCCCTACGCGCTCTACGTCTGGAGGATCTGCGAATTCCTACG
TCCTATATTAAAACTTTCCAAGGCCCTCCTCACGGGATCCAAGTTGAGAGAGATAAATTG
AACAAGTATGGTCGTCCCCTATTGGGATGTACTATTAAACCTAAATTGGGGTTATCCGCT
AAGAACTACGGTAGAGCAGTTTATGAATGTCTTCGGGGTGGACTTGATTTTACGAAGGAT
GATGAGAACGTGAACTCACAACCATTTATGCGTTGGAGAGACCGTTTCTTATTTTGTGCC
GAAGCACTTTATAAAGCACAAGCTGAAACTGGTGAA
>TCA1LR
ACTTATTATACTCCTGACTATCAAACCAAAGATACTGATATCTTGGCAGCATTCCGAGTA
ACTCCTCAACCTGGAGTTCCGCCTGAGGMAGCAGGGGCTGCAGTGGCTGCTGAATCTTCT
ACTGGAACATGGACAACTGTATGGACCGATGGGCTTACCAGCCTTGACCGTTATAAAGGA
AGATGCTACCACATCGAACCTGTTGCTGGAGAAGAAAATCAATATATATGCTATGTAGCT
TATCCCTTAGACCTTTTTGAAGAAGGTTCTGTTACTAATATGTTTACTTCCATTGTGGGT
AATGTATTTGGGTTCAAAGCCCTACGCGCTCTACGTCTGGAGGATCTGCGAATTCCTACG
TCCTATATTAAAACTTTCCAAGGCCCTCCTCACGGGATCCAAGTTGAGAGAGATAAATTG
AACAAGTATGGTCGTCCCCTATTGGGATGTACTATTAAACCTAAATTGGGGTTATCCGCT
AAGAACTACGGTAGAGCAGTTTATGAATGTCTTCGGGGTGGACTTGATTTTACGAAGGAT
GATGAGAACGTGAACTCACAACCATTTATGCGTTGGAGAGACCGTTTCTTATTTTGTGCC
GAAGCACTTTATAAAGCACAAGCTGAAACTGGTGAA
>TCA3LR
ACTTATTATACTCCTGACTATCAAACCAAAGATACTGATATCTTGGCAGCATTCCGAGTA
ACTCCTCAACCTGGAGTTCCGCCTGAGGMAGCAGGGGCTGCAGTGGCTGCTGAATCTTCT
ACTGGAACATGGACAACTGTATGGACCGATGGGCTTACCAGCCTTGACCGTTATAAAGGA
AGATGCTACCACATCGAACCTGTTGCTGGAGAAGAAAATCAATATATATGCTATGTAGCT
TATCCCTTAGACCTTTTTGAAGAAGGTTCTGTTACTAATATGTTTACTTCCATTGTGGGT
AATGTATTTGGGTTCAAAGCCCTACGCGCTCTACGTCTGGAGGATCTGCGAATTCCTACG
TCCTATATTAAAACTTTCCAAGGCCCTCCTCACGGGATCCAAGTTGAGAGAGATAAATTG
AACAAGTATGGTCGTCCCCTATTGGGATGTACTATTAAACCTAAATTGGGGTTATCCGCT
AAGAACTACGGTAGAGCAGTTTATGAATGTCTTCGGGGTGGACTTGATTTTACGAAGGAT
GATGAGAACGTGAACTCACAACCATTTATGCGTTGGAGAGACCGTTTCTTATTTTGTGCC
GAAGCACTTTATAAAGCACAAGCTGAAACTGGTGAA
>TCA2LR
ACTTATTATACTCCTGACTATCAAACCAAAGATACTGATATCTTGGCAGCATTCCGAGTA
ACTCCTCAACCTGGAGTTCCGCCTGAGGAAGCAGGGGCTGCAGTGGCTGCTGAATCTTCT
ACTGGAACATGGACAACTGTATGGACCGATGGGCTTACCAGCCTTGACCGTTATAAAGGA
AGATGCTACCACATCGAACCTGTTGCTGGAGAAGAAAATCAATATATATGCTATGTAGCT
TATCCCTTAGACCTTTTTGAAGAAGGTTCTGTTACTAATATGTTTACTTCCATTGTGGGT
AATGTATTTGGGTTCAAAGCCCTACGCGCTCTACGTCTGGAGGATCTGCGAATTCCTACG
TCCTATATTAAAACTTTCCAAGGCCCTCCTCACGGGATCCAAGTTGAGAGAGATAAATTG
AACAAGTATGGTCGTCCCCTATTGGGATGTACTATTAAACCTAAATTGGGGTTATCCGCT
AAGAACTACGGTAGAGCAGTTTATGAATGTCTTCGGGGTGGACTTGATTTTACGAAGGAT
GATGAGAACGTGAACTCACAACCATTTATGCGTTGGAGAGACCGTTTCTTATTTTGTGCC
GAAGCACTTTATAAAGCACAAGCTGAAACTGGTGAA
>TCA4DR
ACTTATTATACTCCTGACTATCAAACCAAAGATACTGATATCTTGGCAGCATTCCGAGTA
ACTCCTCAACCTGGAGTTCCGCCTGAGGAAGCAGGGGCTGCAGTGGCTGCTGAATCTTCT
ACTGGAACATGGACAACTGTATGGACCGATGGGCTTACCAGCCTTGACCGTTATAAAGGA
AGATGCTACCACATCGAACCTGTTGCTGGAGAAGAAAATCAATATATATGCTATGTAGCT
TATCCCTTAGACCTTTTTGAAGAAGGTTCTGTTACTAATATGTTTACTTCCATTGTGGGT
AATGTATTTGGGTTCAAAGCCCTACGCGCTCTACGTCTGGAGGATCTGCGAATTCCTACG
TCCTATATTAAAACTTTCCAAGGCCCTCCTCACGGGATCCAAGTTGAGAGAGATAAATTG
AACAAGTATGGTCGTCCCCTATTGGGATGTACTATTAAACCTAAATTGGGGTTATCCGCT
AAGAACTACGGTAGAGCAGTTTATGAATGTCTTCGGGGTGGACTTGATTTTACGAAGGAT
GATGAGAACGTGAACTCACAACCATTTATGCGTTGGAGAGACCGTTTCTTATTTTGTGCC
GAAGCACTTTATAAAGCACAAGCTGAAACTGGTGAA
>TPL1DR
ACTTATTATACTCCTGACTATCAAACCAAAGATACTGATATCTTGGCAGCATTCCGAGTA
ACTCCTCAACCTGGAGTTCCGCCTGAGGAAGCAGGGGCTGCAGTGGCTGCTGAATCTTCT
ACTGGAACATGGACAACTGTATGGACCGATGGGCTTACCAGCCTTGACCGTTATAAAGGA
AGATGCTACCACATCGAACCTGTTGCTGGAGAAGAAAATCAATATATATGCTATGTAGCT
TACCCCTTAGACCTTTTTGAAGAAGGTTCTGTTACTAATATGTTTACTTCCATTGTGGGT
AATGTATTTGGGTTCAAAGCCCTACGCGCTCTACGTCTGGAGGATCTGCGAATTCCTACG
TCCTATATTAAAACTTTCCAAGGCCCTCCTCACGGGATCCAAGTTGAAAGAGATAAATTG
AACAAGTATGGTCGTCCCCTATTGGGATGTACTATTAAACCTAAATTGGGGTTATCCGCT
AAGAACTACGGTAGAGCAGTTTATGAATGTCTTCGTGGTGGACTTGATTTTACGAAGGAT
GATGAGAACGTGAACTCACAACCATTTATGCGTTGGAGAGACCGTTTCTTATTTTGTGCC
GAAGCAATTTATAAAGCACAAGCTGAAACTGGTGAA
>TPL2DR
ACTTATTATACTCCTGACTATCAAACCAAAGATACTGATATCTTGGCAGCATTCCGAGTA
ACTCCTCAACCTGGAGTTCCGCCTGAGGAAGCAGGGGCTGCAGTGGCTGCTGAATCTTCT
ACTGGAACATGGACAACTGTATGGACCGATGGGCTTACCAGCCTTGACCGTTATAAAGGA
AGATGCTACCACATCGAACCTGTTGCTGGAGAAGAAAATCAATATATATGCTATGTAGCT
TACCCCTTAGACCTTTTTGAAGAAGGTTCTGTTACTAATATGTTTACTTCCATTGTGGGT
AATGTATTTGGGTTCAAAGCCCTACGCGCTCTACGTCTGGAGGATCTGCGAATTCCTACG
TCCTATATTAAAACTTTCCAAGGCCCTCCTCACGGGATCCAAGTTGAAAGAGATAAATTG
AACAAGTATGGTCGTCCCCTATTGGGATGTACTATTAAACCTAAATTGGGGTTATCCGCT
AAGAACTACGGTAGAGCAGTTTATGAATGTCTTCGTGGTGGACTTGATTTTACGAAGGAT
GATGAGAACGTGAACTCACAACCATTTATGCGTTGGAGAGACCGTTTCTTATTTTGTGCC
GAAGCAATTTATAAAGCACAAGCTGAAACTGGTGAA
>TN1DR
ACTTATTATACTCCTGACTATCAAACCAAAGATACTGATATCTTGGCAGCATTCCGAGTA
ACTCCTCAACCTGGAGTTCCGCCTGAGGAAGCAGGGGCTGCAGTGGCTGCTGAATCTTCT
ACTGGAACATGGACAACTGTATGGACCGATGGGCTTACCAGCCTTGACCGTTATAAAGGA
AGATGCTACCACATCGAACCTGTTGCTGGAGAAGAAAATCAATATATATGCTATGTAGCT
TACCCCTTAGACCTTTTTGAAGAAGGTTCTGTTACTAATATGTTTACTTCCATTGTGGGT
AATGTATTTGGGTTCAAAGCCCTACGCGCTCTACGTCTGGAGGATCTGCGAATTCCTACG
TCCTATATTAAAACTTTCCAAGGCCCTCCTCACGGGATCCAAGTTGAGAGAGATAAATTG
AACAAGTATGGTCGTCCCCTATTGGGATGTACTATTAAACCTAAATTGGGGTTATCCGCT
AAGAACTACGGTAGAGCAGTTTATGAATGTCTTCGTGGTGGACTTGATTTTACGAAGGAT
GATGAGAACGTGAACTCACAACCATTTATGCGTTGGAGAGACCGTTTCTTATTTTGTGCC
GAAGCACTTTATAAAGCACAAGCTGAAACTGGTGAA
>TN2DR
ACTTATTATACTCCTGACTATCAAACCAAAGATACTGATATCTTGGCAGCATTCCGAGTA
ACTCCTCAACCTGGAGTTCCGCCTGAGGAAGCAGGGGCTGCAGTGGCTGCTGAATCTTCT
ACTGGAACATGGACAACTGTATGGACCGATGGGCTTACCAGCCTTGACCGTTATAAAGGA
AGATGCTACCACATCGAACCTGTTGCTGGAGAAGAAAATCAATATATATGCTATGTAGCT
TACCCCTTAGACCTTTTTGAAGAAGGTTCTGTTACTAATATGTTTACTTCCATTGTGGGT
AATGTATTTGGGTTCAAAGCCCTACGCGCTCTACGTCTGGAGGATCTGCGAATTCCTACG
TCCTATATTAAAACTTTCCAAGGCCCTCCTCACGGGATCCAAGTTGAGAGAGATAAATTG
AACAAGTATGGTCGTCCCCTATTGGGATGTACTATTAAACCTAAATTGGGGTTATCCGCT
AAGAACTACGGTAGAGCAGTTTATGAATGTCTTCGTGGTGGACTTGATTTTACGAAGGAT
GATGAGAACGTGAACTCACAACCATTTATGCGTTGGAGAGACCGTTTCTTATTTTGTGCC
GAAGCACTTTATAAAGCACAAGCTGAAACTGGTGAA
>TMA2DR
ACTTATTATACTCCTGACTATCAAACCAAAGATACTGATATCTTGGCAGCATTCCGAGTA
ACTCCTCAACCTGGAGTTCCGCCTGAGGAAGCAGGGGCTGCAGTGGCTGCTGAATCTTCT
ACTGGAACATGGACAACTGTATGGACCGATGGGCTTACCAGCCTTGACCGTTATAAAGGA
AGATGCTACCACATCGAACCTGTTGCTGGAGAAGAAAATCAATATATATGCTATGTAGCT
TACCCCTTAGACCTTTTTGAAGAAGGTTCTGTTACTAATATGTTTACTTCCATTGTGGGT
AATGTATTTGGGTTCAAAGCCCTACGCGCTCTACGTCTGGAGGATCTGCGAATTCCTACG
TCCTATATTAAAACTTTCCAAGGCCCTCCTCACGGGATCCAAGTTGAGAGAGATAAATTG
AACAAGTATGGTCGTCCCCTATTGGGATGTACTATTAAACCTAAATTGGGGTTATCCGCT
AAGAACTACGGTAGAGCAGTTTATGAATGTCTTCGTGGTGGACTTGATTTTACGAAGGAT
GATGAGAACGTGAACTCACAACCATTTATGCGTTGGAGAGACCGTTTCTTATTTTGTGCC
GAAGCAATTTATAAAGCACATGCTGAAACTGGTGAA
>TSE2DR
ACTTATTATACTCCTGACTATCAAACCAAAGATACTGATATCTTGGCAGCATTCCGAGTA
ACTCCTCAACCTGGAGTTCCGCCTGAGGAAGCAGGGGCTGCAGTGGCTGCTGAATCTTCT
ACTGGAACATGGACAACTGTATGGACCGATGGGCTTACCAGCCTTGACCGTTATAAAGGA
AGATGCTACCACATCGAACCTGTTGCTGGAGAAGAAAATCAATATATATGCTATGTAGCT
TACCCCTTAGACCTTTTTGAAGAAGGTTCTGTTACTAATATGTTTACTTCCATTGTGGGT
AATGTATTTGGGTTCAAAGCCCTACGCGCTCTACGTCTGGAGGATCTGCGAATTCCTACG
TCCTATATTAAAACTTTCCAAGGCCCTCCTCACGGGATCCAAGTTGAGAGAGATAAATTG
AACAAGTATGGTCGTCCCCTATTGGGATGTACTATTAAACCTAAATTGGGGTTATCCGCT
AAGAACTACGGTAGAGCAGTTTATGAATGTCTTCGTGGTGGACTTGATTTTACGAAGGAT
GATGAGAACGTGAACTCACAACCATTTATGCGTTGGAGAGACCGTTTCTTATTTTGTGCC
GAAGCAATTTATAAAGCACAAGCTGAAACTGGTGAA
>TSE1DR
ACTTATTATACTCCTGACTATCAAACCAAAGATACTGATATCTTGGCAGCATTCCGAGTA
ACTCCTCAACCTGGAGTTCCGCCTGAGGAAGCAGGGGCTGCAGTGGCTGCTGAATCTTCT
ACTGGAACATGGACAACTGTATGGACCGATGGGCTTACCAGCCTTGACCGTTATAAAGGA
AGATGCTACCACATCGAACCTGTTGCTGGAGAAGAAAATCAATATATATGCTATGTAGCT
TACCCCTTAGACCTTTTTGAAGAAGGTTCTGTTACTAATATGTTTACTTCCATTGTGGGT
AATGTATTTGGGTTCAAAGCCCTACGCGCTCTACGTCTGGAGGATCTGCGAATTCCTACG
TCCTATATTAAAACTTTCCAAGGCCCTCCTCACGGGATCCAAGTTGAGAGAGATAAATTG
AACAAGTATGGTCGTCCCCTATTGGGATGTACTATTAAACCTAAATTGGGGTTATCCGCT
AAGAACTACGGTAGAGCAGTTTATGAATGTCTTCGTGGTGGACTTGATTTTACGAAGGAT
GATGAGAACGTGAACTCACAACCATTTATGCGTTGGAGAGACCGTTTCTTATTTTGTGCC
GAAGCAATTTATAAAGCACAAGCTGAAACTGGTGAA
>TTR1DR
ACTTATTATACTCCTGACTATCAAACCAAAGATACTGATATCTTGGCAGCATTCCGAGTA
ACTCCTCAACCTGGAGTTCCGCCTGAGGAAGCAGGGGCTGCAGTGGCTGCTGAATCTTCT
ACTGGAACATGGACAACTGTATGGACCGATGGGCTTACCAGCCTTGACCGTTATAAAGGA
AGATGCTACCACATCGAACCTGTTGCTGGAGAAGAAAATCAATATATATGCTATGTAGCT
TACCCCTTAGACCTTTTTGAAGAAGGTTCTGTTACTAATATGTTTACTTCCATTGTGGGT
AATGTATTTGGGTTCAAAGCCCTACGCGCTCTACGTCTGGAGGATCTGCGAATTCCTACG
TCCTATATTAAAACTTTCCAAGGCCCTCCTCACGGGATCCAAGTTGAGAGAGATAAATTG
AACAAGTATGGTCGTCCCCTATTGGGATGTACTATTAAACCTAAATTGGGGTTATCCGCT
AAGAACTACGGTAGAGCAGTTTATGAATGTCTTCGTGGTGGACTTGATTTTACGAAGGAT
GATGAGAACGTGAACTCACAACCATTTATGCGTTGGAGAGACCGTTTCTTATTTTGTGCC
GAAGCAATTTATAAAGCACAAGCTGAAACTGGTGAA
>TTR2DR
ACTTATTATACTCCTGACTATCAAACCAAAGATACTGATATCTTGGCAGCATTCCGAGTA
ACTCCTCAACCTGGAGTTCCGCCTGAGGAAGCAGGGGCTGCAGTGGCTGCTGAATCTTCT
ACTGGAACATGGACAACTGTATGGACCGATGGGCTTACCAGCCTTGACCGTTATAAAGGA
AGATGCTACCACATCGAACCTGTTGCTGGAGAAGAAAATCAATATATATGCTATGTAGCT
TACCCCTTAGACCTTTTTGAAGAAGGTTCTGTTACTAATATGTTTACTTCCATTGTGGGT
AATGTATTTGGGTTCAAAGCCCTACGCGCTCTACGTCTGGAGGATCTGCGAATTCCTACG
TCCTATATTAAAACTTTCCAAGGCCCTCCTCACGGGATCCAAGTTGAGAGAGATAAATTG
AACAAGTATGGTCGTCCCCTATTGGGATGTACTATTAAACCTAAATTGGGGTTATCCGCT
AAGAACTACGGTAGAGCAGTTTATGAATGTCTTCGTGGTGGACTTGATTTTACGAAGGAT
GATGAGAACGTGAACTCACAACCATTTATGCGTTGGAGAGACCGTTTCTTATTTTGTGCC
GAAGCAATTTATAAAGCACAAGCTGAAACTGGTGAA
>TB1DR
ACTTATTATACTCCTGACTATCAAACCAAAGATACTGATATCTTGGCAGCATTCCGAGTA
ACTCCTCAACCTGGAGTTCCGCCTGAGGAAGCAGGGGCTGCAGTGGCTGCTGAATCTTCT
ACTGGAACATGGACAACTGTATGGACCGATGGGCTTACCAGCCTTGACCGTTATAAAGGA
AGATGCTACCACATCGAACCTGTTGCTGGAGAAGAAAATCAATATATATGCTATGTAGCT
TACCCCTTAGACCTTTTTGAAGAAGGTTCTGTTACTAATATGTTTACTTCCATTGTGGGT
AATGTATTTGGGTTCAAAGCCCTACGCGCTCTACGTCTGGAGGATCTGCGAATTCCTACG
TCCTATATTAAAACTTTCCAAGGCCCTCCTCACGGGATCCAAGTTGAGAGAGATAAATTG
AACAAGTATGGTCGTCCCCTATTGGGATGTACTATTAAACCTAAATTGGGGTTATCCGCT
AAGAACTACGGTAGAGCAGTTTATGAATGTCTTCGTGGTGGACTTGATTTTACGAAGGAT
GATGAGAACGTGAACTCACAACCATTTATGCGTTGGAGAGACCGTTTCTTATTTTGTGCC
GAAGCAATTTATAAAGCACAAGCTGAAACTGGTGAA
>TB2DR
ACTTATTATACTCCTGACTATCAAACCAAAGATACTGATATCTTGGCAGCATTCCGAGTA
ACTCCTCAACCTGGAGTTCCGCCTGAGGAAGCAGGGGCTGCAGTGGCTGCTGAATCTTCT
ACTGGAACATGGACAACTGTATGGACCGATGGGCTTACCAGCCTTGACCGTTATAAAGGA
AGATGCTACCACATCGAACCTGTTGCTGGAGAAGAAAATCAATATATATGCTATGTAGCT
TACCCCTTAGACCTTTTTGAAGAAGGTTCTGTTACTAATATGTTTACTTCCATTGTGGGT
AATGTATTTGGGTTCAAAGCCCTACGCGCTCTACGTCTGGAGGATCTGCGAATTCCTACG
TCCTATATTAAAACTTTCCAAGGCCCTCCTCACGGGATCCAAGTTGAGAGAGATAAATTG
AACAAGTATGGTCGTCCCCTATTGGGATGTACTATTAAACCTAAATTGGGGTTATCCGCT
AAGAACTACGGTAGAGCAGTTTATGAATGTCTTCGTGGTGGACTTGATTTTACGAAGGAT
GATGAGAACGTGAACTCACAACCATTTATGCGTTGGAGAGACCGTTTCTTATTTTGTGCC
GAAGCAATTTATAAAGCACAAGCTGAAACTGGTGAA
>TMO1DR
ACTTATTATACTCCTGACTATCAAACCAAAGATACTGATATCTTGGCAGCATTCCGAGTA
ACTCCTCAACCTGGAGTTCCGCCTGAGGAAGCAGGGGCTGCAGTGGCTGCTGAATCTTCT
ACTGGAACATGGACAACTGTATGGACCGATGGGCTTACCAGCCTTGACCGTTATAAAGGA
AGATGCTACCACATCGAACCTGTTGCTGGAGAAGAAAATCAATATATATGCTATGTAGCT
TACCCCTTAGACCTTTTTGAAGAAGGTTCTGTTACTAATATGTTTACTTCCATTGTGGGT
AATGTATTTGGGTTCAAAGCCCTACGCGCTCTACGTCTGGAGGATCTGCGAATTCCTACG
TCCTATATTAAAACTTTCCAAGGCCCTCCTCACGGGATCCAAGTTGAGAGAGATAAATTG
AACAAGTATGGTCGTCCCCTATTGGGATGTACTATTAAACCTAAATTGGGGTTATCCGCT
AAGAACTACGGTAGAGCAGTTTATGAATGTCTTCGTGGTGGACTTGATTTTACGAAGGAT
GATGAGAACGTGAACTCACAACCATTTATGCGTTGGAGAGACCGTTTCTTATTTTGTGCC
GAAGCAATTTATAAAGCACAAGCTGAAACTGGTGAA
>TMO2DR
ACTTATTATACTCCTGACTATCAAACCAAAGATACTGATATCTTGGCAGCATTCCGAGTA
ACTCCTCAACCTGGAGTTCCGCCTGAGGAAGCAGGGGCTGCAGTGGCTGCTGAATCTTCT
ACTGGAACATGGACAACTGTATGGACCGATGGGCTTACCAGCCTTGACCGTTATAAAGGA
AGATGCTACCACATCGAACCTGTTGCTGGAGAAGAAAATCAATATATATGCTATGTAGCT
TACCCCTTAGACCTTTTTGAAGAAGGTTCTGTTACTAATATGTTTACTTCCATTGTGGGT
AATGTATTTGGGTTCAAAGCCCTACGCGCTCTACGTCTGGAGGATCTGCGAATTCCTACG
TCCTATATTAAAACTTTCCAAGGCCCTCCTCACGGGATCCAAGTTGAGAGAGATAAATTG
AACAAGTATGGTCGTCCCCTATTGGGATGTACTATTAAACCTAAATTGGGGTTATCCGCT
AAGAACTACGGTAGAGCAGTTTATGAATGTCTTCGTGGTGGACTTGATTTTACGAAGGAT
GATGAGAACGTGAACTCACAACCATTTATGCGTTGGAGAGACCGTTTCTTATTTTGTGCC
GAAGCAATTTATAAAGCACAAGCTGAAACTGGTGAA
>TIV2DR
ACTTATTATACTCCTGACTATCAAACCAAAGATACTGATATCTTGGCAGCATTCCGAGTA
ACTCCTCAACCTGGAGTTCCGCCTGAGGAAGCAGGGGCTGCAGTGGCTGCTGAATCTTCT
ACTGGAACATGGACAACTGTATGGACCGATGGGCTTACCAGCCTTGACCGTTATAAAGGA
AGATGCTACCACATCGAACCTGTTGCTGGAGAAGAAAATCAATATATATGCTATGTAGCT
TACCCCTTAGACCTTTTTGAAGAAGGTTCTGTTACTAATATGTTTACTTCCATTGTGGGT
AATGTATTTGGGTTCAAAGCCCTACGCGCTCTACGTCTGGAGGATCTGCGAATTCCTACG
TCCTATATTAAAACTTTCCAAGGCCCTCCTCACGGGATCCAAGTTGAGAGAGATAAATTG
AACAAGTATGGTCGTCCCCTATTGGGATGTACTATTAAACCTAAATTGGGGTTATCCGCT
AAGAACTACGGTAGAGCAGTTTATGAATGTCTTCGTGGTGGACTTGATTTTACGAAGGAT
GATGAGAACGTGAACTCACAACCATTTATGCGTTGGAGAGACCGTTTCTTATTTTGTGCC
GAAGCAATTTATAAAGCACAAGCTGAAACTGGTGAA
>TK2DR
ACTTATTATACTCCTGACTATCAAACCAAAGATACTGATATCTTGGCAGCATTCCGAGTA
ACTCCTCAACCTGGAGTTCCGCCTGAGGAAGCAGGGGCTGCAGTGGCTGCTGAATCTTCT
ACTGGAACATGGACAACTGTATGGACCGATGGGCTTACCAGCCTTGACCGTTATAAAGGA
AGATGCTACCACATCGAACCTGTTGCTGGAGAAGAAAATCAATATATATGCTATGTAGCT
TACCCCTTAGACCTTTTTGAAGAAGGTTCTGTTACTAATATGTTTACTTCCATTGTGGGT
AATGTATTTGGGTTCAAAGCCCTACGCGCTCTACGTCTGGAGGATCTGCGAATTCCTACG
TCCTATATTAAAACTTTCCAAGGCCCTCCTCACGGGATCCAAGTTGAGAGAGATAAATTG
AACAAGTATGGTCGTCCCCTATTGGGATGTACTATTAAACCTAAATTGGGGTTATCCGCT
AAGAACTACGGTAGAGCAGTTTATGAATGTCTTCGTGGTGGACTTGATTTTACGAAGGAT
GATGAGAACGTGAACTCACAACCATTTATGCGTTGGAGAGACCGTTTCTTATTTTGTGCC
GAAGCAATTTATAAAGCACAAGCTGAAACTGGTGAA
>TK3DR
ACTTATTATACTCCTGACTATCAAACCAAAGATACTGATATCTTGGCAGCATTCCGAGTA
ACTCCTCAACCTGGAGTTCCGCCTGAGGAAGCAGGGGCTGCAGTGGCTGCTGAATCTTCT
ACTGGAACATGGACAACTGTATGGACCGATGGGCTTACCAGCCTTGACCGTTATAAAGGA
AGATGCTACCACATCGAACCTGTTGCTGGAGAAGAAAATCAATATATATGCTATGTAGCT
TACCCCTTAGACCTTTTTGAAGAAGGTTCTGTTACTAATATGTTTACTTCCATTGTGGGT
AATGTATTTGGGTTCAAAGCCCTACGCGCTCTACGTCTGGAGGATCTGCGAATTCCTACG
TCCTATATTAAAACTTTCCAAGGCCCTCCTCACGGGATCCAAGTTGAGAGAGATAAATTG
AACAAGTATGGTCGTCCCCTATTGGGATGTACTATTAAACCTAAATTGGGGTTATCCGCT
AAGAACTACGGTAGAGCAGTTTATGAATGTCTTCGTGGTGGACTTGATTTTACGAAGGAT
GATGAGAACGTGAACTCACAACCATTTATGCGTTGGAGAGACCGTTTCTTATTTTGTGCC
GAAGCAATTTATAAAGCACAAGCTGAAACTGGTGAA
