# Supplementary material for: Evaluation of single and multilocus DNA barcodes towards species delineation in complex tree genus Terminalia
Source: PLoS One. 2017 Aug 22;12(8):e0182836. doi: 10.1371/journal.pone.0182836 (PMC5567895; doi:10.1371/journal.pone.0182836)
Supplement: S2 Text — (FASTA) [file pone.0182836.s003.fasta]

>TMY1DM
ATCAGCCCGGGTCGACTTACTAATGGGATGCCCAAATGCGT---TACAAA----------
-ATTTCGCTTTAAACAATGATCCAA----------------TAAGAGGCATAATTGGAAC
GATTGTC--------------TCGAACTTCTTCATATCATTATCTATTAGAAATGAATTT
TCTAATATTTGACTCCGTACCACTGAAGAATTTATTCGCACCCTTGAAAGATAGCCCAAA
AAATCAAGAGAATACTTACATAATTGGTTTATATGGATCCTTCCTGGTTGAG-ACCACAC
GTAAAAATGATATTGCCATAAATTGACAAGGTAATATTTCCATTTATTGCTCATAAGAGG
CGTATCCTTTGAAGCCAA-----AATGGATTTTCCTTGATATCTAAGATACT--------
GCAGGAAAGGATCCT----TGAAACCCCATAGGATGTGCTGAAAATCA-------TTATC
AAAAAAAACTTTAACAAGATGTTCAATTTTTACATAGAAAAAAATTCGGTCAAAAAAGAC
CCCATAAGATGTTGACCGTAAATGAGAAGAGTGATTACGGAGAAAAAGGAAGATGGAT
>TMY2DM
ATCAGCCCGGGTCGACTTACTAATGGGATGCCCAAATGCGT---TACAAA----------
-ATTTCGCTTTAAACAATGATCCAA----------------TAAGAGGCATAATTGGAAC
GATTGTC--------------TCGAACTTCTTCATATCATTATCTATTAGAAATGAATTT
TCTAATATTTGACTCCGTACCACTGAAGAATTTATTCGCACCCTTGAAAGATAGCCCAAA
AAATCAAGAGAATACTTACATAATTGGTTTATATGGATCCTTCCTGGTTGAG-ACCACAC
GTAAAAATGATATTGCCATAAATTGACAAGGTAATATTTCCATTTATTGCTCATAAGAGG
CGTATCCTTTGAAGCCAA-----AATGGATTTTCCTTGATATCTAAGATACT--------
GCAGGAAAGGATCCT----TGAAACCCCATAGGATGTGCTGAAAATCA-------TTATC
AAAAAAAACTTTAACAAGATGTTCAATTTTTACATAGAAAAAAATTCGGTCAAAAAAGAC
CCCATAAGATGTTGACCGTAAATGAGAAGAGTGATTACGGAGAAAAAGGAAGATGGAT
>TB5LM
ATCAGCCCGGGTCGGCTTACTAATGGGATGCCCAAATGCGT---TACAAA----------
-ATTTCGCTTTAAACAATGAT-----------TCAA-----TAAGAGGCATAATCGGAAC
GATTGTC--------------TCGAACTTCTTCATAGCATTATCTATTAGAAATGAATTT
TCTAATATTTGACTCCGTACCACTGAAGAATTTATTCGCACCCTTGAAAGATAGCCCAAA
AAATCAAGAGAATACTTACATAATTGGTTTATATGGATCCTTCCTGGTTGAG-ACCACAC
GTAAAAATGATATTGCCATAAATTGACAAGGTAATATTTCCATTTATTGCTCATAAGAGG
CGTATCCTTTGAAGCCAA-----AATGGATTTTCCTTGATATCTAAGATACT--------
GCAGGAAAGGATCCT----TGAAACCCCATAGGATGTGCTGAAAATCA-------TTATC
AAAAAAAACTTTAACAAGATGCTCGATTTTTACATAGAAAAAAATTCGGTCAAAAAAGAC
CCCATAAGATGTTGACCGTAAATGAGAAGAGTGATTACGGAGAAAAAGGAAGATGGAT
>TB6LM
ATCAGCCCGGGTCGGCTTACTAATGGGATGCCCAAATGCGT---TACAAA----------
-ATTTCGCTTTAAACAATGAT-----------TCAA-----TAAGAGGCATAATCGGAAC
GATTGTC--------------TCGAACTTCTTCATAGCATTATCTATTAAAAATGAATTT
TCTAATATTTGACTCCGTACCACTGAAGAATTTATTCGCACCCTTGAAAGATAGCCCAAA
AAATCAAGAGAATACTTACATAATTGGTTTATATGGATCCTTCCTGGTTGAG-ACCACAC
GTAAAAATGATATTGCCATAAATTGACAAGGTAATATTTCCATTTATTGCTCATAAAAGG
CGTATCCTTTGAAGCCAA-----AATGGATTTTCCTTGATATCTAAGATACT--------
GCAGGAAAGGATCCT----TGAAACCCCATAGGATGTGCTGAAAATCA-------TTATC
AAAAAAAACTTTAACAAGATGCTCGATTTTTACATAGAAAAAAATTCGGTCAAAAAAGAC
CCCATAAGATGTTGACCGTAAATGAGAAGAGTGATTACGGAGAAAAAGGAAGATGGAT
>TPU1DM
ATTATTCTTGTT-------TCTATATAATTCTCATATATGTGAATACGAATCCATCTTCC
TTTTTCTCCGTAATCACTCTTCTCATTTACGGTCAACATCTTATGGGGTCTTTTTTGAAC
GAATTTTATTCTATGTAAAAATTGAACATCTTGTTAAAGTT-TTTTTTGATAATGATTTT
CAGCACATCCTATGGGGTTTC----AAGGATCCTTTCCTGC--------AGTATCTTAGA
TATCAAGGAAAATCCAT-----TTTGGCTTCAAAAGATACGCCTCTTATGAGCAATAAAT
GGAAATATTACCTTGTCAATTTATGGCAATATCATTTTTACGTGCGGT-CTCAACCAGGA
AGGATCCATATAAACCAATTATGTAAGTATTCTCTTGATTTTTTGGGCTATCTTTCAAGG
GTGCGAATAAATTCTTTCGTGGTACGGAGTCAAATATTAGAAAATTCAT------TTCTA
ATAGATAATGCTAGGAAGAAGTTCG--------------AGACAATCGTTCCAATTATGC
CTCTT----------------ATTGGATCATTGTTTAAAGCGAAA-----------TT
>TPU2DM
ATTATTCTTGTT-------TCTATATAATTCTCATATATGTGAATACGAATCCATCTTCC
TTTTTCTCCGTAATCACTCTTCTCATTTACGGTCAACATCTTATGGGGTCTTTTTTGAAC
GAATTTTATTCTATGTAAAAATTGAACATCTTGTTAAAGTT-TTTTTTGATAATGATTTT
CAGCACATCCTATGGGGTTTC----AAGGATCCTTTCCTGC--------AGTATCTTAGA
TATCAAGGAAAATCCAT-----TTTGGCTTCAAAAGATACGCCTCTTATGAGCAATAAAT
GGAAATATTACCTTGTCAATTTATGGCAATATCATTTTTACGTGCGGT-CTCAACCAGGA
AGGATCCATATAAACCAATTATGTAAGTATTCTCTTGATTTTTTGGGCTATCTTTCAAGG
GTGCGAATAAATTCTTTCGTGGTACGGAGTCAAATATTAGAAAATTCAT------TTCTA
ATAGATAATGCTAGGAAGAAGTTCG--------------AGACAATCGTTCCAATTATGC
CTCTT----------------ATTGGATCATTGTTTAAAGCGAAA-----------TT
>TPU3DM
ATTATTCTTGTT-------TCTATATAATTCTCATATATGTGAATACGAATCCATCTTCC
TTTTTCTCCGTAATCACTCTTCTCATTTACGGTCAACATCTTATGGGGTCTTTTTTGAAC
GAATTTTATTCTATGTAAAAATTGAACATCTTGTTAAAGTT-TTTTTTGATAATGATTTT
CAGCACATCCTATGGGGTTTC----AAGGATCCTTTCCTGC--------AGTATCTTAGA
TATCAAGGAAAATCCAT-----TTTGGCTTCAAAAGATACGCCTCTTATGAGCAATAAAT
GGAAATATTACCTTGTCAATTTATGGCAATATCATTTTTACGTGCGGT-CTCAACCAGGA
AGGATCCATATAAACCAATTATGTAAGTATTCTCTTGATTTTTTGGGCTATCTTTCAAGG
GTGCGAATAAATTCTTTCGTGGTACGGAGTCAAATATTAGAAAATTCAT------TTCTA
ATAGATAATGCTAGGAAGAAGTTCG--------------AGACAATCGTTCCAATTATGC
CTCTT----------------ATTGGATCATTGTTTAAAGCGAAA-----------TT
>TCM1DM
ATTATTCTTGTT-------CCTATATAATTCTCATATATGTGAATACGAATCCATCGTCC
TTTTTCTCCGTAATCACTCTTCTCATTTACGGTCAACATCTTATGGGGTCTTTTTTGAAC
GAATTTTTTTCTATGTAAAAATCGAACATCTTGTTAAAGTT-TTTTTTGATAATGATTTT
CAGCACATCCTATGGGGTTTC----AAGGATCCTTTCCTGC--------AGTATCTTAGA
TATCAAGGAAAATCTAT-----TTTGGCTTCAAAAGATACGCCTCTTATGAGCAATAAAT
GGAAATATTACCTTGTCAATTTATGGCAATATCATTTTTACGTGCGGT-CTCAACCAGGA
AGGATCCATATAAACCAATTATGTAAGTATTCTCTTGATTTTTTGGGCTATCTTTCAAGG
GTGCGAATAAATTCTTTAGTGGTACGGAGTCAAATATTCGAAAATTCAT------TTCTA
ATAGATAATGCTATGAAGAAGTTCG--------------AGACAATCGTTCCAATTATGC
CTCTT----------------ATTGGATCATTGTTTAAAGCGAAA-----------TT
>TCM2DM
ATTATTCTTGTT-------CCTATATAATTCTCATATATGTGAATACGAATCCATCGTCC
TTTTTCTCCGTAATCACTCTTCTCATTTACGGTCAACATCTTATGGGGTCTTTTTTGAAC
GAATTTTTTTCTATGTAAAAATCGAACATCTTGTTAAAGTT-TTTTTTGATAATGATTTT
CAGCACATCCTATGGGGTTTC----AAGGATCCTTTCCTGC--------AGTATCTTAGA
TATCAAGGAAAATCTAT-----TTTGGCTTCAAAAGATACGCCTCTTATGAGCAATAAAT
GGAAATATTACCTTGTCAATTTATGGCAATATCATTTTTACGTGCGGT-CTCAACCAGGA
AGGATCCATATAAACCAATTATGTAAGTATTCTCTTGATTTTTTGGGCTATCTTTCAAGG
GTGCGAATAAATTCTTTAGTGGTACGGAGTCAAATATTCGAAAATTCAT------TTCTA
ATAGATAATGCTATGAAGAAGTTCG--------------AGACAATCGTTCCAATTATGC
CTCTT----------------ATTGGATCATTGTTTAAAGCGAAA-----------TT
>TBY1DM
ATTATTCTTGTT-------CCTATATAATTCTCATATATGTGAATACGAATCCATCGTCC
TTTTTCTCCGTAATCACTCTTCTCATTTACGGTCAACATCTTATGGGGTCTTTTTTGAAC
GAATTTTTTTCTATGTAAAAATCGAACATCTTGTTAAAGTT-TTTTTTCATAATGATTTT
CAGCACATCCTATGGGGTTTC----AAGGATCCTTTCCTGC--------AGTATCTTAGA
TATCAAGGAAAATCTAT-----TTTGGCTTCAAAAGATACGCCTCTTATGAGCAATAAAT
GGAAATATTACCTTGTCAATTTATGGCAATATCATTTTTACGTGCGGT-CTCAACCAGGA
AGGATCCATATAAACCAATTATGTAAGTATTCTCTTGATTTTTTGGGCTATCTTTCAAGG
GTGCGAATAAATTCTTTAGTGGTACGGAGTCAAATATTAGAAAATTCAT------TTCTA
ATAGATAATGCTATGAAGAAGTTCG--------------AGACAATCGTTCCAATTATGC
CTCTT----------------ATTGGATCATTGTTTAAAGCGAAA-----------TT
>TBY2DM
ATTATTCTTGTT-------CCTATATAATTCTCATATATGTGAATACGAATCCATCGTCC
TTTTTCTCCGTAATCACTCTTCTCATTTACGGTCAACATCTTATGGGGTCTTTTTTGAAC
GAATTTTTTTCTATGTAAAAATCGAACATCTTGTTAAAGTT-TTTTTTCATAATGATTTT
CAGCACATCCTATGGGGTTTC----AAGGATCCTTTCCTGC--------AGTATCTTAGA
TATCAAGGAAAATCTAT-----TTTGGCTTCAAAAGATACGCCTCTTATGAGCAATAAAT
GGAAATATTACCTTGTCAATTTATGGCAATATCATTTTTACGTGCGGT-CTCAACCAGGA
AGGATCCATATAAACCAATTATGTAAGTATTCTCTTGATTTTTTGGGCTATCTTTCAAGG
GTGCGAATAAATTCTTTAGTGGTACGGAGTCAAATATTAGAAAATTCAT------TTCTA
ATAGATAATGCTATGAAGAAGTTCG--------------AGACAATCGTTCCAATTATGC
CTCTT----------------ATTGGATCATTGTTTAAAGCGAAA-----------TT
>TPH2DM
ATTATTCTTGTT-------CCTATATAATTCTCATATATGTGAATACGAATCCATCGTCC
TTTTTCTCCGTAATCACTCTTCTCATTTACGGTCAACATCTTATGGGGTCTTTTTTGAAC
GAATTTTTTTCTATGTAAAAATCGAACATCTTGTTAAAGTT-TTTTTTGATAATGATTTT
CAGCACATCCTATGGGGTTTC----AAGAATCCTTTCCTGC--------AGTATCTTAGA
TATCAAGGAAAATCTAT-----TTTGGCTTCAAAAGATACGCCTCTTATGAGCAATAAAT
GGAAATATTACCTTGTCAATTTATGGCAATATCATTTTTACGTGCGGT-CTCAACCAGGA
AGGATCCATATAAACCAATTATGTAAGTATTCTCTTGATTTTTTGGGCTATCTTTCAAGG
GTGCGAATAAATTCTTTAGTGGTACGGAGTCAAATATTAGAAAATTCAT------TTCTA
ATAGATAATGCTATGAAGAAGTTCG--------------AGACAATCGTTCCAATTATGC
CTCTT----------------ATTGGATCATTGTTTAAAGCGAAA-----------TT
>TSM1DM
ATTATTCTTGTT-------CCTATTTTATTCTCAAATATGTGAATACGAATCCTCTTCCC
TTTTTCTCCGTAATCACTCTTCTCATTTACGGTCAACATCTTATGGGGTCTTTTTTGACC
GAATTTTTTTCTATGTAAAAATCGAACATCTTGTTAAAGTT-TTTTTTGATAATGATTTT
CAGCGCATCTTATGGGGTTTC----AAGGATCCTTTCCTGC--------AGTATCTTAGA
TATCAAGGAAAATCCAT-----TTTGGCTTCAAAGGATACGCCTCTTATGAGCAATAAAT
GGAAATATTACCTTGTCAATTTATGGCAATATCATTTTTACGTGTGGT-CTCAACCAGGA
AGGATCCATATAAACCAATTATGTAATTATTCTCTTGATTTTTTGGGCTATCTTTCAAGG
GTGGGAATAAATTCTTCAGTGGTACGGAGTCAAATATTAGAAAATTCAT------TTCTA
ATAGATAATGCTATGAAGAAGTTCG--------------AGACAATCGTTCCAATTATGC
CTCTT----------------ATTGGATCATTGTTTAAAGCGAAA-----------TT
>TSM2DM
ATTATTCTTGTT-------CCTATTTTATTCTCAAATATGTGAATACGAATCCTCTTCCC
TTTTTCTCCGTAATCACTCTTCTCATTTACGGTCAACATCTTATGGGGTCTTTTTTGACC
GAATTTTTTTCTATGTAAAAATCGAACATCTTGTTAAAGTT-TTTTTTGATAATGATTTT
CAGCGCATCTTATGGGGTTTC----AAGGATCCTTTCCTGC--------AGTATCTTAGA
TATCAAGGAAAATCCAT-----TTTGGCTTCAAAGGATACGCCTCTTATGAGCAATAAAT
GGAAATATTACCTTGTCAATTTATGGCAATATCATTTTTACGTGTGGT-CTCAACCAGGA
AGGATCCATATAAACCAATTATGTAATTATTCTCTTGATTTTTTGGGCTATCTTTCAAGG
GTGGGAATAAATTCTTCAGTGGTACGGAGTCAAATATTAGAAAATTCAT------TTCTA
ATAGATAATGCTATGAAGAAGTTCG--------------AGACAATCGTTCCAATTATGC
CTCTT----------------ATTGGATCATTGTTTAAAGCGAAA-----------TT
>TC3LM
ATTATTCTTGTT-------CCTATATAATTCTCATATATGTGAATACGAATCCATCTTCC
TTTTTCTCCGTAATCACTCTTCTCATTTACGGTCAACATCTTATGGGGTCTTTTTTGACC
GAATTTTTTTCTATGTAAAAATCGAACATCTTGTGAAAGTT-TTTTTTGATAATGATTTT
CAGCACATCCTATGGGGTTTC----AAGGATCCTTTCCTGC--------AGTATCTTAGA
TATCAAGGAAAATCCAT-----TTTGGCTTCAAAGGATACGCCTCTTATGAGCAATAAAT
GGAAATATTACCTTGTCAATTTATGGCAATATCATTTTTACGTGTGGT-CTCAACCAGGA
AGGATCCATATAAACCAATTATGTAAGTATTCTCTTGATTTTTTGGGCTATCTTTCAAGG
GTGCGAATAAATTCTTCAGTGGTACGGAGTCAAATATYAGAAAATTCAT------TTCTA
ATAGATAATGATATGAAGAAGTTCG--------------AGACAATCGTTCCAATTATGC
CTCTT----------------ATTGGATCATTGTTTAAAGCGAAA-----------TT
>TC4LM
ATTATTCTTGTT-------CCTATATAATTCTCATATATGTGAATACGAATCCATCTTCC
TTTTTCTCCGTAATCACTCTTCTCATTTACGGTCAACATCTTATGGGGTCTTTTTTGACC
GAATTTTTTTCTATGTAAAAATCGAACATCTTGTGAAAGTT-TTTTTTGATAATGATTTT
CAGCACATCCTATGGGGTTTC----AAGGATCCTTTCCTGC--------AGTATCTTAGA
TATCAAGGAAAATCCAT-----TTTGGCTTCAAAGGATACGCCTCTTATGAGCAATAAAT
GGAAATATTACCTTGTCAATTTATGGCAATATCATTTTTACGTGTGGT-CTCAACCAGGA
AGGATCCATATAAACCAATTATGTAAGTATTCTCTTGATTTTTTGGGCTATCTTTCAAGG
GTGCGAATAAATTCTTCAGTGGTACGGAGTCAAATATYAGAAAATTCAT------TTCTA
ATAGATAATGATATGAAGAAGTTCG--------------AGACAATCGTTCCAATTATGC
CTCTT----------------ATTGGATCATTGTTTAAAGCGAAA-----------TT
>TC6LM
ATTATTCTTGTT-------CCTATATAATTCTCATATATGTGAATACGAATCCATCTTCC
TTTTTCTCCGTAATCACTCTTCTCATTTACGGTCAACATCTTATGGGGTCTTTTTTGACC
GAATTTTTTTCTATGTAAAAATCGAACATCTTGTGAAAGTT-TTTTTTGATAATGATTTT
CAGCACATCCTATGGGGTTTC----AAGGATCCTTTCCTGC--------AGTATCTTAGA
TATCAAGGAAAATCCAT-----TTTGGCTTCAAAGGATACGCCTCTTATGAGCAATAAAT
GGAAATATTACCTTGTCAATTTATGGCAATATCATTTTTACGTGTGGT-CTCAACCAGGA
AGGATCCATATAAACCAATTATGTAAGTATTCTCTTGATTTTTTGGGCTATCTTTCAAGG
GTGCGAATAAATTCTTCAGTGGTACGGAGTCAAATATYAGAAAATTCAT------TTCTA
ATAGATAATGATATGAAGAAGTTCG--------------AGACAATCGTTCCAATTATGC
CTCTT----------------ATTGGATCATTGTTTAAAGCGAAA-----------TT
>TP1LM
ATTATTCTTGTT-------CCTATATAATTCTCATATATGTGAATACGAATCCATCTTCC
TTTTTCTCCGTAATCACTCTTCTCATTTACGGTCAACATCTTATGGGGTCTTTTTTGACC
GAATTTTTTTCTATGTAAAAATCGAACATCTTGTGAAAGTT-TTTTTTGATAATGATTTT
CAGCACATCCTATGGGGTTTC----AAGGATCCTTTCCTGC--------AGTATCTTAGA
TATCAAGGAAAATCCAT-----TTTGGCTTCAAAGGATACGCCTCTTATGARCAATAAAT
GGAAATATTACCTTGTCAATTTATGGCAATATCATTTTTACGTGTGGT-CTCAACCAGGA
AGGATCCATATAAACCAATTATGTAAGTATTCTCTTGATTTTTTGGGCTATCTTTCAAGG
GTGCGAATAAATTCTTCAGTGGWACGGAGTCAAATATTAKAAAATTCAT------TTCTA
ATAGATAATGATATGAAGAAGTTCG--------------AGACAATCGTTCCAATTATGC
CTCTT----------------ATTGGATCATTGTTTAAAGCGAAA-----------TT
>TP3LM
ATTATTCTTGTT-------CCTATATAATTCTCATATATGTGAATACGAATCCATCTTCC
TTTTTCTCCGTAATCACTCTTCTCATTTACGGTCAACATCTTATGGGGTCTTTTTTGACC
GAATTTTTTTCTATGTAAAAATCGAACATCTTGTGAAAGTT-TTTTTTGATAATGATTTT
CAGCACATCCTATGGGGTTTC----AAGGATCCTTTCCTGC--------AGTATCTTAGA
TATCAAGGAAAATCCAT-----TTTGGCTTCAAAGGATACGCCTCTTATGARCAATAAAT
GGAAATATTACCTTGTCAATTTATGGCAATATCATTTTTACGTGTGGT-CTCAACCAGGA
AGGATCCATATAAACCAATTATGTAAGTATTCTCTTGATTTTTTGGGCTATCTTTCAAGG
GTGCGAATAAATTCTTCAGTGGWACGGAGTCAAATATTAKAAAATTCAT------TTCTA
ATAGATAATGATATGAAGAAGTTCG--------------AGACAATCGTTCCAATTATGC
CTCTT----------------ATTGGATCATTGTTTAAAGCGAAA-----------TT
>TP4LM
ATTATTCTTGTT-------CCTATATAATTCTCATATATGTGAATACGAATCCATCTTCC
TTTTTCTCCGTAATCACTCTTCTCATTTACGGTCAACATCTTATGGGGTCTTTTTTGACC
GAATTTTTTTCTATGTAAAAATCGAACATCTTGTGAAAGTT-TTTTTTGATAATGATTTT
CAGCACATCCTATGGGGTTTC----AAGGATCCTTTCCTGC--------AGTATCTTAGA
TATCAAGGAAAATCCAT-----TTTGGCTTCAAAGGATACGCCTCTTATGARCAATAAAT
GGAAATATTACCTTGTCAATTTATGGCAATATCATTTTTACGTGTGGT-CTCAACCAGGA
AGGATCCATATAAACCAATTATGTAAGTATTCTCTTGATTTTTTGGGCTATCTTTCAAGG
GTGCGAATAAATTCTTCAGTGGWACGGAGTCAAATATTAKAAAATTCAT------TTCTA
ATAGATAATGATATGAAGAAGTTCG--------------AGACAATCGTTCCAATTATGC
CTCTT----------------ATTGGATCATTGTTTAAAGCGAAA-----------TT
>TBS1DM
ATTATTCTTGTT-------CCTATATAATTCTCATATATGTGAATACGAATCCATCTTCC
TTTTTCTCCGTAATCACTCTTCTCATTTACGGTCAACATCTTATGGGGTCTTTTTTGACC
GAATTTTTTTCTATGTAAAAATCGAACATCTTGTTAAAGTT-TTTTTTGATAATGATTTT
CAGCACATCCTATGGGGTTTC----AAGGATCCTTTCCTGC--------AGTATCTTAGA
TATCAAGGAAAATCCAT-----TTTGGCTTTAAAGAATACGCCTCTTCTGAGCAATAAAT
GGAAATATTACCTTGTCAATTTATGGCAATATTATTTTTACGTGTGGT-CTCAACCAGGA
AGGATCCATATAAACCGATTATGTAAGTATTCTCTTGATTTTTTGGGCTATCTTTCAAGG
GTGCGAATAAATTCTTCAGTGGTACGGAGTCAAATATTAGAAAATTCATTTCTAATTCTA
ATAGATAATGATATGAAGAAGTTCG--------------AGACAATCGTTCCAATTATGC
CTCTT----------------ATTGGATCATTGTTTAAAGCGAAA-----------TT
>TBS2DM
ATTATTCTTGTT-------CCTATATAATTCTCATATATGTGAATACGAATCCATCTTCC
TTTTTCTCCGTAATCACTCTTCTCATTTACGGTCAACATCTTATGGGGTCTTTTTTGACC
GAATTTTTTTCTATGTAAAAATCGAACATCTTGTTAAAGTT-TTTTTTGATAATGATTTT
CAGCACATCCTATGGGGTTTC----AAGGATCCTTTCCTGC--------AGTATCTTAGA
TATCAAGGAAAATCCAT-----TTTGGCTTTAAAGAATACGCCTCTTCTGAGCAATAAAT
GGAAATATTACCTTGTCAATTTATGGCAATATTATTTTTACGTGTGGT-CTCAACCAGGA
AGGATCCATATAAACCGATTATGTAAGTATTCTCTTGATTTTTTGGGCTATCTTTCAAGG
GTGCGAATAAATTCTTCAGTGGTACGGAGTCAAATATTAGAAAATTCATTTCTAATTCTA
ATAGATAATGATATGAAGAAGTTCG--------------AGACAATCGTTCCAATTATGC
CTCTT----------------ATTGGATCATTGTTTAAAGCGAAA-----------TT
>TOB1DM
ATTATTCTTGTT-------CCTATATAATTCTCATATATGTGAATACGAATCCATCTTCC
TTTTTCTCCGTAATCACTCTTCTCATTTACGGTCAACATCTTATGGGGTCTTTTTTGACC
GAATTTTTTTCTATGTAAAAATCGAACATCTTGTTAAAGTT-TTTTTTGATAATGATTTT
CAGCACATCCTATGGGGTTTC----AAGGATCCTTTCCTGC--------AGTATCTTAGA
TATCAAGGAAAATCCAT-----TTTGGCTTCAAAGGATACGCCTCTTATGAGCAATAAAT
GGAAATATTACCTTGTCAATTTATGGCAATATCATTTTTACGTGTGGT-CTCAACCAGGA
AGGATCCATATAAACCAATTATGTAAGTATTCTCTTGATTTTGTGGGCTATCTTTCAAGG
GTGCGAATAAATTCTTCAGTGGTACGGAGTCAAATATTAGAAAATTCAT------TTCTA
ATAGATAATGCTATGAAGAAGTTCG--------------AGACAGTCGTTCCAATTATGC
CTCTT----------------ATTGAATCATTGTTTAAAGCGAAA-----------TT
>TOB2DM
ATTATTCTTGTT-------CCTATATAATTCTCATATATGTGAATACGAATCCATCTTCC
TTTTTCTCCGTAATCACTCTTCTCATTTACGGTCAACATCTTATGGGGTCTTTTTTGACC
GAATTTTTTTCTATGTAAAAATCGAACATCTTGTTAAAGTT-TTTTTTGATAATGATTTT
CAGCACATCCTATGGGGTTTC----AAGGATCCTTTCCTGC--------AGTATCTTAGA
TATCAAGGAAAATCCAT-----TTTGGCTTCAAAGGATACGCCTCTTATGAGCAATAAAT
GGAAATATTACCTTGTCAATTTATGGCAATATCATTTTTACGTGTGGT-CTCAACCAGGA
AGGATCCATATAAACCAATTATGTAAGTATTCTCTTGATTTTGTGGGCTATCTTTCAAGG
GTGCGAATAAATTCTTCAGTGGTACGGAGTCAAATATTAGAAAATTCAT------TTCTA
ATAGATAATGCTATGAAGAAGTTCG--------------AGACAGTCGTTCCAATTATGC
CTCTT----------------ATTGAATCATTGTTTAAAGCGAAA-----------TT
>TB1LM
ATTATTCTTGTT-------CCTATATAATTCTCATATATGTGAATACGAATCCATCTTCC
TTTTTCTCCGTAATCACTCTTCTCATTTACGGTCAACATCTTATGGGGTCTTTTTTGACC
GAATTTTTTTCTATGTAAAAATCGAACATCTTGTTAAAGTT-TTTTTTGATAATGATTTT
CAGCACATCCTATGGGGTTTC----AAGGATCCTTTCCTGC--------AGTATCTTAGA
TATCAAGGAAAATCCAT-----TTTGGCTTCAAAGGATACGCCTCTTATGAGCAATAAAT
GGAAATATTACCTTGTCAATTTATGGCAATATCATTTTTACGTGTGGT-CTCAACCAGGA
AGGATCCATATAAACCAATTATGTAAGTATTCTCTTGATTTTTTGGGCTATCTTTCAAGG
GTGCGAATAAATTCTTCAGTGGTACGGAGTCAAATATTAGAAAATTCAT------TTCTA
ATAGATAATGCTATGAAGAAGTTCG--------------AGACAATCGTTCCAATTATGC
CTCTT----------------ATTGAATCATTGTTTAAAGCGAAA-----------TT
>TB4LM
ATTATTCTTGTT-------CCTATATAATTCTCATATATGTGAATACGAATCCATCTTCC
TTTTTCTCCGTAATCACTCTTCTCATTTACGGTCAACATCTTATGGGGTCTTTTTTGACC
GAATTTTTTTCTATGTAAAAATCGAACATCTTGTTAAAGTT-TTTTTTGATAATGATTTT
CAGCACATCCTATGGGGTTTC----AAGGATCCTTTCCTGC--------AGTATCTTAGA
TATCAAGGAAAATCCAT-----TTTGGCTTCAAAGGATACGCCTCTTATGAGCAATAAAT
GGAAATATTACCTTGTCAATTTATGGCAATATCATTTTTACGTGTGGT-CTCAACCAGGA
AGGATCCATATAAACCAATTATGTAAGTATTCTCTTGATTTTTTGGGCTATCTTTCAAGG
GTGCGAATAAATTCTTCAGTGGTACGGAGTCAAATATTAGAAAATTCAT------TTCTA
ATAGATAATGCTATGAAGAAGTTCG--------------AGACAATCGTTCCAATTATGC
CTCTT----------------ATTGAATCATTGTTTAAAGCGAAA-----------TT
>TCS1DM
ATTATTCTTGTT-------CCTATATAATTCTCATATATGTGAATACGAATCCATCTTCC
TTTTTCTCCGTAATCACTCTTCTCATTTACGGTCAACATCTTATGGGGTCTTTTTTGACC
GAATTTTTTTCTATGTAAAAATCGAGCATCTTGTTAAAGTT-TTTTTTGATAATGATTTT
CAGCACATCCTATGGGGTTTC----AAGGATCCTTTCCTGC--------AGTATCTTAGA
TATCAAGGAAAATCCAT-----TTTGGCTTCAAAGGATACGCCTCTTATGAGCAATAAAT
GGAAATATTACCTTGTCAATTTATGGCAATATCATTTTTACGTGTGGT-CTCAACCAGGA
AGGATCCATATAAACCAATTATGTAAGTATTCTCTTGATTTTTTGGGCTATCTTTCAAGG
GTGCGAATAAATTCTTCAGTGGTACGGAGTCAAATATTAGAAAATTCAT------TTCTA
ATAGATAATGCTATGAAGAAGTTCG--------------AGACAATCGTTCCGATTATGC
CTCTT----------------ATTGAATCATTGTTTAAAGCGAAA-----------TT
>TCS2DM
ATTATTCTTGTT-------CCTATATAATTCTCATATATGTGAATACGAATCCATCTTCC
TTTTTCTCCGTAATCACTCTTCTCATTTACGGTCAACATCTTATGGGGTCTTTTTTGACC
GAATTTTTTTCTATGTAAAAATCGAGCATCTTGTTAAAGTT-TTTTTTGATAATGATTTT
CAGCACATCCTATGGGGTTTC----AAGGATCCTTTCCTGC--------AGTATCTTAGA
TATCAAGGAAAATCCAT-----TTTGGCTTCAAAGGATACGCCTCTTATGAGCAATAAAT
GGAAATATTACCTTGTCAATTTATGGCAATATCATTTTTACGTGTGGT-CTCAACCAGGA
AGGATCCATATAAACCAATTATGTAAGTATTCTCTTGATTTTTTGGGCTATCTTTCAAGG
GTGCGAATAAATTCTTCAGTGGTACGGAGTCAAATATTAGAAAATTCAT------TTCTA
ATAGATAATGCTATGAAGAAGTTCG--------------AGACAATCGTTCCAATTATGC
CTCTT----------------ATTGAATCATTGTTTAAAGCGAAA-----------TT
>TSB1DM
ATTATTCTTGTT-------CCTATATAATTCTCATATATGTGAATACGAATCCATCTTCC
TTTTTCTCCGTAATCACTCTTCTCATTTACGGTCAACATCTTATGGGGTCTTTTTTGACC
GAATTTTTTTCTATGTAAAAATCGAGCATCTTGTTAAAGTT-TTTTTTGATAATGATTTT
CAGCACATCCTATGGGGTTTC----AAGGATCCTTTCCTGC--------AGTATCTTAGA
TATCAAGGAAAATCCAT-----TTTGGCTTCAAAGGATACGCCTCTTATGAGCAATAAAT
GGAAATATTACCTTGTCAATTTATGGCAATATCATTTTTACGTGTGGT-CTCAACCAGGA
AGGATCCATATAAACCAATTATGTAAGTATTCTCTTGATTTTTTGGGCTATCTTTCAAGG
GTGCGAATAAATTCTTCAGTGGTACGGAGTCAAATATTAGAAAATTCAT------TTCTA
ATAGATAATGCTATGAAGAAGTTCG--------------AGACAATCGTTCCAATTATGC
CTCTT----------------ATTGAATCATTGTTTAAAGCGAAA-----------TT
>TSB2DM
ATTATTCTTGTT-------CCTATATAATTCTCATATATGTGAATACGAATCCATCTTCC
TTTTTCTCCGTAATCACTCTTCTCATTTACGGTCAACATCTTATGGGGTCTTTTTTGACC
GAATTTTTTTCTATGTAAAAATCGAGCATCTTGTTAAAGTT-TTTTTTGATAATGATTTT
CAGCACATCCTATGGGGTTTC----AAGGATCCTTTCCTGC--------AGTATCTTAGA
TATCAAGGAAAATCCAT-----TTTGGCTTCAAAGGATACGCCTCTTATGAGCAATAAAT
GGAAATATTACCTTGTCAATTTATGGCAATATCATTTTTACGTGTGGT-CTCAACCAGGA
AGGATCCATATAAACCAATTATGTAAGTATTCTCTTGATTTTTTGGGCTATCTTTCAAGG
GTGCGAATAAATTCTTCAGTGGTACGGAGTCAAATATTAGAAAATTCAT------TTCTA
ATAGATAATGCTATGAAGAAGTTCG--------------AGACAATCGTTCCAATTATGC
CTCTT----------------ATTGAATCATTGTTTAAAGCGAAA-----------TT
>TRN1DM
ATTATTCTTGTT-------CCTATATAATTCTCATATATGTGAATACGAATCCATCTTCC
TTTTTCTCCGTAATCACTCTTCTCATTTACGGTCAACATCTTATGGGGTCTTTTTTGACC
GAATTTTTTTCTATGTAAAAATCGAACATCTTGTTAAAGTT-TTTTTTGATAATGATTTT
CAGCGCATCCTATGGGGTTTC----AAGGATCCTTTCCTGC--------AGTATCTTAGA
TATCAAGGAAAATCCAT-----TTTGGCTTCAAAAGATACGCCTCTTATGAACAATAAAT
GGAAATATTACCTTGTCAATTTATGGCAATATCATTTTTACGTGTGGT-CTCAACCAGGA
AGGATCCATATAAACCAATTATGTAAGTATTCTCTTGATTTTTTGGGCTATCTTTCAAGG
GTGCGAATAAATTCTTCAGTGGTACGGAGTCAAATATTAGAAAATTCAT------TTCTA
ATAGATAATGCTATGAAGAAGTTCG--------------AGACAATCGTTCCAATTATGC
CTCTT----------------ATTGGATCATTGTTTAAAGCGAAA-----------TT
>TRN2DM
ATTATTCTTGTT-------CCTATATAATTCTCATATATGTGAATACGAATCCATCTTCC
TTTTTCTCCGTAATCACTCTTCTCATTTACGGTCAACATCTTATGGGGTCTTTTTTGACC
GAATTTTTTTCTATGTAAAAATCGAACATCTTGTTAAAGTT-TTTTTTGATAATGATTTT
CAGCGCATCCTATGGGGTTTC----AAGGATCCTTTCCTGC--------AGTATCTTAGA
TATCAAGGAAAATCCAT-----TTTGGCTTCAAAAGATACGCCTCTTATGAACAATAAAT
GGAAATATTACCTTGTCAATTTATGGCAATATCATTTTTACGTGTGGT-CTCAACCAGGA
AGGATCCATATAAACCAATTATGTAAGTATTCTCTTGATTTTTTGGGCTATCTTTCAAGG
GTGCGAATAAATTCTTCAGTGGTACGGAGTCAAATATTAGAAAATTCAT------TTCTA
ATAGATAATGCTATGAAGAAGTTCG--------------AGACAATCGTTCCAATTATGC
CTCTT----------------ATTGGATCATTGTTTAAAGCGAAA-----------TT
>TUL1DM
ATTATTCTTGTT-------CCTATATAATTCTCATATATGTGAATACGAATCCATCTTCC
TTTTTCTCCGTAATCACTCTTCTCATTTACGGTCAACATCTTATGGGGTCTTTTTTGACC
GAATTTTTTTCTATGTAAAAATCGAACATCTTGTTAAAGTT-TTTTTTGATAATGATTTT
CAGCGCATCCTATGGGGTTTC----AAGGATCCTTTCCTGC--------AGTATCTTAGA
TATCAAGGAAAATCCAT-----TTTGGCTTCAAAGGATACGCCTCTTATGAGCAATAAAT
GGAAATATTACCTTGTCAATTTATGGCAATATCATTTTTACGTGTGGT-CTCAACCAGGA
AGGATCCATATAAACCAATTATGTAAGTATTCTCTTGATTTTTTGGGCTATCTTTCAAGG
GTGCGAATAAATTCTTCAGTGGTACGGAGTCAGATATTAGAAAATTCAT------TTCTA
ATAGATAATGCTATGAAGAAGTTCG--------------AGACAATCGTTCCAATTATGC
CTCTT----------------ATTGGATCATTGTTTAAAGCGAAA-----------TT
>TUL2DM
ATTATTCTTGTT-------CCTATATAATTCTCATATATGTGAATACGAATCCATCTTCC
TTTTTCTCCGTAATCACTCTTCTCATTTACGGTCAACATCTTATGGGGTCTTTTTTGACC
GAATTTTTTTCTATGTAAAAATCGAACATCTTGTTAAAGTT-TTTTTTGATAATGATTTT
CAGCGCATCCTATGGGGTTTC----AAGGATCCTTTCCTGC--------AGTATCTTAGA
TATCAAGGAAAATCCAT-----TTTGGCTTCAAAGGATACGCCTCTTATGAGCAATAAAT
GGAAATATTACCTTGTCAATTTATGGCAATATCATTTTTACGTGTGGT-CTCAACCAGGA
AGGATCCATATAAACCAATTATGTAAGTATTCTCTTGATTTTTTGGGCTATCTTTCAAGG
GTGCGAATAAATTCTTCAGTGGTACGGAGTCAGATATTAGAAAATTCAT------TTCTA
ATAGATAATGCTATGAAGAAGTTCG--------------AGACAATCGTTCCAATTATGC
CTCTT----------------ATTGGATCATTGTTTAAAGCGAAA-----------TT
>TSE1DM
ATTATTCTTGTT-------CCTATATAATTCTCATATATGTGAATACGAATCCATCTTCC
TTTTTCTCCGTAATCACTCTTCTCATTTACGGTCAACATCTTATGGGGTCTTTTTTGACC
GAATTTTTTTCTATGTAAAAATCGAACATCTTGTTAAAGTT-TTTTTTGATAATGATTTT
CAGCGCATCTTATGGGGTTTC----AAGGATCCTTTCCTGC--------AGTATCTTAGA
TATCAAGGAAAATCCAT-----TTTGGCTTCAAAGGATACGCCTCTTATGAGCAATAAAT
GGAAATATTACCTTGTCAATTTATGGCAATATCATTTTTACGTGTGGT-CTCAACCAGGA
AGGATCCATATAAACCAATTATGTAAGTATTCTCTTGATTTTTTGGGCTATCTTTCAAGG
GTGGGAATAAATTCTTCAGTGGTACGGAGTCAAATATTAGAAAATTCAT------TTCTA
ATAGATAATGCTATGAAGAAGTTCG--------------AGACAATCGTTGCAATTATGC
CTCTT----------------ATTGGATCATTGTTTAAAGCGAAA-----------TT
>TMO1DM
ATTATTCTTGTT-------CCTATATAATTCTCATATATGTGAATACGAATCCATCTTCC
TTTTTCTCCGTAATCACTCTTCTCATTTACGGTCAACATCTTATGGGGTCTTTTTTGACC
GAATTTTTTTCTATGTAAAAATCGAACATCTTGTTAAAGTT-TTTTTTGATAATGATTTT
CAGCGCATCTTATGGGGTTTC----AAGGATCCTTTCCTGC--------AGTATCTTAGA
TATCAAGGAAAATCCAT-----TTTGGCTTCAAAGGATACGCCTCTTATGAGCAATAAAT
GGAAATATTACCTTGTCAATTTATGGCAATATCATTTTTACGTGTGGT-CTCAACCAGGA
AGGATCCATATAAACCAATTATGTAAGTATTCTCTTGATTTTTTGGGCTATCTTTCAAGG
GTGGGAATAAATTCTTCAGTGGTACGGAGTCAAATATTAGAAAATTCAT------TTCTA
ATAGATAATGCTATGAAGAAGTTCG--------------AGACAATCGTTGCAATTATGC
CTCTT----------------ATTGGATCATTGTTTAAAGCGAAA-----------TT
>TMO2DM
ATTATTCTTGTT-------CCTATATAATTCTCATATATGTGAATACGAATCCATCTTCC
TTTTTCTCCGTAATCACTCTTCTCATTTACGGTCAACATCTTATGGGGTCTTTTTTGACC
GAATTTTTTTCTATGTAAAAATCGAACATCTTGTTAAAGTT-TTTTTTGATAATGATTTT
CAGCGCATCTTATGGGGTTTC----AAGGATCCTTTCCTGC--------AGTATCTTAGA
TATCAAGGAAAATCCAT-----TTTGGCTTCAAAGGATACGCCTCTTATGAGCAATAAAT
GGAAATATTACCTTGTCAATTTATGGCAATATCATTTTTACGTGTGGT-CTCAACCAGGA
AGGATCCATATAAACCAATTATGTAAGTATTCTCTTGATTTTTTGGGCTATCTTTCAAGG
GTGGGAATAAATTCTTCAGTGGTACGGAGTCAAATATTAGAAAATTCAT------TTCTA
ATAGATAATGCTATGAAGAAGTTCG--------------AGACAATCGTTGCAATTATGC
CTCTT----------------ATTGGATCATTGTTTAAAGCGAAA-----------TT
>TTR1DM
ATTATTCTTGTT-------CCTATATAATTCTCATATATGTGAATACGAATCCATCTTCC
TTTTTCTCCGTAATCACTCTTCTCATTTACGGTCAACATCTTATGGGGTCTTTTTTGACC
GAATTTTTTTCTATGTAAAAATCGAACATCTTGTTAAAGTT-TTTTTTGATAATGATTTT
CAGCGCATCTTATGGGGTTTC----AAGGATCCTTTCCTGC--------AGTATCTTAGA
TATCAAGGAAAATCCAT-----TTTGGCTTCAAAGGATACGCCTCTTATGAGCAATAAAT
GGAAATATTACCTTGTCAATTTATGGCAATATCATTTTTACGTGTGGT-CTCAACCAGGA
AGGATCCATATAAACCAATTATGTAAGTATTCTCTTGATTTTTTGGGCTATCTTTCAAGG
GTGGGAATAAATTCTTCAGTGGTACGGAGTCAAATATTAGAAAATTCAT------TTCTA
ATAGATAATGCTATGAAGAAGTTCG--------------AGACAATCGTTGCAATTATGC
CTCTT----------------ATTGGATCATTGTTTAAAGCGAAA-----------TT
>TTR2DM
ATTATTCTTGTT-------CCTATATAATTCTCATATATGTGAATACGAATCCATCTTCC
TTTTTCTCCGTAATCACTCTTCTCATTTACGGTCAACATCTTATGGGGTCTTTTTTGACC
GAATTTTTTTCTATGTAAAAATCGAACATCTTGTTAAAGTT-TTTTTTGATAATGATTTT
CAGCGCATCTTATGGGGTTTC----AAGGATCCTTTCCTGC--------AGTATCTTAGA
TATCAAGGAAAATCCAT-----TTTGGCTTCAAAGGATACGCCTCTTATGAGCAATAAAT
GGAAATATTACCTTGTCAATTTATGGCAATATCATTTTTACGTGTGGT-CTCAACCAGGA
AGGATCCATATAAACCAATTATGTAAGTATTCTCTTGATTTTTTGGGCTATCTTTCAAGG
GTGGGAATAAATTCTTCAGTGGTACGGAGTCAAATATTAGAAAATTCAT------TTCTA
ATAGATAATGCTATGAAGAAGTTCG--------------AGACAATCGTTGCAATTATGC
CTCTT----------------ATTGGATCATTGTTTAAAGCGAAA-----------TT
>TSE2DM
ATTATTCTTGTT-------CCTATATAATTCTCATATATGTGAATACGAATCCATCTTCC
TTTTTCTCCGTAATCACTCTTCTCATTTACGGTCAACATCTTATGGGGTCTTTTTTGACC
GAATTTTTTTCTATGTAAAAATCGAACATCTTGTTAAAGTT-TTTTTTGATAATGATTTT
CAGCGCATCTTATGGGGTTTC----AAGGATCCTTTCCTGC--------AGTATCTTAGA
TATCAAGGAAAATCCAT-----TTTGGCTTCAAAGGATACGCCTCTTATGAGCAATAAAT
GGAAATATTACCTTGTCAATTTATGGCAATATCATTTTTACGTGTGGT-CTCAACCAGGA
AGGATCCATATAAACCAATTATGTAAGTATTCTCTTGATTTTTTGGGCTATCTTTCAAGG
GTGGGAATAAATTCTTCAGTGGTACGGAGTCAAATATTAGAAAATTCAT------TTCTA
ATAGATAATGCTATGAAGAAGTTCG--------------AGACAATCGTTGCAATTATGC
CTCTT----------------ATTGGATCATTGTTTAAAGCGAAA-----------TT
>TPH1DM
ATTATTCTTGTT-------CCTATATAATTCTCATATATGTGAATACGAATCCATCTTCC
TTTTTCTCCGTAATCACTCTTCTCATTTACGGTCAACATCTTATGGGGTCTTTTTTGACC
GAATTTTTTTCTATGTAAAAATCGAACATCTTGTTAAAGTT-TTTTTTGATAATGATTTT
CAGCGCATCTTATGGGGTTTC----AAGGATCCTTTCCTGC--------AGTATCTTAGA
TATCAAGGAAAATCCAT-----TTTGGCTTCAAAGGATACGCCTCTTATGAGCAATAAAT
GGAAATATTACCTTGTCAATTTATGGCAATATCATTTTTACGTGTGGT-CTCAACCAGGA
AGAATCCATATAAACCAATTATGTAAGTATTCTCTTGATTTTTTGGGCTATCTTTCAAGG
GTGGGAATAAATTCTTCAGTGGTACGGAGTCAAATATTAGAAAATTCAT------TTCTA
ATAGATAATGCTATGAAGAAGTTCG--------------AGACAATCGTTCCAATTATGC
CTCTT----------------ATTGGATCATTGTTTAAAGCGAAA-----------TT
>TSY1DM
ATTATTCTTGTT-------CCTATATAATTCTCATATATGTGAATACGAATCCATCTTCC
TTTTTCTCCGTAATCACTCTTCTCATTTACGGTCAACATCTTATGGGGTCTTTTTTGACC
GAATTTTTTTCTATGTAAAAATCGAACATCTTGTTAAAGTT-TTTTTTGATAATGATTTT
CAGCGCATCTTATGGGGTTTC----AAGGATCCTTTCCTGC--------AGTATCTTAGA
TATCAAGGAAAATCCAT-----TTTGGCTTCAAAGGATACGCCTCTTATGAGCAATAAAT
GGAAATATTACCTTGTCAATTTATGGCAATATCATTTTTACGTGTGGT-CTCAACCAGGA
AGAATCCATATAAACCAATTATGTAAGTATTCTCTTGATTTTTTGGGCTATCTTTCAAGG
GTGGGAATAAATTCTTCAGTGGTACGGAGTCAAATATTAGAAAATTCAT------TTCTA
ATAGATAATGCTATGAAGAAGTTCG--------------AGACAATCGTTCCAATTATGC
CTCTT----------------ATTGGATCATTGTTTAAAGCGAAA-----------TT
>TSY2DM
ATTATTCTTGTT-------CCTATATAATTCTCATATATGTGAATACGAATCCATCTTCC
TTTTTCTCCGTAATCACTCTTCTCATTTACGGTCAACATCTTATGGGGTCTTTTTTGACC
GAATTTTTTTCTATGTAAAAATCGAACATCTTGTTAAAGTT-TTTTTTGATAATGATTTT
CAGCGCATCTTATGGGGTTTC----AAGGATCCTTTCCTGC--------AGTATCTTAGA
TATCAAGGAAAATCCAT-----TTTGGCTTCAAAGGATACGCCTCTTATGAGCAATAAAT
GGAAATATTACCTTGTCAATTTATGGCAATATCATTTTTACGTGTGGT-CTCAACCAGGA
AGAATCCATATAAACCAATTATGTAAGTATTCTCTTGATTTTTTGGGCTATCTTTCAAGG
GTGGGAATAAATTCTTCAGTGGTACGGAGTCAAATATTAGAAAATTCAT------TTCTA
ATAGATAATGCTATGAAGAAGTTCG--------------AGACAATCGTTCCAATTATGC
CTCTT----------------ATTGGATCATTGTTTAAAGCGAAA-----------TT
>TSY3DM
ATTATTCTTGTT-------CCTATATAATTCTCATATATGTGAATACGAATCCATCTTCC
TTTTTCTCCGTAATCACTCTTCTCATTTACGGTCAACATCTTATGGGGTCTTTTTTGACC
GAATTTTTTTCTATGTAAAAATCGAACATCTTGTTAAAGTT-TTTTTTGATAATGATTTT
CAGCGCATCTTATGGGGTTTC----AAGGATCCTTTCCTGC--------AGTATCTTAGA
TATCAAGGAAAATCCAT-----TTTGGCTTCAAAGGATACGCCTCTTATGAGCAATAAAT
GGAAATATTACCTTGTCAATTTATGGCAATATCATTTTTACGTGTGGT-CTCAACCAGGA
AGAATCCATATAAACCAATTATGTAAGTATTCTCTTGATTTTTTGGGCTATCTTTCAAGG
GTGGGAATAAATTCTTCAGTGGTACGGAGTCAAATATTAGAAAATTCAT------TTCTA
ATAGATAATGCTATGAAGAAGTTCG--------------AGACAATCGTTCCAATTATGC
CTCTT----------------ATTGGATCATTGTTTAAAGCGAAA-----------TT
>TSA1DM
ATTATTCTTGTT-------CCTATATAATTCTCATATATGTGAATACGAATCCATCTTCC
TTTTTCTCCGTAATCACTCTTCTCATTTACGGTCAACATCTTATGGGGTCTTTTTTGACC
GAATTTTTTTCTATGTAAAAATCGAACATCTTGTTAAAGTT-TTTTTTGATAATGATTTT
CAGCGCATCTTATGGGGTTTC----AAGGATCCTTTCCTGC--------AGTATCTTAGA
TATCAAGGAAAATCCAT-----TTTGGCTTCAAAGGATACGCCTCTTATGAGCAATAAAT
GGAAATATTACCTTGTCAATTTATGGCAATATCATTTTTACGTGTGGT-CTCAACCAGGA
AGAATCCATATAAACCAATTATGTAATTATTCTCTTGATTTTTTGGGCTATCTTTCAAGG
GTGGGAATAAATTCTTCAGTGGTACGGAGTCAAATATTAGAAAATTCAT------TTCTA
ATAGATAATGCTATGAAGAAGTTCG--------------AGACAATCGTTCCAATTATGC
CTCTT----------------ATTGGATCATTGTTTAAAGCGAAA-----------TT
>TSA2DM
ATTATTCTTGTT-------CCTATATAATTCTCATATATGTGAATACGAATCCATCTTCC
TTTTTCTCCGTAATCACTCTTCTCATTTACGGTCAACATCTTATGGGGTCTTTTTTGACC
GAATTTTTTTCTATGTAAAAATCGAACATCTTGTTAAAGTT-TTTTTTGATAATGATTTT
CAGCGCATCTTATGGGGTTTC----AAGGATCCTTTCCTGC--------AGTATCTTAGA
TATCAAGGAAAATCCAT-----TTTGGCTTCAAAGGATACGCCTCTTATGAGCAATAAAT
GGAAATATTACCTTGTCAATTTATGGCAATATCATTTTTACGTGTGGT-CTCAACCAGGA
AGAATCCATATAAACCAATTATGTAATTATTCTCTTGATTTTTTGGGCTATCTTTCAAGG
GTGGGAATAAATTCTTCAGTGGTACGGAGTCAAATATTAGAAAATTCAT------TTCTA
ATAGATAATGCTATGAAGAAGTTCG--------------AGACAATCGTTCCAATTATGC
CTCTT----------------ATTGGATCATTGTTTAAAGCGAAA-----------TT
>TCA2DM
ATTATTCTTGTT-------CCTATATAATTCTCATATATGTGAATACGAATCCATCTTCC
TTTTTCTCCGTAATCACTCTTCTCATTTACGGTCAACATCTTATGGGGTCTTTTTTGACC
GAATTTTTTTCTATGTAAAAATCGAACATCTTGTTAAAGTT-TTTTTTGATAATGATTTT
CAGCGCATCTTATGGGGTTTC----AAGGATCCTTTCCTGC--------AGTATCTTAGA
TATCAAGGAAAATCCAT-----TTTGGCTTCAAAGGATACGCTTCTTATGAGCAATAAAT
GGAAATATTACCTTGTCAATTTATGGCAATATCATTTTTACGTGTGGT-CTCAACCAGGA
AGGATCCATATAAACCAATTATGTAATTATTCTCTTGATTTTTTGGGCTATCTTTCAAGG
GTGGGAATAAATTCTTCAGTGGTACGGAGTCAAATATTAGAAAATTCAT------TTCTA
ATAGATAATGCTATGAAGAAGTTCG--------------AGACAATCGTTCCAATTATGC
CTCTT----------------ATTGGATCATTGTTTAAAGCGAAA-----------TT
>TCA3DM
ATTATTCTTGTT-------CCTATATAATTCTCATATATGTGAATACGAATCCATCTTCC
TTTTTCTCCGTAATCACTCTTCTCATTTACGGTCAACATCTTATGGGGTCTTTTTTGACC
GAATTTTTTTCTATGTAAAAATCGAACATCTTGTTAAAGTT-TTTTTTGATAATGATTTT
CAGCGCATCTTATGGGGTTTC----AAGGATCCTTTCCTGC--------AGTATCTTAGA
TATCAAGGAAAATCCAT-----TTTGGCTTCAAAGGATACGCTTCTTATGAGCAATAAAT
GGAAATATTACCTTGTCAATTTATGGCAATATCATTTTTACGTGTGGT-CTCAACCAGGA
AGGATCCATATAAACCAATTATGTAATTATTCTCTTGATTTTTTGGGCTATCTTTCAAGG
GTGGGAATAAATTCTTCAGTGGTACGGAGTCAAATATTAGAAAATTCAT------TTCTA
ATAGATAATGCTATGAAGAAGTTCG--------------AGACAATCGTTCCAATTATGC
CTCTT----------------ATTGGATCATTGTTTAAAGCGAAA-----------TT
>TCA1DM
ATTATTCTTGTT-------CCTATATAATTCTCATATATGTGAATACGAATCCATCTTCC
TTTTTCTCCGTAATCACTCTTCTCATTTACGGTCAACATCTTATGGGGTCTTTTTTGACC
GAATTTTTTTCTATGTAAAAATCGAACATCTTGTTAAAGTT-TTTTTTGATAATGATTTT
CAGCGCATCTTATGGGGTTTC----AAGGATCCTTTCCTGC--------AGTATCTTAGA
TATCAAGGAAAATCCAT-----TTTGGCTTCAAAGGATACGCTTCTTATGAGCAATAAAT
GGAAATATTACCTTGTCAATTTATGGCAATATCATTTTTACGTGTGGT-CTCAACCAGGA
AGGATCCATATAAACCAATTATGTAATTATTCTCTTGATTTTTTGGGCTATCTTTCAAGG
GTGGGAATAAATTCTTCAGTGGTACGGAGTCAAATATTAGAAAATTCAT------TTCTA
ATAGATAATGCTATGAAGAAGTTCG--------------AGACAATCGTTCCAATTATGC
CTCTT----------------ATTGGATCATTGTTTAAAGCGAAA-----------TT
>TCA4DM
ATTATTCTTGTT-------CCTATATAATTCTCATATATGTGAATACGAATCCATCTTCC
TTTTTCTCCGTAATCACTCTTCTCATTTACGGTCAACATCTTATGGGGTCTTTTTTGACC
GAATTTTTTTCTATGTAAAAATCGAACATCTTGTTAAAGTT-TTTTTTGATAATGATTTT
CAGCGCATCTTATGGGGTTTC----AAGGATCCTTTCCTGC--------AGTATCTTAGA
TATCAAGGAAAATCCAT-----TTTGGCTTCAAAGGATACGCTTCTTATGAGCAATAAAT
GGAAATATTACCTTGTCAATTTATGGCAATATCATTTTTACGTGTGGT-CTCAACCAGGA
AGGATCCATATAAACCAATTATGTAATTATTCTCTTGATTTTTTGGGCTATCTTTCAAGG
GTGGGAATAAATTCTTCAGTGGTACGGAGTCAAATATTAGAAAATTCAT------TTCTA
ATAGATAATGCTATGAAGAAGTTCG--------------AGACAATCGTTCCAATTATGC
CTCTT----------------ATTGGATCATTGTTTAAAGCGAAA-----------TT
>TCO1DM
ATTATTCTTGTT-------CCTATATAATTCTCATATATGTGAATACGAATCCATCTTCC
TTTTTCTCCGTAATCACTCTTCTCATTTACGGTCAACATCTTATGGGGTCTTTTTTGACC
GAATTTTTTTCTATGTAAAAATCGAACATCTTGTTAAAGTT-TTTTTTGATAATGATTTT
CAGCGCATCTTATGGGGTTTC----AAGGATCCTTTCCTGC--------AGTATCTTAGA
TATCAAGGAAAATCCAT-----TTTGGCTTCAAAGGATACGCCTCTTATGAGCAATAAAT
GGAAATATTACCTTGTCAATTTATGGCAATATCATTTTTACGTGTGGT-CTCAACCAGGA
AGGATCCATATAAACCAATTATGTAAGTATTCTCTTGATTTTTTGGGCTATCTTTCAAGG
GTGGGAATAAATTCTTCAGTGGTACGGAGTCAAATATTAGAAAATTCAT------TTCTA
ATAGATAATGCTATGAAGAAGTTCG--------------AGACAATCGTTCCAATTATGC
CTCTT----------------ATTGGATCATTGTTTAAAGCGAAA-----------TT
>TPL1DM
ATTATTCTTGTT-------CCTATATAATTCTCATATATGTGAATACGAATCCATCTTCC
TTTTTCTCCGTAATCACTCTTCTCATTTACGGTCAACATCTTATGGGGTCTTTTTTGACC
GAATTTTTTTCTATGTAAAAATCGAACATCTTGTTAAAGTT-TTTTTTGATAATGATTTT
CAGCGCATCTTATGGGGTTTC----AAGGATCCTTTCCTGC--------AGTATCTTAGA
TATCAAGGAAAATCCAT-----TTTGGCTTCAAAGGATACGCCTCTTATGAGCAATAAAT
GGAAATATTACCTTGTCAATTTATGGCAATATCATTTTTACGTGTGGT-CTCAACCAGGA
AGGATCCATATAAACCAATTATGTAAGTATTCTCTTGATTTTTTGGGCTATCTTTCAAGG
GTGGGAATAAATTCTTCAGTGGTACGGAGTCAAATATTAGAAAATTCAT------TTCTA
ATAGATAATGCTATGAAGAAGTTCG--------------AGACAATCGTTCCAATTATGC
CTCTT----------------ATTGGATCATTGTTTAAAGCGAAA-----------TT
>TPL2DM
ATTATTCTTGTT-------CCTATATAATTCTCATATATGTGAATACGAATCCATCTTCC
TTTTTCTCCGTAATCACTCTTCTCATTTACGGTCAACATCTTATGGGGTCTTTTTTGACC
GAATTTTTTTCTATGTAAAAATCGAACATCTTGTTAAAGTT-TTTTTTGATAATGATTTT
CAGCGCATCTTATGGGGTTTC----AAGGATCCTTTCCTGC--------AGTATCTTAGA
TATCAAGGAAAATCCAT-----TTTGGCTTCAAAGGATACGCCTCTTATGAGCAATAAAT
GGAAATATTACCTTGTCAATTTATGGCAATATCATTTTTACGTGTGGT-CTCAACCAGGA
AGGATCCATATAAACCAATTATGTAAGTATTCTCTTGATTTTTTGGGCTATCTTTCAAGG
GTGGGAATAAATTCTTCAGTGGTACGGAGTCAAATATTAGAAAATTCAT------TTCTA
ATAGATAATGCTATGAAGAAGTTCG--------------AGACAATCGTTCCAATTATGC
CTCTT----------------ATTGGATCATTGTTTAAAGCGAAA-----------TT
>TMU5DM
ATTATTCTTGTT-------CCTATATAATTCTCATATATGTGAATACGAATCCATCTTCC
TTTTTCTCCGTAATCACTCTTCTCATTTACGGTCAACATCTTATGGGGTCTTTTTTGACC
GAATTTTTTTCTATGTAAAAATCGAACATCTTGTTAAAGTT-TTTTTTGATAATGATTTT
CAGCGCATCTTATGGGGTTTC----AAGGATCCTTTCCTGC--------AGTATCTTAGA
TATCAAGGAAAATCCAT-----TTTGGCTTCAAAGGATACGCCTCTTATGAGCAATAAAT
GGAAATATTACCTTGTCAATTTATGGCAATATCATTTTTACGTGTGGT-CTCAACCAGGA
AGGATCCATATAAACCAATTATGTAATTATTCTCTTGATTTTTTGGGCTATCTTTCAAGG
GTGGGAATAAATTCTTCAGTGGTACGGAGTCAAATATTAGAAAATTCAT------TTCTA
ATAGATAATGCTATGAAGAAGTTCG--------------AGACAATCGTTCCAATTATGC
CTCTT----------------ATTGGATCATTGTTTAAAGCGAAA-----------TT
>TMU4DM
ATTATTCTTGTT-------CCTATATAATTCTCATATATGTGAATACGAATCCATCTTCC
TTTTTCTCCGTAATCACTCTTCTCATTTACGGTCAACATCTTATGGGGTCTTTTTTGACC
GAATTTTTTTCTATGTAAAAATCGAACATCTTGTTAAAGTT-TTTTTTGATAATGATTTT
CAGCGCATCTTATGGGGTTTC----AAGGATCCTTTCCTGC--------AGTATCTTAGA
TATCAAGGAAAATCCAT-----TTTGGCTTCAAAGGATACGCCTCTTATGAGCAATAAAT
GGAAATATTACCTTGTCAATTTATGGCAATATCATTTTTACGTGTGGT-CTCAACCAGGA
AGGATCCATATAAACCAATTATGTAATTATTCTCTTGATTTTTTGGGCTATCTTTCAAGG
GTGGGAATAAATTCTTCAGTGGTACGGAGTCAAATATTAGAAAATTCAT------TTCTA
ATAGATAATGCTATGAAGAAGTTCG--------------AGACAATCGTTCCAATTATGC
CTCTT----------------ATTGGATCATTGTTTAAAGCGAAA-----------TT
>TMU3DM
ATTATTCTTGTT-------CCTATATAATTCTCATATATGTGAATACGAATCCATCTTCC
TTTTTCTCCGTAATCACTCTTCTCATTTACGGTCAACATCTTATGGGGTCTTTTTTGACC
GAATTTTTTTCTATGTAAAAATCGAACATCTTGTTAAAGTT-TTTTTTGATAATGATTTT
CAGCGCATCTTATGGGGTTTC----AAGGATCCTTTCCTGC--------AGTATCTTAGA
TATCAAGGAAAATCCAT-----TTTGGCTTCAAAGGATACGCCTCTTATGAGCAATAAAT
GGAAATATTACCTTGTCAATTTATGGCAATATCATTTTTACGTGTGGT-CTCAACCAGGA
AGGATCCATATAAACCAATTATGTAATTATTCTCTTGATTTTTTGGGCTATCTTTCAAGG
GTGGGAATAAATTCTTCAGTGGTACGGAGTCAAATATTAGAAAATTCAT------TTCTA
ATAGATAATGCTATGAAGAAGTTCG--------------AGACAATCGTTCCAATTATGC
CTCTT----------------ATTGGATCATTGTTTAAAGCGAAA-----------TT
>TMU2DM
ATTATTCTTGTT-------CCTATATAATTCTCATATATGTGAATACGAATCCATCTTCC
TTTTTCTCCGTAATCACTCTTCTCATTTACGGTCAACATCTTATGGGGTCTTTTTTGACC
GAATTTTTTTCTATGTAAAAATCGAACATCTTGTTAAAGTT-TTTTTTGATAATGATTTT
CAGCGCATCTTATGGGGTTTC----AAGGATCCTTTCCTGC--------AGTATCTTAGA
TATCAAGGAAAATCCAT-----TTTGGCTTCAAAGGATACGCCTCTTATGAGCAATAAAT
GGAAATATTACCTTGTCAATTTATGGCAATATCATTTTTACGTGTGGT-CTCAACCAGGA
AGGATCCATATAAACCAATTATGTAATTATTCTCTTGATTTTTTGGGCTATCTTTCAAGG
GTGGGAATAAATTCTTCAGTGGTACGGAGTCAAATATTAGAAAATTCAT------TTCTA
ATAGATAATGCTATGAAGAAGTTCG--------------AGACAATCGTTCCAATTATGC
CTCTT----------------ATTGGATCATTGTTTAAAGCGAAA-----------TT
>TMU1DM
ATTATTCTTGTT-------CCTATATAATTCTCATATATGTGAATACGAATCCATCTTCC
TTTTTCTCCGTAATCACTCTTCTCATTTACGGTCAACATCTTATGGGGTCTTTTTTGACC
GAATTTTTTTCTATGTAAAAATCGAACATCTTGTTAAAGTT-TTTTTTGATAATGATTTT
CAGCGCATCTTATGGGGTTTC----AAGGATCCTTTCCTGC--------AGTATCTTAGA
TATCAAGGAAAATCCAT-----TTTGGCTTCAAAGGATACGCCTCTTATGAGCAATAAAT
GGAAATATTACCTTGTCAATTTATGGCAATATCATTTTTACGTGTGGT-CTCAACCAGGA
AGGATCCATATAAACCAATTATGTAATTATTCTCTTGATTTTTTGGGCTATCTTTCAAGG
GTGGGAATAAATTCTTCAGTGGTACGGAGTCAAATATTAGAAAATTCAT------TTCTA
ATAGATAATGCTATGAAGAAGTTCG--------------AGACAATCGTTCCAATTATGC
CTCTT----------------ATTGGATCATTGTTTAAAGCGAAA-----------TT
>TCO2DM
ATTATTCTTGTT-------CCTATATAATTCTCATATATGTGAATACGAATCCATCTTCC
TTTTTCTCCGTAATCACTCTTCTCATTTACGGTCAACATCTTATGGGGTCTTTTTTGACC
GAATTTTTTTCTATGTAAAAATCGAACATCTTGTTAAAGTT-TTTTTTGATAATGATTTT
CAGCGCATCTTATGGGGTTTC----AAGGATCCTTTCCTGC--------AGTATCTTAGA
TATCAAGGAAAATCCAT-----TTTGGCTTCAAAGGATACGCCTCTTATGAGCAATAAAT
GGAAATATTACCTTGTCAATTTATGGCAATATCATTTTTACGTGTGGT-CTCAACCAGGA
AGGATCCATATAAACCAATTATGTAATTATTCTCTTGATTTTTTGGGCTATCTTTCAAGG
GTGGGAATAAATTCTTCAGTGGTACGGAGTCAAATATTAGAAAATTCAT------TTCTA
ATAGATAATGCTATGAAGAAGTTCG--------------AGACAATCGTTCCAATTATGC
CTCTT----------------ATTGGATCATTGTTTAAAGCGAAA-----------TT
>TSP1DM
ATTATTCTTGTT-------CCTATATAATTCTCATATATGTGAATACGAATCCATCTTCC
TTTTTCTCCGTAATCACTCTTCTCATTTACGGTCAACATCTTATGGGGTCTTTTTTGACC
GAATTTTTTTCTATGTAAAAATCGAACATCTTGTTAAAGTT-TTTTTTGATAATGATTTT
CAGCGCATCTTATGGGGTTTC----AAGGATCCTTTCCTGC--------AGTATCTTAGA
TATCAAGGAAAATCCAT-----TTTGGCTTCAAAGGATACGCCTCTTATGAGCAATAAAT
GGAAATATTACCTTGTCAATTTATGGCAATATCATTTTTACGTGTGGT-CTCAACCAGGA
AGGATCCATATAAACCAATTATGTAATTATTCTCTTGATTTTTTGGGCTATCTTTCAAGG
GTGGGAATAAATTCTTCAGTGGTACGGAGTCAAATATTAGAAAATTCAT------TTCTA
ATAGATAATGCTATGAAGAAGTTCG--------------AGACAATCGTTCCAATTATGC
CTCTT----------------ATTGGATCATTGTTTAAAGCGAAA-----------TT
>TSP2DM
ATTATTCTTGTT-------CCTATATAATTCTCATATATGTGAATACGAATCCATCTTCC
TTTTTCTCCGTAATCACTCTTCTCATTTACGGTCAACATCTTATGGGGTCTTTTTTGACC
GAATTTTTTTCTATGTAAAAATCGAACATCTTGTTAAAGTT-TTTTTTGATAATGATTTT
CAGCGCATCTTATGGGGTTTC----AAGGATCCTTTCCTGC--------AGTATCTTAGA
TATCAAGGAAAATCCAT-----TTTGGCTTCAAAGGATACGCCTCTTATGAGCAATAAAT
GGAAATATTACCTTGTCAATTTATGGCAATATCATTTTTACGTGTGGT-CTCAACCAGGA
AGGATCCATATAAACCAATTATGTAATTATTCTCTTGATTTTTTGGGCTATCTTTCAAGG
GTGGGAATAAATTCTTCAGTGGTACGGAGTCAAATATTAGAAAATTCAT------TTCTA
ATAGATAATGCTATGAAGAAGTTCG--------------AGACAATCGTTCCAATTATGC
CTCTT----------------ATTGGATCATTGTTTAAAGCGAAA-----------TT
>TSP3DM
ATTATTCTTGTT-------CCTATATAATTCTCATATATGTGAATACGAATCCATCTTCC
TTTTTCTCCGTAATCACTCTTCTCATTTACGGTCAACATCTTATGGGGTCTTTTTTGACC
GAATTTTTTTCTATGTAAAAATCGAACATCTTGTTAAAGTT-TTTTTTGATAATGATTTT
CAGCGCATCTTATGGGGTTTC----AAGGATCCTTTCCTGC--------AGTATCTTAGA
TATCAAGGAAAATCCAT-----TTTGGCTTCAAAGGATACGCCTCTTATGAGCAATAAAT
GGAAATATTACCTTGTCAATTTATGGCAATATCATTTTTACGTGTGGT-CTCAACCAGGA
AGGATCCATATAAACCAATTATGTAATTATTCTCTTGATTTTTTGGGCTATCTTTCAAGG
GTGGGAATAAATTCTTCAGTGGTACGGAGTCAAATATTAGAAAATTCAT------TTCTA
ATAGATAATGCTATGAAGAAGTTCG--------------AGACAATCGTTCCAATTATGC
CTCTT----------------ATTGGATCATTGTTTAAAGCGAAA-----------TT
>TME1DM
ATTATTCTTGTT-------CCTATATAATTCTCATATATGTGAATACGAATCCATCTTCC
TTTTTCTCCGTAATCACTCTTCTCATTTACGGTCAACATCTTATGGGGTCTTTTTTGACC
GAATTTTTTTCTATGTAAAAATCGAACATCTTGTTAAAGTT-TTTTTTGATAATGATTTT
CAGCGCATCTTATGGGGTTTC----AAGGATCCTTTCCTGC--------AGTATCTTAGA
TATCAAGGAAAATCCAT-----TTTGGCTTCAAAGGATACGCCTCTTATGAGCAATAAAT
GGAAATATTACCTTGTCAATTTATGGCAATATCATTTTTACGTGTGGT-CTCAACCAGGA
AGGATCCATATAAACCAATTATGTAATTATTCTCTTGATTTTTTGGGCTATCTTTCAAGG
GTGGGAATAAATTCTTCAGTGGTACGGAGTCAAATATTAGAAAATTCAT------TTCTA
ATAGATAATGCTATGAAGAAGTTCG--------------AGACAATCGTTCCAATTATGC
CTCTT----------------ATTGGATCATTGTTTAAAGCGAAA-----------TT
>TME2DM
ATTATTCTTGTT-------CCTATATAATTCTCATATATGTGAATACGAATCCATCTTCC
TTTTTCTCCGTAATCACTCTTCTCATTTACGGTCAACATCTTATGGGGTCTTTTTTGACC
GAATTTTTTTCTATGTAAAAATCGAACATCTTGTTAAAGTT-TTTTTTGATAATGATTTT
CAGCGCATCTTATGGGGTTTC----AAGGATCCTTTCCTGC--------AGTATCTTAGA
TATCAAGGAAAATCCAT-----TTTGGCTTCAAAGGATACGCCTCTTATGAGCAATAAAT
GGAAATATTACCTTGTCAATTTATGGCAATATCATTTTTACGTGTGGT-CTCAACCAGGA
AGGATCCATATAAACCAATTATGTAATTATTCTCTTGATTTTTTGGGCTATCTTTCAAGG
GTGGGAATAAATTCTTCAGTGGTACGGAGTCAAATATTAGAAAATTCAT------TTCTA
ATAGATAATGCTATGAAGAAGTTCG--------------AGACAATCGTTCCAATTATGC
CTCTT----------------ATTGGATCATTGTTTAAAGCGAAA-----------TT
>TK1DM
ATTATTCTTGTT-------CCGATATAATTCTCACATATGTGAATACGAATCCATCCTCC
TTTTTCTCCGTAATCACTCTTCTCATTTACGGTCAACATCTTATGGGGTCTTTTTTGACC
GAATTTTTTTCTATGTAAAAATCGAACATCTTGTTAAAGTT-TTTTTTGATAATGATTTT
CAGCGCATCTTATGGGGTTTC----AAGGATCCTTTCCTGC--------AGTATCTTAGA
TATCAAGGAAAATCCAT-----TTTGGCTTCAAAGGATACGCCTCTTATGAGCAATAAAT
GGAAATATTACCTTGTCAATTTATGGCAATATCATTTTTACGTGTGGT-CTCAACCAGGA
AGGATCCATATAAACCAATTATGTAAGTATTCTCTTGATTTTTTGGGCTATCTTTCAAGG
GTGGGAATAAATTCTTCAGTGGTACGGAGTCAAATATTAGAAAATTCAT------TTCTA
ATAGATAATGCTATGAAGAAGTTCG--------------AGACAATCGTTCCAATTATGC
CTCTT----------------ATTGGATCATTGTTTAAAGCGAAA-----------TT
>TK2DM
ATTATTCTTGTT-------CCGATATAATTCTCACATATGTGAATACGAATCCATCCTCC
TTTTTCTCCGTAATCACTCTTCTCATTTACGGTCAACATCTTATGGGGTCTTTTTTGACC
GAATTTTTTTCTATGTAAAAATCGAACATCTTGTTAAAGTT-TTTTTTGATAATGATTTT
CAGCGCATCTTATGGGGTTTC----AAGGATCCTTTCCTGC--------AGTATCTTAGA
TATCAAGGAAAATCCAT-----TTTGGCTTCAAAGGATACGCCTCTTATGAGCAATAAAT
GGAAATATTACCTTGTCAATTTATGGCAATATCATTTTTACGTGTGGT-CTCAACCAGGA
AGGATCCATATAAACCAATTATGTAAGTATTCTCTTGATTTTTTGGGCTATCTTTCAAGG
GTGGGAATAAATTCTTCAGTGGTACGGAGTCAAATATTAGAAAATTCAT------TTCTA
ATAGATAATGCTATGAAGAAGTTCG--------------AGACAATCGTTCCAATTATGC
CTCTT----------------ATTGGATCATTGTTTAAAGCGAAA-----------TT
>TK3DM
ATTATTCTTGTT-------CCGATATAATTCTCACATATGTGAATACGAATCCATCCTCC
TTTTTCTCCGTAATCACTCTTCTCATTTACGGTCAACATCTTATGGGGTCTTTTTTGACC
GAATTTTTTTCTATGTAAAAATCGAACATCTTGTTAAAGTT-TTTTTTGATAATGATTTT
CAGCGCATCTTATGGGGTTTC----AAGGATCCTTTCCTGC--------AGTATCTTAGA
TATCAAGGAAAATCCAT-----TTTGGCTTCAAAGGATACGCCTCTTATGAGCAATAAAT
GGAAATATTACCTTGTCAATTTATGGCAATATCATTTTTACGTGTGGT-CTCAACCAGGA
AGGATCCATATAAACCAATTATGTAAGTATTCTCTTGATTTTTTGGGCTATCTTTCAAGG
GTGGGAATAAATTCTTCAGTGGTACGGAGTCAAATATTAGAAAATTCAT------TTCTA
ATAGATAATGCTATGAAGAAGTTCG--------------AGACAATCGTTCCAATTATGC
CTCTT----------------ATTGGATCATTGTTTAAAGCGAAA-----------TT
>TSU1DM
ATTATTCTTGTT-------CCTATATAATTCTCATATATGTGAATACGAATCCATCCTCC
TTTTTCTCCGTAATCACTCTTCTCATTTACGGTCAACATCTTATGGGGTCTTTTTTGACC
GAATTTTTTTCTATGTAAAAATCGAACATCTTGTTAAAGTT-TTTTTTGATAATGATTTT
CAGCGCATCTTATGGGGTTTC----AAGGATCCTTTCCTGC--------AGTATCTTAGA
TATCAAGGAAAATCCAT-----TTTGGCTTCAAAGGATACGCCTCTTATGAGCAATAAAT
GGAAATATTACCTTGTCAATTTATGGCAATATCATTTTTACGTGTGGT-CTCAACCAGGA
AGGATCCATATAAACCAATTATGTAAGTATTCTCTTGATTTTTTGGGCTATCTTTCAAGG
GTGGGAATAAATTCTTCAGTGGTACGGAGTCAAATATTAGAAAATTCAT------TTCTA
ATAGATAATGCTATGAAGAAGTTCG--------------AGACAATCGTTCCAATTATGC
CTCTT----------------ATTGGATCATTGTTTAAAGCGAAA-----------TT
>TSU2DM
ATTATTCTTGTT-------CCTATATAATTCTCATATATGTGAATACGAATCCATCCTCC
TTTTTCTCCGTAATCACTCTTCTCATTTACGGTCAACATCTTATGGGGTCTTTTTTGACC
GAATTTTTTTCTATGTAAAAATCGAACATCTTGTTAAAGTT-TTTTTTGATAATGATTTT
CAGCGCATCTTATGGGGTTTC----AAGGATCCTTTCCTGC--------AGTATCTTAGA
TATCAAGGAAAATCCAT-----TTTGGCTTCAAAGGATACGCCTCTTATGAGCAATAAAT
GGAAATATTACCTTGTCAATTTATGGCAATATCATTTTTACGTGTGGT-CTCAACCAGGA
AGGATCCATATAAACCAATTATGTAAGTATTCTCTTGATTTTTTGGGCTATCTTTCAAGG
GTGGGAATAAATTCTTCAGTGGTACGGAGTCAAATATTAGAAAATTCAT------TTCTA
ATAGATAATGCTATGAAGAAGTTCG--------------AGACAATCGTTCCAATTATGC
CTCTT----------------ATTGGATCATTGTTTAAAGCGAAA-----------TT
>PA1DM
ATTATTCTTGTT-------CCTATATAATTCTCATATATGTGAATACGAATCCATCCTCC
TTTTTCTCCGTAATCACTCTTCTCATTTACGGTCAACATCTTATGGGGTCTTTTTTGACC
GAATTTTTTTCTATGTAAAAATCGAACATCTTGTTAAAGTT-TTTTTTGATAATGATTTT
CAGCACATCCTATGGGGTTTC----AAGGATCCTTTCCTGC--------AGTATCTTAGA
TATCAAGGAAAATTCAT-----TTTGGCTTCAAAGGATACGCCTCTTATGAGCAATAAAT
GGAAATATTACCTTGTCAATTTATGGCAATATCATTTTTACGTGTGGT-CTCAACCAGGA
AGGATCCATATAAACCAATTATGTAAGTATTCTCTTGATTTTTTGGGCTATCTTTCAAGG
GTGCGAATAAATTCTTCAGTGGTACGGAGTCAAATATTAGAAAATTCAT------TTCTA
ATAGATAATGCTATGAAGAAGTTCG--------------AGACAATCGTTCCACTTATGC
CTCTT----------------ATTGGATCATTGTTTAAAGCGAAA-----------TT
>TAL1DM
ATTATTCTTGTT-------CCTATATAATTCTCATATATGTGAATACGAATCCATCTTCC
TTTTTCTCCGTAATCACTCTTCTCATTTACGGTCAACATCTTATGGGGTCTTTTTTGACC
GAATTTTTTTCTATGTAAAAATTGAACATCTTGTTAAAGTT-TTTTTTGATAATGATTTT
CAGCACATCCTGTGGGGTTTC----AAGGATCCTTTCCTGC--------AGTATCTTAGA
TATCAAGGAAAATCCAT-----TTTGGCTTCAAAGGATACGCCTCTTATGAGCAATAAAT
GGAAATATTACCTTGTCAATTTATGGCAATATCATTTTTACGTGTGGT-CTCAACCAGGA
AGGATCCATATAAACCAATTATGTAAGTATTCTCTTGATTTTTTGGGCTATCTTTCAAGG
GTGCGAATAAATTCTTCAGTGGTACGGAGTCAAATATTAGAAAATTCAT------TTCTA
ATAGATAATGATATGAAGAAGTTCG--------------AGACAATCGTTCCAATTATGC
CTCTT----------------ATTGGATCATTGTTTAAAGCGAAA-----------TT
>TAL2DM
ATTATTCTTGTT-------CCTATATAATTCTCATATATGTGAATACGAATCCATCTTCC
TTTTTCTCCGTAATCACTCTTCTCATTTACGGTCAACATCTTATGGGGTCTTTTTTGACC
GAATTTTTTTCTATGTAAAAATTGAACATCTTGTTAAAGTT-TTTTTTGATAATGATTTT
CAGCACATCCTGTGGGGTTTC----AAGGATCCTTTCCTGC--------AGTATCTTAGA
TATCAAGGAAAATCCAT-----TTTGGCTTCAAAGGATACGCCTCTTATGAGCAATAAAT
GGAAATATTACCTTGTCAATTTATGGCAATATCATTTTTACGTGTGGT-CTCAACCAGGA
AGGATCCATATAAACCAATTATGTAAGTATTCTCTTGATTTTTTGGGCTATCTTTCAAGG
GTGCGAATAAATTCTTCAGTGGTACGGAGTCAAATATTAGAAAATTCAT------TTCTA
ATAGATAATGATATGAAGAAGTTCG--------------AGACAATCGTTCCAATTATGC
CTCTT----------------ATTGGATCATTGTTTAAAGCGAAA-----------TT
>TA6LM
ATTATTCTTGTT-------CCTATATAATTCTCATATATGTGAATACGAATCCATCTTCC
TTTTTCTCCGTAATCACTCTTCTCATTTACGGTCAACATCTTATGGGGTCTTTTTTGACC
GAATTTTTTTCTATGTAAAAATCGAACATCTTGTTAAAGTT-TTTTTTGATAATGATTTT
CAGCACATCCTATGGGGTTTC----AAGGATCCTTTACTGC--------AGTATCTTAGA
TATCAAGGAAAATCCAT-----TTTGGCTTCAAAGGATACGCCTCTTATGAGCAATAAAT
GGAAATATTACCTTGTCAATTTATGGCAATATCATTTTTACGTGTGGT-CTCAACCAGGA
AGGATCCATATAAACCAATTATGTAAGTATTCTCTTGATTTTTTGGGCTATCTTTCAAGG
GTGCGAATAAATTCTTCAGTGGTACGGAGTCAAATATTAGAAAATTCAT------TTCTA
ATAGATAATGATATGAAGAAGTTCG--------------AGACAATCGTTCCAATTATGC
CTCTT----------------ATTGGATCATTGTTTAAAGCGAAA-----------TT
>TA4LM
ATTATTCTTGTT-------CCTATATAATTCTCATATATGTGAATACGAATCCATCTTCC
TTTTTCTCCGTAATCACTCTTCTCATTTACGGTCAACATCTTATGGGGTCTTTTTTGACC
GAATTTTTTTCTATGTAAAAATCGAACATCTTGTTAAAGTT-TTTTTTGATAATGATTTT
CAGCACATCCTATGGGGTTTC----AAGGATCCTTTACTGC--------AGTATCTTAGA
TATCAAGGAAAATCCAT-----TTTGGCTTCAAAGGATACGCCTCTTATGAGCAATAAAT
GGAAATATTACCTTGTCAATTTATGGCAATATCATTTTTACGTGTGGT-CTCAACCAGGA
AGGATCCATATAAACCAATTATGTAAGTATTCTCTTGATTTTTTGGGCTATCTTTCAAGG
GTGCGAATAAATTCTTCAGTGGTACGGAGTCAAATATTAGAAAATTCAT------TTCTA
ATAGATAATGATATGAAGAAGTTCG--------------AGACAATCGTTCCAATTATGC
CTCTT----------------ATTGGATCATTGTTTAAAGCGAAA-----------TT
>TA7LM
ATTATTCTTGTT-------CCTATATAATTCTCATATATGTGAATACGAATCCATCTTCC
TTTTTCTCCGTAATCACTCTTCTCATTTACGGTCAACATCTTATGGGGTCTTTTTTGACC
GAATTTTTTTCTATGTAAAAATCGAACATCTTGTTAAAGTT-TTTTTTGATAATGATTTT
CAGCACATCCTATGGGGTTTC----AAGGATCCTTTACTGC--------AGTATCTTAGA
TATCAAGGAAAATCCAT-----TTTGGCTTCAAAGGATACGCCTCTTATGAGCAATAAAT
GGAAATATTACCTTGTCAATTTATGGCAATATCATTTTTACGTGTGGT-CTCAACCAGGA
AGGATCCATATAAACCAATTATGTAAGTATTCTCTTGATTTTTTGGGCTATCTTTCAAGG
GTGCGAATAAATTCTTCAGTGGTACGGAGTCAAATATTAGAAAATTCAT------TTCTA
ATAGATAATGATATGAAGAAGTTCG--------------AGACAATCGTTCCAATTATGC
CTCTT----------------ATTGGATCATTGTTTAAAGCGAAA-----------TT
>TA8LM
ATTATTCTTGTT-------CCTATATAATTCTCATATATGTGAATACGAATCCATCTTCC
TTTTTCTCCGTAATCACTCTTCTCATTTACGGTCAACATCTTATGGGGTCTTTTTTGACC
GAATTTTTTTCTATGTAAAAATCGAACATCTTGTTAAAGTT-TTTTTTGATAATGATTTT
CAGCACATCCTATGGGGTTTC----AAGGATCCTTTACTGC--------AGTATCTTAGA
TATCAAGGAAAATCCAT-----TTTGGCTTCAAAGGATACGCCTCTTATGAGCAATAAAT
GGAAATATTACCTTGTCAATTTATGGCAATATCATTTTTACGTGTGGT-CTCAACCAGGA
AGGATCCATATAAACCAATTATGTAAGTATTCTCTTGATTTTTTGGGCTATCTTTCAAGG
GTGCGAATAAATTCTTCAGTGGTACGGAGTCAAATATTAGAAAATTCAT------TTCTA
ATAGATAATGATATGAAGAAGTTCG--------------AGACAATCGTTCCAATTATGC
CTCTT----------------ATTGGATCATTGTTTAAAGCGAAA-----------TT
>TC7LM
ATTATTCTTGTT-------CCTATATAATTCTCACATATGTGAATACGAATCCATCTTCC
TTTTTCTCCGTAATCACTCTTCTCATTTACGGTCAACATATTATGGGGTCTTTTTTGACC
GAATTTTTTTCTATGTAAAAATCGAGCATCTTGTTAAAGTT-TTTTTTGATAATGATTTT
CAGCACATCCTATGGGGTTTC----AAGGATCCTTTCCTGC--------AGTATCTTAGA
TATCAAGGAAAATCCAT-----TTTGGCTTCAAAGGATACGCCTCTTATGAGCAATAAAT
GGAAATATTACCTTGTCAATTTATGGCAATATCATTTTTACGTGTGGT-CTCAACCAGGA
AGGATCCATATAAACCAATTATGTAAGTATTCTCTTGATTTTTTGGGCTATCTTTCAAAG
GTGCGAATAAATTCTTCAGTGGTACGGAGTCAAATATTAGAAAATTTGT------TTCTA
ATAGATAATGATATGAAGAAGTTCG--------------AGACAATCGTTCCAATTATGC
CTCTT----------------ATTGGATCATTGTTTAAAGCGCAA-----------TT
>TC8LM
ATTATTCTTGTT-------CCTATATAATTCTCACATATGTGAATACGAATCCATCTTCC
TTTTTCTCCGTAATCACTCTTCTCATTTACGGTCAACATATTATGGGGTCTTTTTTGACC
GAATTTTTTTCTATGTAAAAATCGAGCATCTTGTTAAAGTT-TTTTTTGATAATGATTTT
CAGCACATCCTATGGGGTTTC----AAGGATCCTTTCCTGC--------AGTATCTTAGA
TATCAAGGAAAATCCAT-----TTTGGCTTCAAAGGATACGCCTCTTATGAGCAATAAAT
GGAAATATTACCTTGTCAATTTATGGCAATATCATTTTTACGTGTGGT-CTCAACCAGGA
AGGATCCATATAAACCAATTATGTAAGTATTCTCTTGATTTTTTGGGCTATCTTTCAAAG
GTGCGAATAAATTCTTCAGTGGTACGGAGTCAAATATTAGAAAATTTGT------TTCTA
ATAGATAATGATATGAAGAAGTTCG--------------AGACAATCGTTCCAATTATGC
CTCTT----------------ATTGGATCATTGTTTAAAGCGCAA-----------TT
>TB2LM
ATTATTCTTGTT-------CCTATATAATTCTCACATATGTGAATACGAATCCATCTTCC
TTTTTCTCCGTAATCACTCTTCTCATTTACGGTCAACATATTATGGGGTCTTTTTTGACC
GAATTTTTTTCTATGTAAAAATCGAACATCTTGTTAAAGTT-TTTTTTGATAATGATTTT
CAGCACATCCTATGGGGTTTC----AAGGATCCTTTCCTGC--------AKTATCTTAGA
TATCAAGGAAAATCCAT-----TTTGGCTTCAAAGGATACGCCTCTTATGAGCAATAAAT
GGAAATATTACCTTGTCAATTTATGGCAATATCATTTTTACGTGTGGT-CTCAACCAGGA
AGGATCCATATAAACCAATTATGTAAGTATTCTCTTGATTTTTTGGGCTATCTTTCAARG
GTGCGAATAAATTCTTCAGTGGTACGGAGTCAAATATTAGAAAATTCRT------TTCTA
ATAGATAATGATATGAAGAAGTTCG--------------AGACAATCGTTCCAATTATGC
CTCTT----------------ATTGRATCATTGTTTAAAGCGAAA-----------TT
