# Supplementary material for: Evaluation of single and multilocus DNA barcodes towards species delineation in complex tree genus Terminalia
Source: PLoS One. 2017 Aug 22;12(8):e0182836. doi: 10.1371/journal.pone.0182836 (PMC5567895; doi:10.1371/journal.pone.0182836)
Supplement: S3 Text — (FASTA) [file pone.0182836.s004.fasta]

>BB1DI
GCAGAACGACCCGCGAACCGTTTTTC-AACACCCGGGATACCGGGGGG-CGTCCAGCCTC
TCGGTAGCCCA-AGGCTCCGGACGCCGAGGGGGGGTAACCCA--CCACGGCGGATGGAGC
TTCAAAC-AAACCCCGGCGCGCGAAGCGCCAAGGTACTCCAAC-AATAGGGCAYGCGCCC
GTAGCCCTGGGTTCCAGTGCGCTCGGGTTGCTGTTCAACGTCATA--AAGTCTAAACGAC
TCTCGGCAACGGATATCTCGGCTCTCGCATCGNNNNAGAACGCAGCGAAATGCGATACTT
GGTGTGAATTGCAGAATCCCGTGAACCATCGAGTCTTTGAACGCAAGTTGCGCCCGAAGC
TTCGGCCGAGGGCACGTCTGCCTGGGTGTCAC----GCATCGCGTTGCCTCCAAAACCTT
CAGCCCTCAAACGTTGCGGCGAT-GGTTTCGGATGCGGAAGCTGGCCTCCCGTGACCGCG
AGCCAC-GGATGGCCCAAACACTTGCT-AGGGAAGCGAAGCGCCACGGCATTCGGTGGTC
GATCTAAGCCCCAGAGACAGTGCCGGTGGCGGTCGCGCTTTTCCCTAACCTACGACCCTA
AACGT
>TMN1DI
GCAGAACGACCCGCGAACCGTTTTCC-AATGCYCGGGACACCGGGGGG-CGTCCAGCCGC
TCGGTAGCCCA-AGGCTCCGGACGCC--GAGGGTGCAGCCCA-CCCCCGGCGGACGGAGC
TTCGAAC-AAACCCCGGCGTGCGAAGCGCCAAGGTACTCCAAC-AACAGGGCATGCGCCC
GTAGCCCTGGGTTCCAGTGCGCTCGGGCTGCTGTTCGATGCGATATAAAGTCTAAACGAC
TCTCGGCAACGGATATCTCGGCTCTCGCATCGATGAAGAACGTAGCGAAATGCGATACTT
GGTGTGAATTGCAGAATCCCGTGAACCATCGAGTCTTTGAACGCAAGTTGCGCCCGAAGC
CTCGGCTGAGGGCACGTCTGCCTGGGTGTCAC----GCATCGCGTTGCCTCCATACCCTT
CACCCCTCGAGCGATGGGGAGAT--GGTCTGGAAGCGGAAGCTGGCCTCCCGTGACCACG
AGCCAC-GGATGGCCCAAATGCGCGCT-GGGGAAGCAAAGCGCCACGGCATTAGGTGGTC
GATCCGAGCCCCAGAAACAGTGCTCGTGGCGGCCGCATCCGTCCCCAGCCGACGACCCTA
AACGT
>TMN2DI
GCAGAACGACCCGCGAACCGTTTTCC-AATGCYCGGGACACCGGGGGG-CGTCCAGCCGC
TCGGTAGCCCA-AGGCTCCGGACGCC--GAGGGTGCAGCCCA-CCCCCGGCGGACGGAGC
TTCGAAC-AAACCCCGGCGTGCGAAGCGCCAAGGTACTCCAAC-AACAGGGCATGCGCCC
GTAGCCCTGGGTTCCAGTGCGCTCGGGCTGCTGTTCGATGCGATATAAAGTCTAAACGAC
TCTCGGCAACGGATATCTCGGCTCTCGCATCGATGAAGAACGTAGCGAAATGCGATACTT
GGTGTGAATTGCAGAATCCCGTGAACCATCGAGTCTTTGAACGCAAGTTGCGCCCGAAGC
CTCGGCTGAGGGCACGTCTGCCTGGGTGTCAC----GCATCGCGTTGCCTCCATACCCTT
CACCCCTCGAGCGATGGGGAGAT--GGTCTGGAAGCGGAAGCTGGCCTCCCGTGACCACG
AGCCAC-GGATGGCCCAAATGCGCGCT-GGGGAAGCAAAGCGCCACGGCATTAGGTGGTC
GATCCGAGCCCCAGAAACAGTGCTCGTGGCGGCCGCATCCGTCCCCAGCCGACGACCCTA
AACGT
>TC5DI
GCAGAACGACCCGCGAACCGTTTTCC-AACACCCGGGACACCGGGGGG-CGTCCAGCCGC
TCGGTAGCCCA-AGGCTCCGGACGCC--GAGGGTGCAGCCCA-CCTCCGGCGGATGGAGC
TTCAAAC-AAACCCCRGCGCGCRAAGCGCCAAGGTACTCCAAC-AACAGGGCAYGCGCCC
GTAGCCCTGGGTTCCAGTGCGCTCGGGCTGCTGTTCGATGCGATA--AAGTCTAAACGAC
TCTCGGCAACGGATATCTCGGCTCTCGCATCGATGAAGAACGTAGCGAAATGCGATACTT
GGTGTGAATTGCAGAATCCCGTGAACCATCGAGTCTTTGAACGCAAGTTGCGCCCGAAGC
CTCGGCTGAGGGCACGTCTGCCTGGGTGTCAC----GCATCGCGYTGCCTCCATACCCTC
CACCCCTCGAGCGATGGGRRGAY--GGTCCGGAAGCGGAAGCTGGCCTCCCGTGACCACG
AGCCAC-GGATGGCCCAAATACGCGCT-GGGGAAGCAAAGCGCCACGGCATTCGGTGGTC
GATCCGAGCCCCAGAAACAGTGCCCGTGGCGGCCGCATCMGTCCCCAGCCGACGRCCCTA
AACGT
>TC3DI
GCAGAACGACCCGCGAACCGTTTTCC-AACACCCGGGACGCCGGGGGG-CGTCCAGCCGC
TCGGCAGCCCA-AGGCTCCGGACGCC--GAGGGTGCAACCCA-CCTCCGGCGGATGGAGC
TTCAAAC-AAATCCCGGCGCGCGAAGCGCCAAGGTACTCCAAC-AACAGGGCATGCGCCC
GTAGCCCTGGGTTCCAGTGCGCTCGGGCTGCTGTTCGATGCGATAAAAAGTCTAAACGAC
TCTCGGCAACGGATATCTCGGCTCTCGCATCGATGAAGAACGTAGCGAAATGCGATACTT
GGTGTGAATTGCAGAATCCCGTGAACCATCGAGTCTTTGAACGCAAGTTGCGCCCGAGGC
CTCGGCCGAGGGCACGTCTGCCTGGGTGTCAC----GCATCGCGTTGCCTCCATACCCTC
CACCCCTCGAGCGATGGGAGGAT--GGTCCGGAAGCGGAAGCTGGCCTCCCGTGACCACG
AGCCAC-GGATGGCCGAAATACGCGCT-GGGGAAGCAAAGCGCCACGGCATTCGGTGGTC
GATCCGAGCCCCAGAAACAGTGCCCGTGGCGGCCGCATCCGTCCCCAGCCGACGGCCCTA
AACGT
>TC2DI
GCAGAACGACCCGCGAACCGTTTTCC-AACACTCGGGACACCGGGGGG-CGTCCAGCCGC
TCGGTAGCCCA-AGGCTCCGGACGCC--GAGGGTGCAACCCA-CCTCTGGCGGATGGAGC
TTCAAAC-AAACCCCGGCGCGCAAAGCGCCAAGGTACTCCAAC-AACAGGGCATGCGCCC
GTAGCCCTGGGTTCCAGTGCGCTCGGGCTGCTGTTCGATGCGATAAAAAGTCTAAACGAC
TCTCGGCAACGGATATCTCGGCTCTCGCATCGATGAANAACGCAGCGAAATGCGATACTT
GGTGTGAATTGCAGAATCCCGTGAACCATCGAGTCTTTGAACGCAAGTTGCGCCCGAAGC
CTCGGCYGAGGGCACGTCTGCCTGGGTGTCAC----GCATCGCGYTGCCTCCATACCCTC
CACCCCTCGAGCGATGGGAGGAY--GGTCCGGAAGCGGAAGCTGGCCTCCCGTGACCACG
AGCCAC-GGATGGCCCAAATACGCGCT-GGGGAAGCAAAGCGCCACGGCATTCGGTGGTC
GATCCGAGCCCCAGAAACAGTGCCCGTGGCGGCCGCATCCGTCCCCAGCCGACGACCCTA
AACGT
>TCT1DI
GCAGAACGACCCGCGAACCGTTTTCC-AACACCCGGGACACCGGGGGG-CGTCCAGCCGC
TCGGTAGCCCA-AGGCTCCGGACGCC--GAGGGTGCAGCCCA-CCTCCGGCGGATGGAGC
TTCAAAC-AAACCCCGGCGCGCAAAGCGCCAAGGTACTCCAAC-AACAGGGCATGCGCCC
GTAGCCCTGGGTTCCAGTGCGCTCGGGCTGCTGTTCGATGCGATA--AAGTCTAAACGAC
TCTCGGCAACGGATATCTCGGCTCTCGCATCGATGAAGAACGTAGCGAAATGCGATACTT
GGTGTGAATTGCAGAATCCCGTGAACCATCGAGTCTTTGAACGCAAGTTGCGCCCGAAGC
CTCGGCCGAGGGCACGTCTGCCTGGGTGTCAC----GCATCGCGTTGCCTCCATACCCTC
CACCCCTCGAGCGATGGGGGGAC--GGTCCGGAAGCGGAAGCTGGCCTCCCGTGACCACG
AGCCAC-GGATGGCCCAAATACGCGCT-GGGGAAGCAAAGCGCCACGGCATTCGGTGGTC
GATCCGAGCCCCAGAAACAGTGCCCGTGGCGGCCGCATCCGTCCCCAGCCGACGACCCTA
AACGT
>TCT2DI
GCAGAACGACCCGCGAACCGTTTTCC-AACACCCGGGACACCGGGGGG-CGTCCAGCCGC
TCGGTAGCCCA-AGGCTCCGGACGCC--GAGGGTGCAGCCCA-CCTCCGGCGGATGGAGC
TTCAAAC-AAACCCCGGCGCGCAAAGCGCCAAGGTACTCCAAC-AACAGGGCATGCGCCC
GTAGCCCTGGGTTCCAGTGCGCTCGGGCTGCTGTTCGATGCGATA--AAGTCTAAACGAC
TCTCGGCAACGGATATCTCGGCTCTCGCATCGATGAAGAACGTAGCGAAATGCGATACTT
GGTGTGAATTGCAGAATCCCGTGAACCATCGAGTCTTTGAACGCAAGTTGCGCCCGAAGC
CTCGGCCGAGGGCACGTCTGCCTGGGTGTCAC----GCATCGCGTTGCCTCCATACCCTC
CACCCCTCGAGCGATGGGGGGAC--GGTCCGGAAGCGGAAGCTGGCCTCCCGTGACCACG
AGCCAC-GGATGGCCCAAATACGCGCT-GGGGAAGCAAAGCGCCACGGCATTCGGTGGTC
GATCCGAGCCCCAGAAACAGTGCCCGTGGCGGCCGCATCCGTCCCCAGCCGACGACCCTA
AACGT
>TC4DI
GCAGAACGACCCGCGAACCGTTTTCC-AACACCCGGGACACCGGGGGG-CGTCCAGCCGC
TCGGTAGCCCA-AGGCTCCGGACGCC--GAGGGTGCAGCCCA-CCTCCGGCGGATGGAGC
TTCAAAC-AAACCCCGGCGCGCGAAGCGCCAAGGTACTCCAAC-AACAGGGCACGCGCCC
GTAGCCCTGGGTTCCAGTGCGCTCGGGCTGCTGTTCGATGCGATAA-AAGTCTAAACGAC
TCTCGGCAACGGATATCTCGGCTCTCGCATCGATGAAGAACGTAGCGAAATGCGATACTT
GGTGTGAATTGCAGAATCCCGTGAACCATCGAGTCTTTGAACGCAAGTTGCGCCCGAAGC
CTCGGCTGAGGGCACGTCTGCCTGGGTGTCAC----GCATCGCGCTGCCTCCATACCCTY
CACCCCTCGAGCGATGGGAGGAT--GGTCCGGAAGCGGAAGCTGGCCTCCCGTGACCACG
AGCCAC-GGATGGCCCAAATACGCGCT-GGGGAAGCAAAGCGCCACGGCATTCGGTGGTC
GATCCGAGCCCCAGAAACAGTGCCCGTGGCGGCCGCATCCGTCCCCAGCCGACGACCCTA
AACGT
>TMY1DI
GCAGAACGACCCGCGAACCGTTTCTC-AGCACTCGGGATACCGGGAGG-CTTCCGGCCGC
CCGGTAGCCCG-AATCTCCGGACGCC--GAGGGTGCAACCCA-CCTCCAGCGGACGGAGC
TTCGAACAAAACCCCGGCGCGCGAAGCGCCAAGGTACTCCAACAAACGGGGCATGCGCCC
GTAGCCCTGGGATCCAGTGCGCTCGGGTTGCTGTTCGACGTCATA--AAGTCTAAACGAC
TCTCGGCAACGGATATCTCGGCTCTCGCATCGATGAAGAACGTAGCGAAATGCGATACTT
GGTGTGAATTGCAGAATCCCGTGAACCATCGAGTCTTTGAACGCAAGTTGCGCCCGAAGC
CTCGGCTGAGGGCACGTCTGCCTGGGTGTCACAACCGCAT---GTCGCCTCCAAACCCTT
CACCCCTCGAACGTTGCGGCGATACGGTTTGGATGCGGAAGCTGGCCTCCCGTGACCACG
AGCCAC-GGATGGCCCAAATACGTGCT-AAGGAAGCGGAGCGCCACGGCATTCGGTGGTC
GAACTAAGCCCCAGAAGCAACGCCCGCGGCGGCCGCATCCGTCCCTAGCCTACGACCCTA
AACGT
>TMY2DI
GCAGAACGACCCGCGAACCGTTTCTC-AGCACTCGGGATACCGGGAGG-CTTCCGGCCGC
CCGGTAGCCCG-AATCTCCGGACGCC--GAGGGTGCAACCCA-CCTCCAGCGGACGGAGC
TTCGAACAAAACCCCGGCGCGCGAAGCGCCAAGGTACTCCAACAAACGGGGCATGCGCCC
GTAGCCCTGGGATCCAGTGCGCTCGGGTTGCTGTTCGACGTCATA--AAGTCTAAACGAC
TCTCGGCAACGGATATCTCGGCTCTCGCATCGATGAAGAACGTAGCGAAATGCGATACTT
GGTGTGAATTGCAGAATCCCGTGAACCATCGAGTCTTTGAACGCAAGTTGCGCCCGAAGC
CTCGGCTGAGGGCACGTCTGCCTGGGTGTCACAACCGCAT---GTCGCCTCCAAACCCTT
CACCCCTCGAACGTTGCGGCGATACGGTTTGGATGCGGAAGCTGGCCTCCCGTGACCACG
AGCCAC-GGATGGCCCAAATACGTGCT-AAGGAAGCGGAGCGCCACGGCATTCGGTGGTC
GAACTAAGCCCCAGAAGCAACGCCCGCGGCGGCCGCATCCGTCCCTAGCCTACGACCCTA
AACGT
>TA3DI
GCAGAACGACCCGCGAACCGTTTCTC-GGCACTCGGGATACCGGGGGG-CATCCGGTCGC
CCGGTGGCCCG-AATCTCCGGACGCC--GGGGGTGCAACCCA-CCTCCGGCGGACGGAGC
TCCAAACAAAACCCCGGCGCGCGAAGCGCCAAGGTACTCCAACGGATGGGGCATGCGCCC
GTAGCCCTGGGATCCAGTGCGCTCGGGTCGCTGCCCAACGTCGTAA-AAGTCTAAACGAC
TCTCGGCAACGGATATCTCGGCTCTCGCATCGATGAAGAACGTAGCGAAATGCGATACTT
GGTGTGAATTGCAGAATCCCGTGAACCATCGAGTCTTTGAACGCAAGTTGCGCCCGAGGC
CTCGGCCGAGGGCACGTCTGCCTGGGTGTCACAACGGCATCG---TGCCTCCAAACCCTC
CGCCCCTCGAACGTTGCGGCGAT-TGGGTTGGATGCGGAAGCTGGCCTCCCGTGACCGAG
AGCCAC-GGATGGCCCAAATACGTGCT-AAGGAAGCGAAGCGCCACGGCGTTCGGTGGTC
GAACGAAGCCCCAGAAACGACGCCGGTGGCCGCCGCATCCGTCCCTAGCCTACGACCCTA
AACGT
>TAL1DI
GCAGAACGACCCGCGAACCGTTCCTC-GGCACTCGGGATACCGGGGGG-CATCCGGTCGC
CCGGTGGCCCG-AATCTCCGGACGCC--GGGGGTGCGACCCA-CCTCCGGCGGACGGAGC
TCCAAACAAAACCCCGGCGCGCGAAGCGCCAAGGTACTCCAACGGATGGGGCATGCGGCC
GTAGCCCTGGGATCCAGTGCGCTCGGGTCGCTGCCCAACGTCGTAA-AAGTCTAAACGAC
TCTCGGCAACGGATATCTCGGCTCTCGCATCGATGAAGAACGTAGCGAAATGCGATACTT
GGTGTGAATTGCAGAATCCCGTGAACCATCGAGTCTTTGAACGCAAGTTGCGCCCGAGGC
CTCGGCCGAGGGCACGTCTGCCTGGGTGTCACAACGGCATCG---TGCCTCCAGACCCTC
CGCCCCTCGAACGTTGCGGCGAT-TGGGTTGGATGCGGAAGCTGGCCTCCCGTGACCGAG
AGCCAC-GGATGGCCCAAATACGTGCT-AAGGAAGCGGAGCGCCACGGCGTTCGGTGGTC
GAACGAAGCCCCAGAAACGACGCCGGTGGCCGCCGCATCCGTCCCTAGCCTACGACCCTA
AACGT
>TAL2DI
GCAGAACGACCCGCGAACCGTTCCTC-GGCACTCGGGATACCGGGGGG-CATCCGGTCGC
CCGGTGGCCCG-AATCTCCGGACGCC--GGGGGTGCGACCCA-CCTCCGGCGGACGGAGC
TCCAAACAAAACCCCGGCGCGCGAAGCGCCAAGGTACTCCAACGGATGGGGCATGCGGCC
GTAGCCCTGGGATCCAGTGCGCTCGGGTCGCTGCCCAACGTCGTAA-AAGTCTAAACGAC
TCTCGGCAACGGATATCTCGGCTCTCGCATCGATGAAGAACGTAGCGAAATGCGATACTT
GGTGTGAATTGCAGAATCCCGTGAACCATCGAGTCTTTGAACGCAAGTTGCGCCCGAGGC
CTCGGCCGAGGGCACGTCTGCCTGGGTGTCACAACGGCATCG---TGCCTCCAGACCCTC
CGCCCCTCGAACGTTGCGGCGAT-TGGGTTGGATGCGGAAGCTGGCCTCCCGTGACCGAG
AGCCAC-GGATGGCCCAAATACGTGCT-AAGGAAGCGGAGCGCCACGGCGTTCGGTGGTC
GAACGAAGCCCCAGAAACGACGCCGGTGGCCGCCGCATCCGTCCCTAGCCTACGACCCTA
AACGT
>TA2DI
GCAGA-CGACCCGCGAACCGTTCCTC-GGCACTCGGGATACCGGGGGG-CATCCGGTCGC
CCGGTGGCCCG-AATCTCCGGACGCC--GGGGGTGCAACCCA-CCTCCGGCGGACGGAGC
TCCAAACAAAACCCCGGCGCGCGAAGCGCCAAGGTACTCCAACGGATGGGGCATGCGGCC
GTAGCCCTGGGATCCAGTGCGCTCGGGCCGCTGCCCAACGTCGTAA-AAGTCTAAACGAC
TCTCGGCAACGGATATCTCGGCTCTCGCATCGATGAAGAACGCAGCGAAATGCGATACTT
GGTGTGAATTGCAG-ATCCCGTGAACCATCGAGTCTTTGAACGCAAGTTGCGCCCGAGGC
CTCGGCCGAGGGCACGTCTGCCTGGGTGTCACAACGGCATCG---TGCCTCCAAACCCTC
CGCCCCTCGAACGTTGCGGCGAT-TGGGTTGGATGCGGAAGCTGGCCTCCCGTGACCGAG
AGCCAC-GGATGGCCCAAATACGTGCT-AAGGAAGCGGAGCGCCACGGCGTTCGGTGGTC
GAACGAAGCCCCAGAAACGACGCCGGTGGCCGCCGCATCCGTCCCTAGCCTACGACCCTA
AACGT
>TT3DI
GCAGAACGACCCGCGAACCGTTCCTC-GGCACTCGGGATTACCGGGGG--------TCGC
CCGGTGGCCCG-AATCTCCGGACGCC--TGGGGTGCAACCCA-CCTCCGGCGGACGGAGC
TCCAAACAAAACCCCGGCGCGCGAAGCGCCAAGGTACTCCAACGGATGGGGCATGCGGCC
GTAGCCCTGGGATCCAGTGCGCTCGGGCCGCTGCCCAACGTCGTAA-AAGTCTAAACGAC
TCTCGGCAACGGATATCTCGGCTCTCGCATCGATGAAGAACGCAGCGAAATGCGATACTT
GGTGTGAATTGCAGAATCCCGTGAACCATCGAGTCTTTGAACGCAAGTTGCGCCCGAGGC
CTCGGCCGAGGGCACGTCTGCCTGGGTGTCACAACGGCATCG---TGCCTCCAAACCCTC
CGCCCCTCGAACGTTGCGGCGAT-TGGGTTGGATGCGGAAGCTGGCCTCCCGTGACCGAG
AGCCAC-GGATGGCCCAAATACGTGCT-AAGGAAGCGGAGCGCCACGGCGTTCGGTGGTC
GAACGAAGCCCCAGAAACGACGCCGGTGGCCGCCGCATCCGTCCCTAGCCTACGACCCTA
AACGT
>TT1DI
GCAGAACGACCCGCGAACCGTTCCTC-GGCACTCGGGATTACCGGGGG--------TCGC
CCGGTGGCCCG-AATCTCCGGACGCC--KGGGGTGCAACCCA-CCTCCGGCGGACGGAGC
TCCAAACAAAACCCCGGCGCGCGAAGCGCCAAGGTACTCCAACGGATGGGGCATGCGGCC
GTAGCCCTGGGATCCAGTGCGCTCGGGCCGCTGCCCAACGTCGTAA-AAGTCTAAACGAC
TCTCGGCAACGGATATCTCGGCTCTCGCATCGATGAAGAACGTAGCGAAATGCGATACTT
GGTGTGAATTGCAGAATCCCGTGAACCATCGAGTCTTTGAACGCAAGTTGCGCCCGAGGC
CTCGGCCGAGGGCACGTCTGCCTGGGTGTCACAACGGCATCG---TGCCTCCAAACCCTC
CGCCCCTCGAACGTTGCGGCGAT-TGGGTTGGATGCGGAAGCTGGCCTCCCGTGACCGAG
AGCCAC-GGATGGCCCAAATACGTGCT-AAGGAAGCGGAGCGCCACGGCGTTCGGTGGTC
GAACGAAGCCCCAGAAACGACGCCGGTGGCCGCCGCATCCGTCCCTAGCCTACGACCCTA
AACGT
>TA4DI
GCAGAACGACCCGCGAACCGTTCCTC-GGCACTCGGGATTACCGGGGG--------TCGC
CCGGTGGCCCG-AATCTCCGGACGCC--TGGGGTGCAACCCA-CCTCCGGCGGACGGAGC
TCCAAACAAAACCCCGGCGCGCGAAGCGCCAAGGTACTCCAACGGATGGGGCATGCGGCC
GTAGCCCTGGGATCCAGTGCGCTCGGGCCGCTGCCCAACGTCGTAA-AAGTCTAAACGAC
TCTCGGCAACGGATATCTCGGCTCTCGCATCGATGAAGAACGTAGCGAAATGCGATACTT
GGTGTGAATTGCAGAATCCCGTGAACCATCGAGTCTTTGAACGCAAGTTGCGCCCGAGGC
CTCGGCCGAGGGCACGTCTGCCTGGGTGTCACAACGGCATCG---TGCCTCCAAACCCTC
CGCCCCTCGAACGTTGCGGCGAT-TGGGTTGGATGCGGAAGCTGGCCTCCCGTGACCGAG
AGCCAC-GGATGGCCCAAATACGTGCT-AAGGAAGCGGAGCGCCACGGCGTTCGGTGGTC
GAACGAAGCCCCAGAAACGACGCCGGTGGCCGCCGCATCCGTCCCTAGCCTACGACCCTA
AACGT
>TT2DI
GCAGAACGACCCGCGAACCGTTCCTC-GGCACTCGGGATTACCGGGGG--------TCGC
CCGGTGGCCCG-AATCTCCGGACGCC---GGGGTGCAACCCA-CCTCCGGCGGACGGAGC
TCCAAACAAAACCCCGGCGCGCGAAGCGCCAAGGTACTCCAACGGATGGGGCATGCGGCC
GTAGCCCTGGGATCCAGTGCGCTCGGGCCGCTGCCCAACGTCGTAA-AAGTCTAAACGAC
TCTCGGCAACGGATATCTCGGCTCTCGCATCGATGAAGAACGTAGCGAAATGCGATACTT
GGTGTGAATTGCAGAATCCCGTGAACCATCGAGTCTTTGAACGCAAGTTGCGCCCGAGGC
CTCGGCCGAGGGCACGTCTGCCTGGGTGTCACAACGGCATCG---TGCCTCCAAACCCTC
CGCCCCTCGAACGTTGCGGCGAT-TGGGTTGGATGCGGAAGCTGGCCTCCCGTGACCGAG
AGCCAC-GGATGGCCCAAATACGTGCT-AAGGAAGCGGAGCGCCACGGCGTTCGGTGGTC
GAACGAAGCCCCAGAAACGACGCCGGTGGCCGCCGCATCCGTCCCTAGCCTACGACCCTA
AACGT
>TC1DI
GCAGAACGACCCGCGAACCGTCTTCC-AATGCCCGGGATGCCGGGGGG-CGTCCAGCCGC
TCGGCAGCCCG-AAGCTTCGGACGCT--GAGGGTGCAACCCA-CCACCGGCGGACGGAGC
TCCAAAT-AAACCCCGGCGCGCGAAGCGCCAAGGTACATGAAC-GATAGGGCATGCGCCC
GTAGCCCTGGGTTCCAGTGCGCTCGGGCTGCTGTTCAACGTCATAATAAGTCTAAACGAC
TCTCGGCAACGGATATCTCGGCTCTCGCATCGATGAAGAACGTAGCGAAATGCGATACTT
GGTGTGAATTGCAGAATCCCGTGAACCATCGAGTCTTTGAACGCAAGTTGCGCCCGAAGC
CTCGGCTGAGGGCACGTCTGCCTGGGTGTCAC----ACATCGCGTTGCCTCCAGATCCTT
CACCCCTCGAACGTTGCGGTGAT--GATCCGGATGCGGAAGCTGGCCTCCCGTGACCGCG
CGTCAC-GGATGGCCCAAACACGTGCTGGGGGAACCGAACCGCCACGGCTTTCGTGGGCC
AATCTAAGCCCCAAAAGCAGTGCCGGCGGGTGCCGCATATGTCCCCAGCCCACGACCCTA
AACGT
>TA1DI
GCAGAACGACCCGCGAACCGTCTTCC-AATGCCCGGGATGCCGGGGGG-CGTCCAGCCGC
TCGGCAGCCCG-AAGCTTCGGACGCT--GAGGGTGCAACCCA-CCACCAGCGGAAGGAGC
TCCAAAT-AAACCCCGGCGCGCGAAGCGCCAAGGTACATGAAC-GATAGGGCATGCGCCC
GTAGCCCTGGGTTCCAGTGCGCTCGGGCTGCTGTTCAACGTCATAATAAGTCTAAACGAC
TCTCGGCAACGGATATCTCGGCTCTCGCATCGATGAAGAACGTAGCGAAATGCGATACTT
GGTGTGAATTGCAGAATCCCGTGAACCATCGAGTCTTTGAACGCAAGTTGCGCCCGAAGC
CTCGGCTGAGGGCACGTCTGCCTGGGTGTCAC----ACATCGCGTTGCCTCCAGATCCTT
CACCCCTCGACCGTTGCGGTGAT--GATCCGGATGCGGAAGCTGGCCTCCCGTGACCGCG
CGTCGC-GGATGGCCAAAACACGTGCTGGGGGAAGCGAACCGCCACGGCATTCGGTGGTC
AATCTAACCCCCAAAAGCAGTGCCGGCGGTGGCCGCATATGTCCCCAGCCCACGACCCTA
AACGT
>TB1LI
GCAGAACGACCCGCGAACCGTYTTCC-AATGCCCGGGATGCCGGGGGG-CGTCCAGCCGC
TCGGCAGCCCG-AAGCTTCGGACGCT--GAGGGTGCAACCCA-CCACCAGCGGACGGAGC
TCCAAAT-AAACCCCGGCGCGCGAAGCGCCAAGGTACATGAAC-GATAGGGCATGCGCCC
GTAGCCCTGGGTTCCAGTGCGCTCGGGCTGCTGTTCAACGTCATAATAAGTCTAAACGAC
TCTCGGCAACGGATATCTCGGCTCTCGCATCGATGAAGAACGTAGCGAAATGCGATACTT
GGTGTGAATTGCAGAATCCCGTGAACCATCGAGTCTTTGAACGCAAGTTGCGCCCGAAGC
CTCGGCTGAGGGCACGTCTGCCTGGGTGTCAC----ACATCGCGTTGCCTCCAGATCCTT
CACCCCTCGACCGTTGCGGTGAT--GATCCGGATGCGGAAGCTGGCCTCCCGTGACCGCG
CGTCGC-GGATGGCCAAAACACGTGCTGGGGGAAGCGAAGCGCCACGGCATTCGGTGGTC
GATCTAAGCCCCARAAGCAGTGCCGGCGGTGGCCGCATATGTCCCCAGCCCACGACCCTA
AACGT
>TB5LI
GCAGAACGACCCGCGAACCGTYTTCC-AATGCCCGGGATGCCGGGGGG-CGTCCAGCCGC
TCGGCAGCCCG-AAGCTTCGGACGCT--GAGGGTGCAACCCA-CCACCAGCGGACGGAGC
TCCAAAT-AAACCCCGGCGCGCGAAGCGCCAAGGTACATGAAC-GATAGGGCATGCGCCC
GTAGCCCTGGGTTCCAGTGCGCTCGGGCTGCTGTTCAACGTCATAATAAGTCTAAACGAC
TCTCGGCAACGGATATCTCGGCTCTCGCATCGATGAAGAACGTAGCGAAATGCGATACTT
GGTGTGAATTGCAGAATCCCGTGAACCATCGAGTCTTTGAACGCAAGTTGCGCCCGAAGC
CTCGGCTGAGGGCACGTCTGCCTGGGTGTCAC----ACATCGCGTTGCCTCCAGATCCTT
CACCCCTCGACCGTTGCGGTGAT--GATCCGGATGCGGAAGCTGGCCTCCCGTGACCGCG
CGTCGC-GGATGGCCAAAACACGTGCTGGGGGAAGCGAAGCGCCACGGCATTCGGTGGTC
GATCTAAGCCCCARAAGCAGTGCCGGCGGTGGCCGCATATGTCCCCAGCCCACGACCCTA
AACGT
>TB4LI
GCAGAACGACCCGCGAACCGTYTTCC-AATGCCCGGGATGCCGGGGGG-CGTCCAGCCGC
TCGGCAGCCCG-AAGCTTCGGACGCT--GAGGGTGCAACCCA-CCACCAGCGGACGGAGC
TCCAAAT-AAACCCCGGCGCGCGAAGCGCCAAGGTACATGAAC-GATAGGGCATGCGCCC
GTAGCCCTGGGTTCCAGTGCGCTCGGGCTGCTGTTCAACGTCATAATAAGTCTAAACGAC
TCTCGGCAACGGATATCTCGGCTCTCGCATCGATGAAGAACGTAGCGAAATGCGATACTT
GGTGTGAATTGCAGAATCCCGTGAACCATCGAGTCTTTGAACGCAAGTTGCGCCCGAAGC
CTCGGCTGAGGGCACGTCTGCCTGGGTGTCAC----ACATCGCGTTGCCTCCAGATCCTT
CACCCCTCGACCGTTGCGGTGAT--GATCCGGATGCGGAAGCTGGCCTCCCGTGACCGCG
CGTCGC-GGATGGCCAAAACACGTGCTGGGGGAAGCGAAGCGCCACGGCATTCGGTGGTC
GATCTAAGCCCCARAAGCAGTGCCGGCGGTGGCCGCATATGTCCCCAGCCCACGACCCTA
AACGT
>TB6DI
GCAGAACGACCCGCGAACCGTCTTCC-AATGCCCGGGATGCCGGGGGG-CGTCCAGCCGC
TCGGCAGCCCG-AAGCTTCGGACGCT--GAGGGTGCAACCCA-CCACCAGCGGAMGGAGC
TCCAAAT-AAACCCCGGCGCGCGAAGCGCCAAGGTACATGAAC-GATAGGGCATGCGCCC
GTAGCCCTGGGTTCCAGTGCGCTCGGGCTGCTGTTCAACGTCATAATAAGTCTAAACGAC
TCTCGGCAACGGATATCTCGGCTCTCGCATCGATGAAGAACGTAGCGAAATGCGATACTT
GGTGTGAATTGCAGAATCCCGTGAACCATCGAGTCTTTGAACGCAAGTTGCGCCCGAAGC
CTCGGCTGAGGGCACGTCTGCCTGGGTGTCAC----ACATCGCGTTGCCTCCAGATCCTT
CACCCCTCGACCGTTGCGGTGAT--GATCCGGATGCGGAAGCTGGCCTCCCGTGACCGCG
CGTCGC-GGATGGCCAAAACACGTGCTGGGGGAAGCGAAGCGCCACGGCATTCGGTGGTC
GATCTAAGCCCCAGAAGCAGTGCCGGCGGTGGCCGCATATGTCCCCAGCCCACGACCCTA
AACGT
>TB7DI
GCAGAACGACCCGCGAACCGTCTTCC-AATGCCCGGGATGCCGGGGGG-CGTCCAGCCGC
TCGGCAGCCCG-AAGCTTCGGACGCT--GAGGGTGCAACCCA-CCACCAGCGGACGGAGC
TCCAAAT-AAACCCCGGCGCGCGAAGCGCCAAGGTACATGAAC-GATAGGGCATGCGCCC
GTAGCCCTGGGTTCCAGTGCGCTCGGGCTGCTGTTCAACGTCATAATAAGTCTAAACGAC
TCTCGGCAACGGATATCTCGGCTCTCGCATCGATGAAGAACGTAGCGAAATGCGATACTT
GGTGTGAATTGCAGAATCCCGTGAACCATCGAGTCTTTGAACGCAAGTTGCGCCCGAAGC
CTCGGCTGAGGGCACGTCTGCCTGGGTGTCAC----ACATCGCGTTGCCTCCAGATCCTT
CACCCCTCGACCGTTGCGGTGAT--GATCCGGATGCGGAAGCTGGCCTCCCGTGACCGCG
CGTCGC-GGATGGCCAAAACACGTGCTGGGGGAAGCGAAGCGCCACGGCATTCGGTGGTC
GATCTAAGCCCCAGAAGCAGTGCCGGCGGTGGCCGCATATGTCCCCAGCCCACGACCCTA
AACGT
>TPU1DI
GCAGAGAGACCCGCGAACCGTTTTTCCAACGCCCGGGATATCGGGGGG-CGCCTAGCCGC
TCGGTAGCCCGAAAGCTCCGGACGCT--GGGGGTGCAACCCA-CCCCCAGCGGGCGGAGC
TCTAAAC-AAACCCCGGCGTGCGAAGCGCCAAGGTACTCCAAC-GATAGGGCACGCGCCT
GTAGCCCTGGGTTCCAGTGTGCTCGGGCTGCTGTTCAATGTCATA--AAGTCTAAACGAC
TCTCGGCAACGGATATCTCGGCTCTTGCATCGATGNNNNNCGCAGCGAAATGCGATACTT
GGTGTGAATTGCAGAATCCCGTGAACCATCGAGTCTTTGAACGCAAGTTGCGCCCGAAGC
CTTGGCTGAGGGCACGTCTGCCTGGGTGTCAC----GCATCGCGTTGCCTCCAAACCCTT
CACCCTTCGGACGATGCGGTGAT--GGGCTGGATGCGGAAGCTGGCCTCCCGTGGCCACG
AGCCAC-GGATGGCCCAAACACATGCT-CGGGAAGCGAAGCGCCACGGCATTCGGTGGTT
GATCCAAGCCCCATAAGCAGTGCCGGCGGTAGCCGCATCTGTCCCTAGCCCACGACCCTA
AACGT
>TPU2DI
GCAGAGAGACCCGCGAACCGTTTTTCCAACGCCCGGGATATCGGGGGG-CGCCTAGCCGC
TCGGTAGCCCGAAAGCTCCGGACGCT--GGGGGTGCAACCCA-CCCCCAGCGGGCGGAGC
TCTAAAC-AAACCCCGGCGTGCGAAGCGCCAAGGTACTCCAAC-GATAGGGCACGCGCCT
GTAGCCCTGGGTTCCAGTGTGCTCGGGCTGCTGTTCAATGTCATA--AAGTCTAAACGAC
TCTCGGCAACGGATATCTCGGCTCTTGCATCGATGNNNNNCGCAGCGAAATGCGATACTT
GGTGTGAATTGCAGAATCCCGTGAACCATCGAGTCTTTGAACGCAAGTTGCGCCCGAAGC
CTTGGCTGAGGGCACGTCTGCCTGGGTGTCAC----GCATCGCGTTGCCTCCAAACCCTT
CACCCTTCGGACGATGCGGTGAT--GGGCTGGATGCGGAAGCTGGCCTCCCGTGGCCACG
AGCCAC-GGATGGCCCAAACACATGCT-CGGGAAGCGAAGCGCCACGGCATTCGGTGGTT
GATCCAAGCCCCATAAGCAGTGCCGGCGGTAGCCGCATCTGTCCCTAGCCCACGACCCTA
AACGT
>TPU3DI
GCAGAGAGACCCGCGAACCGTTTTTCCAACGCCCGGGATATCGGGGGG-CGCCTAGCCGC
TCGGTAGCCCGAAAGCTCCGGACGCT--GGGGGTGCAACCCA-CCCCCAGCGGGCGGAGC
TCTAAAC-AAACCCCGGCGTGCGAAGCGCCAAGGTACTCCAAC-GATAGGGCACGCGCCT
GTAGCCCTGGGTTCCAGTGTGCTCGGGCTGCTGTTCAATGTCATA--AAGTCTAAACGAC
TCTCGGCAACGGATATCTCGGCTCTTGCATCGATGNNNNNCGCAGCGAAATGCGATACTT
GGTGTGAATTGCAGAATCCCGTGAACCATCGAGTCTTTGAACGCAAGTTGCGCCCGAAGC
CTTGGCTGAGGGCACGTCTGCCTGGGTGTCAC----GCATCGCGTTGCCTCCAAACCCTT
CACCCTTCGGACGATGCGGTGAT--GGGCTGGATGCGGAAGCTGGCCTCCCGTGGCCACG
AGCCAC-GGATGGCCCAAACACATGCT-CGGGAAGCGAAGCGCCACGGCATTCGGTGGTT
GATCCAAGCCCCATAAGCAGTGCCGGCGGTAGCCGCATCTGTCCCTAGCCCACGACCCTA
AACGT
>TIV1DI
GCAGAGCGACCCGCGAACCGTCTTTC-AATTCCCGGGACACCGGGGGG-CGCCCAGCCGC
CCGGTAGCCCGAAAGCTCCGGACGCT--GGGGGTGCAACCCA-CCCCCAGCGAACGGATC
TCTGAAC-AAACCCCGGCGCGCGAAGCGCCAAGGTACTCTAAC-GATACGGCATGCGCCC
GTAGCCCTGGGTTCCAGTGTGCTCGGGCTGCTGTTCGACATCATA--AAGTCTAAACGAC
TCTCGCCAACGGATATMTCGGCTCTCGCATCGATGAAGAACGCAGCGAAATGCGATACTT
GGTGTGAATTGCAGAATCCCGTGAACCATCGAGTCTTTGAACGCAAGTTGCGCCCGAAGC
CTTGGCTGAGGGCACGTCTGCCTGGGTGTCAC----GCATCGCGTTGCATCCAAACCCTT
CACCCTTCGGACGTTGCGGTGAT--GGTCTGGATGCGGAAGCTGGCCTCCCGCGGCCGCG
AGCCAC-GGATGGCCCAAACACGTGCT-AGGGGAGCGAAGCGCCACGGCATTCGGTGGTT
GATCCAAGCCCCAGAAGCAGTGCCGGCGGTGGCCGCACCCGTCCCTAGCCGACGACCCTA
AACGT
>TIV2DI
GCAGAGCGACCCGCGAACCGTCTTTC-AATTCCCGGGACACCGGGGGG-CGCCCAGCCGC
CCGGTAGCCCGAAAGCTCCGGACGCT--GGGGGTGCAACCCA-CCCCCAGCGAACGGATC
TCTGAAC-AAACCCCGGCGCGCGAAGCGCCAAGGTACTCTAAC-GATACGGCATGCGCCC
GTAGCCCTGGGTTCCAGTGTGCTCGGGCTGCTGTTCGACATCATA--AAGTCTAAACGAC
TCTCGCCAACGGATATMTCGGCTCTCGCATCGATGAAGAACGCAGCGAAATGCGATACTT
GGTGTGAATTGCAGAATCCCGTGAACCATCGAGTCTTTGAACGCAAGTTGCGCCCGAAGC
CTTGGCTGAGGGCACGTCTGCCTGGGTGTCAC----GCATCGCGTTGCATCCAAACCCTT
CACCCTTCGGACGTTGCGGTGAT--GGTCTGGATGCGGAAGCTGGCCTCCCGCGGCCGCG
AGCCAC-GGATGGCCCAAACACGTGCT-AGGGGAGCGAAGCGCCACGGCATTCGGTGGTT
GATCCAAGCCCCAGAAGCAGTGCCGGCGGTGGCCGCACCCGTCCCTAGCCGACGACCCTA
AACGT
>TSA1DI
GCAGAGCGACCCGTGAACCGTTTTTC-AACKCYCGGGATACCGGGGGGGCGCMTGTCCGC
CCGGTAGCCCGAAAGCTCCGGACTCT--AGGGGTGCAACCCA--CCCCAGGGTACGGAGC
TCCAAAC-AAACCCCGGCGCGCGAAGCGCCAAGGTACTCCAAC-GATAGGGCATGCGCCC
GTAGCCCTGGGTTCCAGTGTGCTCGGGCTGCTGTTCAACGTCATA--AAGTCTAAACGAC
TCTCGGCAACGGATATCTCGGCTCTCGCATCGATNNNNAACGCAGCGAAATGCGATACTT
GGTGTGAATTGCAGAATCCCGTGAACCATCGAGTCTTTGAACGCAAGTTGCGCCCGAAGC
CTTGGCTGAGGGCACGTCTGCCTGGGTGTCAC----GCATCGCGTTGCCTCCAAACCCTT
CACCCTTCGGACGTTGCGGTGAT--GGTCTGGATGCGGAAGCTGGCCTCCCGCGGCCGCG
AGCCAC-GGATGGCCCAAACACGTGCT-AGGGAAGCGAAGCGCCACGGCATTCGGTGGTT
GATCCAAGCCCCAGAAGCAGTGCCGGCGGTGGCCGCGTCCGTCCCTAGCCCACGACCCTA
ATCGT
>TSA2DI
GCAGAGCGACCCGTGAACCGTTTTTC-AACKCYCGGGATACCGGGGGGGCGCMTGTCCGC
CCGGTAGCCCGAAAGCTCCGGACTCT--AGGGGTGCAACCCA--CCCCAGGGTACGGAGC
TCCAAAC-AAACCCCGGCGCGCGAAGCGCCAAGGTACTCCAAC-GATAGGGCATGCGCCC
GTAGCCCTGGGTTCCAGTGTGCTCGGGCTGCTGTTCAACGTCATA--AAGTCTAAACGAC
TCTCGGCAACGGATATCTCGGCTCTCGCATCGAT-NNNAACGCAGCGAAATGCGATACTT
GGTGTGAATTGCAGAATCCCGTGAACCATCGAGTCTTTGAACGCAAGTTGCGCCCGAAGC
CTTGGCTGAGGGCACGTCTGCCTGGGTGTCAC----GCATCGCGTTGCCTCCAAACCCTT
CACCCTTCGGACGTTGCGGTGAT--GGTCTGGATGCGGAAGCTGGCCTCCCGCGGCCGCG
AGCCAC-GGATGGCCCAAACACGTGCT-AGGGAAGCGAAGCGCCACGGCATTCGGTGGTT
GATCCAAGCCCCAGAAGCAGTGCCGGCGGTGGCCGCGTCCGTCCCTAGCCCACGACCCTA
ATCGT
>TMO1DI
GCAGAGCGACCCGTGAACCGTTTTTC-AACTCCCGGGAYACCGGGGGG-CGCCCAGCCGC
CCGGTAGCCCGAAAGCTCCGGACGCT--GGGGGGGCAACCCA-CCCCCAGCGGACGGATC
TCCRAAC-AAACCCCGGCGCGCGAAGCGCCAAGGTACTCCAAC-GATASGGCATGCGCCC
GTAGCCCTGGGTTCCAGTGTGCTCGGGMTGCTGTTCRRCATCATA--AAGTCTAAACGAC
TCTCGGCAACGGATATCTCGGCTCTCGCATCGATNNNNNNNGCAGCGAAATGCGATACTT
GGTGTGAATTGCAGAATCCCGTGAACCATCGAGTCTTTGAACGCAAGTTGCGCCCGAAGC
CTTGGCTGAGGGCACGTCTGCCTGGGTGTCAC----GCATCGCGTTGCATCCAAACCCTT
CACCCTTCGGACGTTGCGGTGAT--GGTCTGGATGCGGAAGCTGGCCTCCCGYGGCCACG
AGCCAC-GGATGGCCCAAACACGTGCT-AGGGAAGCGAAGCGCCACGGCATTCGGTGGTT
GATCCAAGCCCCAGAAGCAGTGCCGGCGGTGGCCGCATCTGTCCCTAGCCGACGACCCTA
AACGT
>TMO2DI
GCAGAGCGACCCGTGAACCGTTTTTC-AACTCCCGGGAYACCGGGGGG-CGCCCAGCCGC
CCGGTAGCCCGAAAGCTCCGGACGCT--GGGGGGGCAACCCA-CCCCCAGCGGACGGATC
TCCRAAC-AAACCCCGGCGCGCGAAGCGCCAAGGTACTCCAAC-GATASGGCATGCGCCC
GTAGCCCTGGGTTCCAGTGTGCTCGGGMTGCTGTTCRRCATCATA--AAGTCTAAACGAC
TCTCGGCAACGGATATCTCGGCTCTCGCATCGATNNNNNNNGCAGCGAAATGCGATACTT
GGTGTGAATTGCAGAATCCCGTGAACCATCGAGTCTTTGAACGCAAGTTGCGCCCGAAGC
CTTGGCTGAGGGCACGTCTGCCTGGGTGTCAC----GCATCGCGTTGCATCCAAACCCTT
CACCCTTCGGACGTTGCGGTGAT--GGTCTGGATGCGGAAGCTGGCCTCCCGYGGCCACG
AGCCAC-GGATGGCCCAAACACGTGCT-AGGGAAGCGAAGCGCCACGGCATTCGGTGGTT
GATCCAAGCCCCAGAAGCAGTGCCGGCGGTGGCCGCATCTGTCCCTAGCCGACGACCCTA
AACGT
>TBY1DI
GCAGAGCGACCCGTGAACCGTTTTTC-AACGCCCGGGATACCGGGGGA-CGCCTAGCCGC
CCGGTAGCCCGAAAGCTCCGGACGCT--GGGGGGGCAACCCA-CCCCCAGCGGACGGAGC
TCTAAAC-AAACCCCGGCGCGCGAAGCGCCAAGGTACTCCAAC-GATAGGGCATGCGCCC
GCAGCCCTGGGTTCCAGTGTGCTCGGGATGCTGTTCAGCATCATA--AAGTCTAAACGAC
TCTCGGCAACGGATATCTCGGCTCTCGCATCGATGAAGANNGCAGCGAAATGCGATACTT
GGTGTGAATTGCAGAATCCCGTGAACCATCGAGTCTTTAAACGCAAGTTGCGCCCGAAGC
CTTGGCTGAGGGCACGTCTGCCTGGGTGTCAC----GCATCGCGTTGCGTCCAAACCCTT
CGCCCTTCGGACGTTGCGGTGAT--GGTCTGGATGCGGAAGCTGGCCTCCCGTGGCCACG
AGCCAC-GGATGGCCCAAACACGTGCT-AGGGAAGCGAAGCGCCACGGCATTCGGTGGTT
GATCCAAGCCCCAGAAGCAGTGCCGGCGGTGGCCGCATCTGCCCCTAGCCGACGACCCTA
AACGT
>TBY2DI
GCAGAGCGACCCGTGAACCGTTTTTC-AACGCCCGGGATACCGGGGGA-CGCCTAGCCGC
CCGGTAGCCCGAAAGCTCCGGACGCT--GGGGGGGCAACCCA-CCCCCAGCGGACGGAGC
TCTAAAC-AAACCCCGGCGCGCGAAGCGCCAAGGTACTCCAAC-GATAGGGCATGCGCCC
GYAGCCCTGGGTTCCAGTGTGCTCGGGATGCTGTTCAGCATCATA--AAGTCTAAACGAC
TCTCGGCAACGGATATCTCGGCTCTCGCATCGATGAAGAACGTAGCGAAATGCGATACTT
GGTGTGAATTGCAGAATCCCGTGAACCATCGAGTCTTTGAACGCAAGTTGCGCCCGAAGC
CTTGGCTGAGGGCACGTCTGCCTGGGTGTCAC----GCATCGCGTTGCGTCCAAACCCTT
CGCCCTTCGGACGTTGCGGTGAT--GGTCTGGATGCGGAAGCTGGCCTCCCGTGGCCACG
AGCCAC-GGATGGCCCAAACACGTGCT-AGGGAAGCGAAGCGCCACGGCATTCGGTGGTT
GATCCAAGCCCCAGAAGCAGTGCCGGCGGTGGCCGCATCTGCCCCTAGCCGACGACCCTA
AACGT
>TMA1DI
GCAGAGCGACCCGCGAACCGTTTYTC-AACGCCCGGGATACCGGGGGGCCGCCTGGCCGC
CCGGTAGCCCGAAAGCGACGGACGCT--GGGGGTGCAACCCA-CCCCCAGCGGACGGAGC
TCCAAAC-AAACCCCGGCGCGCGAAGCGCCAAGGTACTCCAAC-GATAGGGCATGCGCCC
GTAGCCCTGGGTTCCAGTGTGCTCGGGCTGCTGTTCAACATCATA--AAGTCTAAACGAC
TCTCGGCAACGGATATCTCGGCTCTCGCATCGATGAAGAACGTAGCGAAATGCGATACTT
GGTGTGAATTGCAGAATCCCGTGAACCATCGAGTCTTTGAACGCAAGTTGCGCCCGAAGC
CTCGGCTGAGGGCACGTCTGCCTGGGTGTCAC----GCATCGCGTTGCCTCCAAACCCTT
CACCCTTCGGACGTTGCGGTGAT--GGTCTGGATGCGGAAGCTGGCCTCCCGCGGCCACG
AGCCAC-GGATGGCCCAAACACGTGCT-GGGGAAGCGAAGCGCCACGGCATTCGGTGGTT
GATCCAAGCCCCAGAAGCAGTGCCGGCGGTGGCCGCATCTGTCCCTAGACCACGACCCTA
AACGT
>TMA2DI
GCAGAGCGACCCGCGAACCGTTTTTC-AACGCCCGGGATACCGGGGGG-CGCCTGACCGC
CCGGTAGCCCGAAAGCGACGGACGCT--GGGGGTGCAACCCA-CCCCCAGCGGACGGAGC
TCCAAAC-AAACCCCGGCGCGCGAAGCGCCAAGGTACTCCAAC-GATAGGGCATGCGCCC
GTAGCCCTGGGTTCCAGTGTGCTCGGGCTGCTGTTCAACATCATA--AAGTCTAAACGAC
TCTCGGCAACGGATATCTCGGCTCTCGCATCGATGAAGAACGTAGCGAAATGCGATACTT
GGTGTGAATTGCAGAATCCCGTGAACCATCGAGTCTTTGAACGCAAGTTGCGCCCGAAGC
CTCGGCTGAGGGCACGTCTGCCTGGGTGTCAC----GCATCGCGTTGCCTCCAAACCCTT
CACCCTTCGGACGTTGCGGTGAT--GGTCTGGATGCGGAAGCTGGCCTCCCGCGGCCACG
AGCCAC-GGATGGCCCAAACACGTGCT-GGGGAAGCGAAGCGCCACGGCATTCGGTGGTT
GATCCAAGCCCCAGAAGCAGTGCCGGCGGTGGCCGCATCTGTCCCTAGACCACGACCCTA
AACGT
>TCA2LI
GCAGAGCGACCCGCGAACCGTTTTTTAAWKGCCSGGGWTACCGGGGGG-CGCCTATCTGC
CCGGTAGCCCGAAAGCTCCGGACGCT--AGGGGTGCAACCCACCCCCCAGCGGACGAAGC
TCCAAAC-AAACCCCGGCGCGCGAAGCGCCAAGGTACTCCAAC-GGTAGGGCATGCGCCC
GTAGCCCTGGGTTCCAGTGTGCTCGGGCTGCTGTTCAACATCATA--AAGTCTAAACRAC
TCTCGGCAACGGATATCTCGGCTCTCGCATCGATGAARAACGTAGCGAAATGCRATACTT
GGTGTGAATTGCARAATCCCGTGAACCATCGAGTCTTTGAACGCAAGTTGCGCCCGAAGC
CTTGGCTGAGGGCACKTCTGCCTGGGTGTCAC----GCATCGCGTTGCCTCCAAACCCTT
CACCCTTCGTTCGTTGCGGTGAT--GGTCTGGATGCGGAAGTTGGCCTCCCGCGGCCACR
AGCCAC-GGATGGCCCAAACACGTGCT-AGGGAAGCGAAGCGCCACGGCATTCGGTGGTT
GATCCAAGCCCCAGAAGCAGTGCCGGCGGTGGCCGCGTCTGTCCTTAGCCTACGACCCTA
AACGT
>TCA3LI
GCAGAGCGACCCGCGAACCGTTTTTTAAWKGCCSGGGWTACCGGGGGG-CGCCTATCTGC
CCGGTAGCCCGAAAGCTCCGGACGCT--AGGGGTGCAACCCACCCCCCAGCGGACGAAGC
TCCAAAC-AAACCCCGGCGCGCGAAGCGCCAAGGTACTCCAAC-GGTAGGGCATGCGCCC
GTAGCCCTGGGTTCCAGTGTGCTCGGGCTGCTGTTCAACATCATA--AAGTCTAAACRAC
TCTCGGCAACGGATATCTCGGCTCTCGCATCGATGAARAACGTAGCGAAATGCRATACTT
GGTGTGAATTGCARAATCCCGTGAACCATCGAGTCTTTGAACGCAAGTTGCGCCCGAAGC
CTTGGCTGAGGGCACKTCTGCCTGGGTGTCAC----GCATCGCGTTGCCTCCAAACCCTT
CACCCTTCGTTCGTTGCGGTGAT--GGTCTGGATGCGGAAGTTGGCCTCCCGCGGCCACR
AGCCAC-GGATGGCCCAAACACGTGCT-AGGGAAGCGAAGCGCCACGGCATTCGGTGGTT
GATCCAAGCCCCAGAAGCAGTGCCGGCGGTGGCCGCGTCTGTCCTTAGCCTACGACCCTA
AACGT
>TCA4LI
GCAGAGCGACCCGCGAACCGTTTTTTAAWKGCCSGGGWTACCGGGGGG-CGCCTATCTGC
CCGGTAGCCCGAAAGCTCCGGACGCT--AGGGGTGCAACCCACCCCCCAGCGGACGAAGC
TCCAAAC-AAACCCCGGCGCGCGAAGCGCCAAGGTACTCCAAC-GGTAGGGCATGCGCCC
GTAGCCCTGGGTTCCAGTGTGCTCGGGCTGCTGTTCAACATCATA--AAGTCTAAACRAC
TCTCGGCAACGGATATCTCGGCTCTCGCATCGATGAARAACGTAGCGAAATGCRATACTT
GGTGTGAATTGCARAATCCCGTGAACCATCGAGTCTTTGAACGCAAGTTGCGCCCGAAGC
CTTGGCTGAGGGCACKTCTGCCTGGGTGTCAC----GCATCGCGTTGCCTCCAAACCCTT
CACCCTTCGTTCGTTGCGGTGAT--GGTCTGGATGCGGAAGTTGGCCTCCCGCGGCCACR
AGCCAC-GGATGGCCCAAACACGTGCT-AGGGAAGCGAAGCGCCACGGCATTCGGTGGTT
GATCCAAGCCCCAGAAGCAGTGCCGGCGGTGGCCGCGTCTGTCCTTAGCCTACGACCCTA
AACGT
>TCA5DI
GCAGAGCGACCCGCGAACCGTTTTTTAAATGCCCGGGATACCGGGGGG-CGCCTATCTGC
CCGGTAGCCCGAAAGCTCCGGACGCT--AGGGGTGCAACCCACCCCCCAGCGGACGAAGC
TCCAAAC-AAACCCCGGCGCGCGAAGCGCCAAGGTACTCCAAC-GGTAGGGCATGCGCCC
GTAGCCCTGGGTTCCAGTGTGCTCGGGCTGCTGTTCAACATCATA--AAGTCTAAACGAC
TCTCGGCAACGGATATCTCGGCTCTCGCATCGATGAAGAACGTAGCGAAATGCGATACTT
GGTGTGAATTGCAGAATCCCGTGAACCATCGAGTCTTTGAACGCAAGTTGCGCCCGAAGC
CTTGGCTGAGGGCACGTCTGCCTGGGTGTCAC----GCATCGCGTTGCCTCCAAACCCTT
CACCCTTCGTTCGTTGCGGTGAT--GGTCTGGATGCGGAAGTTGGCCTCCCGCGGCCACG
AGCCAC-GGATGGCCCAAACACGTGCT-AGGGAAGCGAAGCGCCACGGCATTCGGTGGTT
GATCCAAGCCCCAGAAGCAGTGCCGGCGGTGGCCGCGTCTGTCCTTAGCCTACGACCCTA
AACGT
>TLI1DI
GCAGAGCGACCCGCGAACCGTTTTTC-AATGCTCGGGATACCGGGGGG-CGCCTATCCGC
TCGGTAGCCCGAAAGCTCCGGACGCT--AGGGGTGCAACCCACCCCCCAGCGGACGAAGC
TCCAAAC-AAACCCCGGCGTGCGAAGCGCCAAGGTACTCCAAC-GGTAGGGCATGCGCCC
GTAGCCCTGGGTTCCAGTGTGCTCGGGCTGCTGTTCAACATCATA--AAGTCTAAACGAC
TCTCGGCAACGGATATCTCGGCTCTCGCATCGATGAAGAACGTAGCGAAATGCGATACTT
GGTGTGAATTGCAGAATCCCGTGAACCATCGAGTCTTTGAACGCAAGTTGCGCCCGAAGC
CTTGGCTGAGGGCACGTCTGCCTGGGTGTCAC----GCATCGCGTTGCCTCCAAACCCTT
CACCCTTCGTTCGTTGCGGTGAT--GGTCTGGATGCGGAAGTTGGCCTCCCGCGGCCACG
AGCCAC-GGATGGCCCAAACACGTGCT-AGGGAAGCGAAGTGCCACGGCATTCGGTGGTT
GATCCAAGCCCCAGAAGCAGTGCCGGCGGTGGCCGCGTCTGTCCTTAGCCCACGACCCTA
AACGT
>TLI2DI
GCAGAGCGACCCGCGAACCGTTTTTC-AATGCTCGGGATACCGGGGGG-CGCCTATCCGC
TCGGTAGCCCGAAAGCTCCGGACGCT--AGGGGTGCAACCCACCCCCCAGCGGACGAAGC
TCCAAAC-AAACCCCGGCGTGCGAAGCGCCAAGGTACTCCAAC-GGTAGGGCATGCGCCC
GTAGCCCTGGGTTCCAGTGTGCTCGGGCTGCTGTTCAACATCATA--AAGTCTAAACGAC
TCTCGGCAACGGATATCTCGGCTCTCGCATCGATGAAGAACGTAGCGAAATGCGATACTT
GGTGTGAATTGCAGAATCCCGTGAACCATCGAGTCTTTGAACGCAAGTTGCGCCCGAAGC
CTTGGCTGAGGGCACGTCTGCCTGGGTGTCAC----GCATCGCGTTGCCTCCAAACCCTT
CACCCTTCGTTCGTTGCGGTGAT--GGTCTGGATGCGGAAGTTGGCCTCCCGCGGCCACG
AGCCAC-GGATGGCCCAAACACGTGCT-AGGGAAGCGAAGTGCCACGGCATTCGGTGGTT
GATCCAAGCCCCAGAAGCAGTGCCGGCGGTGGCCGCGTCTGTCCTTAGCCCACGACCCTA
AACGT
>TMU3DI
GCAGAGCGACCCGCGAACCGTTTTCC-AATGCCCGGGATACCGGGGGG-CGCCTATCCGC
CCGGTAGCCCGAAAGCTCCGGACGCT--AGGGGTGCAACCCACCCCCCAGCGGACGAAGC
TCCAAAC-AAACCCCGGCGTGCGAAGCGCCAAGGTACTCCAAC-TGTAGGGCATGCGCCC
GTAGCCCTGGGTTCCAGTGTGCTCGGGCTGCTGTTCAACATCATA--AAGTCTAAACGAC
TCTCGGCAACGGATATCTCGGCTCTCGCATCGATGAAGAACGTAGCGAAATGCGATACTT
GGTGTGAATTGCAGAATCCCGTGAACCATCGAGTCTTTGAACGCAAGTTGCGCCCGAAGC
CTTGGCTGAGGGCACGTCTGCCTGGGTGTCAC----GCATCGCGTTGCCTCCAAACCCTT
CACCCTTCGTTCGTTGCGGTGAT--GGTCTGGATGCGGAAGCTGGCCTCCCGCGGCCACG
AGCCAC-GGATGGCCCAAACACGTGCT-AGGGAAGCGAAGCGCCACGGCATTCGGTGGTT
GATCCAAGCCCCAGAAGCAGTGCCGGCGGTGGCCGCGTCTGTCCTTAGCCCACGACCCTA
AACGT
>TMU1DI
GCAGAGCGACCCGCGAACCGTTTTCC-AATGCCCGGGATACCGGGGGG-CGCCTATCCGC
CCGGTAGCCCGAAAGCTCCGGACGCT--AGGGGTGCAACCCACCCCCCAGCGGACGAAGC
TCCAAAC-AAACCCCGGCGTGCAAAGCGCCAAGGTACTCCAAC-TGTAGGGCATGCGCCC
GTAGCCCTGGGTTCCAGTGTGCTCGGGCTGCTGTTCAACATCATA--AAGTCTAAACGAC
TCTCGGCAACGGATATCTCGGCTCTCGCATCGATGAAGAACGTAGCGAAATGCGATACTT
GGTGTGAATTGCAGAATCCCGTGAACCATCGAGTCTTTGAACGCAAGTTGCGCCCGAAGC
CTTGGCTGAGGGCACGTCTGCCTGGGTGTCAC----GCATCGCGTTGCCTCCAAACCCTT
CACCCTTCGTTCGTTGCGGTGAT--GGTCTGGATGCGGAAGCTGGCCTCCCGCGGCCACG
AGCCACGGGATGGCCCAAACACGTGCT-AGGGAAGCGAAGCGCCACGGCATTCGGTGGTT
GATCCAAGCCCCAGAAGCAGTGCCGGCGGTGGCCGCGTCTGTCCTTAGCCCACGACCCTA
AACGT
>TMU4DI
GCAGAACGACCTGCGAACCGTTTTCC-AATGCCCGGGATACCAGGGGG-CGCCTATCCGC
CCGGTAGCCCGAAAGCTCCGGACGCT--AGGGGTGCAACCCA-CCCCCAGCGGACGAAGC
TCCAAAC-AAACCCCGGCGTGCAAAGCGCCAAGGTACTCCAAC-TGTAGGGCATGCGCCC
GTAGCCCTGGGTTCCAGTGTGCTCGGGCTGCTGTTCAACATCATA--AAGTCTAAACGAC
TCTCGGCAACGGATATCTCGGCTCTCGCATCGATGAAGAACGTAGCGAAATGCGATACTT
GGTGTGAATTGCAGAATCCCGTGAACCATCGAGTCTTTGAACGCAAGTTGCGCCCGAAGC
CTTGGCTGAGGGCACGTCTGCCTGGGTGTCAC----GCATCGCGTTGCCTCCAAACCCTT
CACCCTTCGTTCGTTGCGGTGAT--GGTCTGGATGCGGAAGCTGGCCTCCCGCGGCCACG
AGCCAC-GGATGGCC-AAACACGTGCT-AGGGAAGCGAAGCGCCACGGCATTCGGTGGTT
GATCCAAGCCCCAGAAGCAGTGCCGGCGGTGGCCGCGTCTGTCCTTAGCCCACGACCCTA
AACGT
>TMU2DI
GCAGAGCGACCTGCGAACCGTTTTCC-AATGCCCGGGATACCAGGGGG-CGCCTATCCGC
CCGGTAGCCCGAAAGCTCCGGACGCT--AGGGGTGCAACCCACCCCCCAGCGGACGAAGC
TCCAAAC-AAACCCCGGCGTGCAAAGCGCCAAGGTACTCCAAC-TGTAGGGCATGCGCCC
GTAGCCCTGGGTTCCAGTGTGCTCGGGCTGCTGTTCAACATCATA--AAGTCTAAACGAC
TCTCGGCAACGGATATCTCGGCTCTCGCATCGATGAAGAACGTAGCGAAATGCGATACTT
GGTGTGAATTGCAGAATCCCGTGAACCATCGAGTCTTTGAACGCAAGTTGCGCCCGAAGC
CTTGGCTGAGGGCACGTCTGCCTGGGTGTCAC----GCATCGCGTTGCCTCCAAACCCTT
CACCCTTCGTTCGTTGCGGTGAT--GGTCTGGATGCGGAAGCTGGCCTCCCGCGGCCACG
AGCCAC-GGATGGCCCAAACACGTGCT-AGGGAAGCGAAGCGCCACGGCATTCGGTGGTT
GATCCAAGCCCCAGAAGCAGTGCCGGCGGTGGCCGCGTCTGTCCTTAGCCCACGACCCTA
AACGT
>TMU5DI
GCAGAGCGACCTGCGAACCGTTTTCC-AATGCCCGGGATACCAGGGGG-CGCCTATCCGC
CCGGTAGCCCGAAAGCTCCGGACGCT--AGGGGTGCAACCCACCCCCCAGCGGACGAAGC
TCCAAAC-AAACCCCGGCGTGCAAAGCGCCAAGGTACTCCAAC-TGTAGGGCATGCGCCC
GTAGCCCTGGGTTCCAGTGTGCTCGGGCTGCTGTTCAACATCATA--AAGTCTAAACGAC
TCTCGGCAACGGATATCTCGGCTCTCGCATCGATGAAGAACGTAGCGAAATGCGATACTT
GGTGTGAATTGCAGAATCCCGTGAACCATCGAGTCTTTGAACGCAAGTTGCGCCCGAAGC
CTTGGCTGAGGGCACGTCTGCCTGGGTGTCAC----GCATCGCGTTGCCTCCAAACCCTT
CACCCTTCGTTCGTTGCGGTGAT--GGTCTGGATGCGGAAGCTGGCCTCCCGCGGCCACG
AGCCAC-GGATGGCC-AAACACGTGCT-AGGGAAGCGAAGCGCCACGGCATTCGGTGGTT
GATCCAAGCCCCAGAAGCAGTGCCGGCGGTGGCCGCGTCTGTCCTTAGCCCACGACCCTA
AACGT
