# Supplementary material for: Evaluation of single and multilocus DNA barcodes towards species delineation in complex tree genus Terminalia
Source: PLoS One. 2017 Aug 22;12(8):e0182836. doi: 10.1371/journal.pone.0182836 (PMC5567895; doi:10.1371/journal.pone.0182836)
Supplement: S4 Text — (FASTA) [file pone.0182836.s005.fasta]

>TCA1
ACTTATTATACTCCTGACTATCAAACCAAAGATACTGATATCTTGGCAGCATTCCGAGTAACTCCTCAACCTGGAGTTCC
GCCTGAGGMAGCAGGGGCTGCAGTGGCTGCTGAATCTTCTACTGGAACATGGACAACTGTATGGACCGATGGGCTTACCA
GCCTTGACCGTTATAAAGGAAGATGCTACCACATCGAACCTGTTGCTGGAGAAGAAAATCAATATATATGCTATGTAGCT
TATCCCTTAGACCTTTTTGAAGAAGGTTCTGTTACTAATATGTTTACTTCCATTGTGGGTAATGTATTTGGGTTCAAAGC
CCTACGCGCTCTACGTCTGGAGGATCTGCGAATTCCTACGTCCTATATTAAAACTTTCCAAGGCCCTCCTCACGGGATCC
AAGTTGAGAGAGATAAATTGAACAAGTATGGTCGTCCCCTATTGGGATGTACTATTAAACCTAAATTGGGGTTATCCGCT
AAGAACTACGGTAGAGCAGTTTATGAATGTCTTCGGGGTGGACTTGATTTTACGAAGGATGATGAGAACGTGAACTCACA
ACCATTTATGCGTTGGAGAGACCGTTTCTTATTTTGTGCCGAAGCACTTTATAAAGCACAAGCTGAAACTGGTGAA

>TCA2
ACTTATTATACTCCTGACTATCAAACCAAAGATACTGATATCTTGGCAGCATTCCGAGTAACTCCTCAACCTGGAGTTCC
GCCTGAGGAAGCAGGGGCTGCAGTGGCTGCTGAATCTTCTACTGGAACATGGACAACTGTATGGACCGATGGGCTTACCA
GCCTTGACCGTTATAAAGGAAGATGCTACCACATCGAACCTGTTGCTGGAGAAGAAAATCAATATATATGCTATGTAGCT
TATCCCTTAGACCTTTTTGAAGAAGGTTCTGTTACTAATATGTTTACTTCCATTGTGGGTAATGTATTTGGGTTCAAAGC
CCTACGCGCTCTACGTCTGGAGGATCTGCGAATTCCTACGTCCTATATTAAAACTTTCCAAGGCCCTCCTCACGGGATCC
AAGTTGAGAGAGATAAATTGAACAAGTATGGTCGTCCCCTATTGGGATGTACTATTAAACCTAAATTGGGGTTATCCGCT
AAGAACTACGGTAGAGCAGTTTATGAATGTCTTCGGGGTGGACTTGATTTTACGAAGGATGATGAGAACGTGAACTCACA
ACCATTTATGCGTTGGAGAGACCGTTTCTTATTTTGTGCCGAAGCACTTTATAAAGCACAAGCTGAAACTGGTGAA

>TCA3
ACTTATTATACTCCTGACTATCAAACCAAAGATACTGATATCTTGGCAGCATTCCGAGTAACTCCTCAACCTGGAGTTCC
GCCTGAGGMAGCAGGGGCTGCAGTGGCTGCTGAATCTTCTACTGGAACATGGACAACTGTATGGACCGATGGGCTTACCA
GCCTTGACCGTTATAAAGGAAGATGCTACCACATCGAACCTGTTGCTGGAGAAGAAAATCAATATATATGCTATGTAGCT
TATCCCTTAGACCTTTTTGAAGAAGGTTCTGTTACTAATATGTTTACTTCCATTGTGGGTAATGTATTTGGGTTCAAAGC
CCTACGCGCTCTACGTCTGGAGGATCTGCGAATTCCTACGTCCTATATTAAAACTTTCCAAGGCCCTCCTCACGGGATCC
AAGTTGAGAGAGATAAATTGAACAAGTATGGTCGTCCCCTATTGGGATGTACTATTAAACCTAAATTGGGGTTATCCGCT
AAGAACTACGGTAGAGCAGTTTATGAATGTCTTCGGGGTGGACTTGATTTTACGAAGGATGATGAGAACGTGAACTCACA
ACCATTTATGCGTTGGAGAGACCGTTTCTTATTTTGTGCCGAAGCACTTTATAAAGCACAAGCTGAAACTGGTGAA

>TCA4
ACTTATTATACTCCTGACTATCAAACCAAAGATACTGATATCTTGGCAGCATTCCGAGTAACTCCTCAACCTGGAGTTCC
GCCTGAGGAAGCAGGGGCTGCAGTGGCTGCTGAATCTTCTACTGGAACATGGACAACTGTATGGACCGATGGGCTTACCA
GCCTTGACCGTTATAAAGGAAGATGCTACCACATCGAACCTGTTGCTGGAGAAGAAAATCAATATATATGCTATGTAGCT
TATCCCTTAGACCTTTTTGAAGAAGGTTCTGTTACTAATATGTTTACTTCCATTGTGGGTAATGTATTTGGGTTCAAAGC
CCTACGCGCTCTACGTCTGGAGGATCTGCGAATTCCTACGTCCTATATTAAAACTTTCCAAGGCCCTCCTCACGGGATCC
AAGTTGAGAGAGATAAATTGAACAAGTATGGTCGTCCCCTATTGGGATGTACTATTAAACCTAAATTGGGGTTATCCGCT
AAGAACTACGGTAGAGCAGTTTATGAATGTCTTCGGGGTGGACTTGATTTTACGAAGGATGATGAGAACGTGAACTCACA
ACCATTTATGCGTTGGAGAGACCGTTTCTTATTTTGTGCCGAAGCACTTTATAAAGCACAAGCTGAAACTGGTGAA

>TPU2
ACTTATTATACTCCTGACTATCAAACCAAAGATACTGATATCTTGGCAGCATTCCGAGTAACTCCTCAACCTGGAGTTCC
GCCTGAGGAAGCAGGGGCTGCAGTGGCTGCTGAATCTTCTACTGGAACATGGACAACTGTATGGACCGATGGGCTTACCA
GCCTTGACCGTTATAAAGGAAGATGCTACCACATCGAACCTGTTGCTGGAGAAGAAAATCAATATATATGCTATGTAGCT
TACCCCTTAGACCTTTTTGAAGAAGGTTCTGTTACTAATATGTTTACTTCCATTGTGGGTAATGTATTTGGGTTCAAAGC
CCTACGCGCTCTACGTCTGGAGGATCTGCGAATTCCTACGGCCTATATTAAAACTTTCCAAGGCCCTCCTCACGGGATCC
AAGTTGAGAGAGATAAATTGAACAAGTATGGTCGTCCCCTATTGGGATGTACTATTAAACCTAAATTGGGGTTATCCGCT
AAGAACTACGGTAGAGCAGTTTATGAATGTCTTCGTGGTGGACTTGATTTTACTAAGGATGATGAGAACGTGAACTCACA
ACCATTTATGCGTTGGAGAGACCGTTTCTTATTTTGTGCCGAAGCAATTTATAAAGCACAAGCTGAAACTGGTGAA

>TPU1
ACTTATTATACTCCTGACTATCAAACCAAAGATACTGATATCTTGGCAGCATTCCGAGTAACTCCTCAACCTGGAGTTCC
GCCTGAGGAAGCAGGGGCTGCAGTGGCTGCTGAATCTTCTACTGGAACATGGACAACTGTATGGACCGATGGGCTTACCA
GCCTTGACCGTTATAAAGGAAGATGCTACCACATCGAACCTGTTGCTGGAGAAGAAAATCAATATATATGCTATGTAGCT
TACCCCTTAGACCTTTTTGAAGAAGGTTCTGTTACTAATATGTTTACTTCCATTGTGGGTAATGTATTTGGGTTCAAAGC
CCTACGCGCTCTACGTCTGGAGGATCTGCGAATTCCTACGGCCTATATTAAAACTTTCCAAGGCCCTCCTCACGGGATCC
AAGTTGAGAGAGATAAATTGAACAAGTATGGTCGTCCCCTATTGGGATGTACTATTAAACCTAAATTGGGGTTATCCGCT
AAGAACTACGGTAGAGCAGTTTATGAATGTCTTCGTGGTGGACTTGATTTTACTAAGGATGATGAGAACGTGAACTCACA
ACCATTTATGCGTTGGAGAGACCGTTTCTTATTTTGTGCCGAAGCAATTTATAAAGCACAAGCTGAAACTGGTGAA

>TB3
ACTTATTATACTCCTGACTATCAAACCAAAGATACTGATATCTTGGCAGCATTCCGAGTAACTCCTCAACCTGGAGTTCC
GCCTGAGGAAGCAGGGGCTGCAGTGGCTGCTGAATCTTCTACTGGAACATGGACAACTGTATGGACCGATGGGCTTACCA
GCCTTGACCGTTATAAAGGAAGATGCTACCACATCGAACCTGTTGCTGGAGAAGAAAATCAATATATATGCTATGTAGCT
TACCCCTTAGACCTTTTTGAAGAAGGTTCTGTTACTAATATGTTTACTTCCATTGTGGGTAATGTATTTGGGTTCAAAGC
CCTACGCGCTCTACGTCTGGAGGATCTGCGAATTCCTACGGCCTATATTAAAACTTTCCAAGGCCCTCCTCACGGGATCC
AAGTTGAGAGAGATAAATTGAACAAGTATGGTCGTCCCCTATTGGGATGTACTATTAAACCTAAATTGGGGTTATCCGCT
AAGAACTACGGTAGAGCAGTTTATGAATGTCTTCGTGGTGGACTTGATTTTACGAAGGATGATGAGAACGTGAACTCACA
ACCATTTATGCGTTGGAGAGACCGTTTCTTATTTTGTGCCGAAGGAATTTATAAAGCACAAGCTGAWACTGGTGAA

>TB2
ACTTATTATACTCCTGACTATCAAACCAAAGATACTGATATCTTGGCAGCATTCCGAGTAACTCCTCAACCTGGAGTTCC
GCCTGAGGAAGCAGGGGCTGCAGTGGCTGCTGAATCTTCTACTGGAACATGGACAACTGTATGGACCGATGGGCTTACCA
GCCTTGACCGTTATAAAGGAAGATGCTACCACATCGAACCTGTTGCTGGAGAAGAAAATCAATATATATGCTATGTAGCT
TACCCCTTAGACCTTTTTGAAGAAGGTTCTGTTACTAATATGTTTACTTCCATTGTGGGTAATGTATTTGGGTTCAAAGC
CCTACGCGCTCTACGTCTGGAGGATCTGCGAATTCCTACGGCCTATATTAAAACTTTCCAAGGCCCTCCTCACGGGATCC
AAGTTGAGAGAGATAAATTGAACAAGTATGGTCGTCCCCTATTGGGATGTACTATTAAACCTAAATTGGGGTTATCCGCT
AAGAACTACGGTAGAGCAGTTTATGAATGTCTTCGTGGTGGACTTGATTTTACGAAGGATGATGAGAACGTGAACTCACA
ACCATTTATGCGTTGGAGAGACCGTTTCTTATTTTGTGCCGAAGGAATTTATAAAGCACAAGCTGAAACTGGTGAA

>TB5
ACTTATTATACTCCTGACTATCAAACCAAAGATACTGATATCTTGGCAGCATTCCGAGTAACTCCTCAACCTGGAGTTCC
GCCTGAGGAAGCAGGGGCTGCAGTGGCTGCTGAATCTTCTACTGGAACATGGACAACTGTATGGACCGATGGGCTTACCA
GCCTTGACCGTTATAAAGGAAGATGCTACCACATCGAACCTGTTGCTGGAGAAGAAAATCAATATATATGCTATGTAGCT
TACCCCTTAGACCTTTTTGAAGAAGGTTCTGTTACTAATATGTTTACTTCCATTGTGGGTAATGTATTTGGGTTCAAAGC
CCTACGCGCTCTACGTCTGGAGGATCTGCGAATTCCTACGGCCTATATTAAAACTTTCCAAGGCCCTCCTCACGGGATCC
AAGTTGAGAGAGATAAATTGAACAAGTATGGTCGTCCCCTATTGGGATGTACTATTAAACCTAAATTGGGGTTATCCGCT
AAGAACTACGGTAGAGCAGTTTATGAATGTCTTCGTGGTGGACTTGATTTTACGAAGGATGATGAGAACGTGAACTCACA
ACCATTTATGCGTTGGAGAGACCGTTTCTTATTTTGTGCCGAAGGACTTTATAAAGCACAAGCTGAAACTGGTGAA

>TB4
ACTTATTATACTCCTGACTATCAAACCAAAGATACTGATATCTTGGCAGCATTCCGAGTAACTCCTCAACCTGGAGTTCC
GCCTGAGGAAGCAGGGGCTGCAGTGGCTGCTGAATCTTCTACTGGAACATGGACAACTGTATGGACCGATGGGCTTACCA
GCCTTGACCGTTATAAAGGAAGATGCTACCACATCGAACCTGTTGCTGGAGAAGAAAATCAATATATATGCTATGTAGCT
TACCCCTTAGACCTTTTTGAAGAAGGTTCTGTTACTAATATGTTTACTTCCATTGTGGGTAATGTATTTGGGTTCAAAGC
CCTACGCGCTCTACGTCTGGAGGATCTGCGAATTCCTACGGCCTATATTAAAACTTTCCAAGGCCCTCCTCACGGGATCC
AAGTTGAGAGAGATAAATTGAACAAGTATGGTCGTCCCCTATTGGGATGTACTATTAAACCTAAATTGGGGTTATCCGCT
AAGAACTACGGTAGAGCAGTTTATGAATGTCTTCGTGGTGGACTTGATTTTACGAAGGATGATGAGAACGTGAACTCACA
ACCATTTATGCGTTGGAGAGACCGTTTCTTATTTTGTGCCGAAGGAATTTATAAAGCACAAGCTGAWACTGGTGAA

>TB6
ACTTATTATACTCCTGACTATCAAACCAAAGATACTGATATCTTGGCAGCATTCCGAGTAACTCCTCAACCTGGAGTTCC
GCCTGAGGAAGCAGGGGCTGCAGTGGCTGCTGAATCTTCTACTGGAACATGGACAACTGTATGGACCGATGGGCTTACCA
GCCTTGACCGTTATAAAGGAAGATGCTACCACATCGAACCTGTTGCTGGAGAAGAAAATCAATATATATGCTATGTAGCT
TACCCCTTAGACCTTTTTGAAGAAGGTTCTGTTACTAATATGTTTACTTCCATTGTGGGTAATGTATTTGGGTTCAAAGC
CCTACGCGCTCTACGTCTGGAGGATCTGCGAATTCCTACGGCCTATATTAAAACTTTCCAAGGCCCTCCTCACGGGATCC
AAGTTGAGAGAGATAAATTGAACAAGTATGGTCGTCCCCTATTGGGATGTACTATTAAACCTAAATTGGGGTTATCCGCT
AAGAACTACGGTAGAGCAGTTTATGAATGTCTTCGTGGTGGACTTGATTTTACGAAGGATGATGAGAACGTGAACTCACA
ACCATTTATGCGTTGGAGAGACCGTTTCTTATTTTGTGCCGAAGGAATTTATAAAGCACAAGCTGAAACTGGTGAA

>TUL1
ACTTATTATACTCCTGACTATCAAACCAAAGATACTGATATCTTGGCAGCATTCCGAGTAACTCCTCAACCTGGAGTTCC
GCCTGAGGAAGCAGGGGCTGCAGTGGCTGCTGAATCTTCTACTGGAACATGGACAACTGTATGGACCGATGGGCTTACCA
GCCTTGACCGTTATAAAGGAAGATGCTACCACATCGAAGCTGTTGCTGGAGAAGAAAATCAATATATATGCTATGTAGCT
TACCCCTTAGACCTTTTTGAAGAAGGTTCTGTTACTAATATGTTTACTTCCATTGTGGGTAATGTATTTGGGTTCAAAGC
CCTACGCGCTCTACGTCTGGAGGATCTGCGAATTCCTACGTCCTATATTAAAACTTTCCAAGGCCCTCCTCACGGGATCC
AAGTTGAGAGAGATAAATTGAACAAGTATGGTCGTCCCCTATTGGGATGTACTATTAAACCTAAATTGGGGTTATCCGCT
AAGAACTACGGTAGAGCAGTTTATGAATGTCTTCGTGGTGGACTTGATTTTACGAAGGATGATGAGAACGTGAACTCACA
ACCATTTATGCGTTGGAGAGACCGTTTCTTATTTTGTGCCGAAGCACTTTATAAAGCACAAACTGAAACTGGTGAA

>TSA1
ACTTATTATACTCCTGACTATCAAACCAAAGATACTGATATCTTGGCAGCATTCCGAGTAACTCCTCAACCTGGAGTTCC
GCCTGAGGAAGCAGGGGCTGCAGTGGCTGCTGAATCTTCTACTGGAACATGGACAACTGTATGGACCGATGGGCTTACCA
GCCTTGACCGTTATAAAGGAAGATGCTACCACATCGAACCTGTTGCTGGAGAAGAAAATCAATATATATGCTATGTAGCT
TACCCCTTAGACCTTTTTGAAGAAGGTTCTGTTACTAATATGTTTACTTCCATTGTGGGTAATGTATTTGGGTTCAAAGC
CCTACGCGCTCTACGTCTGGAGGATCTGCGAATTCCTAAGTCCTATATTAAAACTTTCCAAGGCCCTCCTCACGGGATCC
AAGTTGAGAGAGATAAATTGAACAAGTATGGTCGTCCCCTATTGGGATGTACTATTAAACCTAAATTGGGGTTATCCGCT
AAGAACTACGGTAGAGCAGTTTATGAATGTCTTCGTGGTGGACTTGATTTTACGAAGGATGATGAGAACGTGAACTCACA
ACCATTTATGCGTTGGAGAGACCGTTTCTTATTTTGTGCCGAAGCAATTTATAAAGCACAAGCTGAAACTGGTGAA

>TSA2
ACTTATTATACTCCTGACTATCAAACCAAAGATACTGATATCTTGGCAGCATTCCGAGTAACTCCTCAACCTGGAGTTCC
GCCTGAGGAAGCAGGGGCTGCAGTGGCTGCTGAATCTTCTACTGGAACATGGACAACTGTATGGACCGATGGGCTTACCA
GCCTTGACCGTTATAAAGGAAGATGCTACCACATCGAACCTGTTGCTGGAGAAGAAAATCAATATATATGCTATGTAGCT
TACCCCTTAGACCTTTTTGAAGAAGGTTCTGTTACTAATATGTTTACTTCCATTGTGGGTAATGTATTTGGGTTCAAAGC
CCTACGCGCTCTACGTCTGGAGGATCTGCGAATTCCTAAGTCCTATATTAAAACTTTCCAAGGCCCTCCTCACGGGATCC
AAGTTGAGAGAGATAAATTGAACAAGTATGGTCGTCCCCTATTGGGATGTACTATTAAACCTAAATTGGGGTTATCCGCT
AAGAACTACGGTAGAGCAGTTTATGAATGTCTTCGTGGTGGACTTGATTTTACGAAGGATGATGAGAACGTGAACTCACA
ACCATTTATGCGTTGGAGAGACCGTTTCTTATTTTGTGCCGAAGCAATTTATAAAGCACAAGCTGAAACTGGTGAA

>TUL2
ACTTATTATACTCCTGACTATCAAACCAAAGATACTGATATCTTGGCAGCATTCCGAGTAACTCCTCAACCTGGAGTTCC
GCCTGAGGAAGCAGGGGCTGCAGTGGCTGCTGAATCTTCTACTGGAACATGGACAACTGTATGGACCGATGGGCTTACCA
GCCTTGACCGTTATAAAGGAAGATGCTACCACATCGAAGCTGTTGCTGGAGAAGAAAATCAATATATATGCTATGTAGCT
TACCCCTTAGACCTTTTTGAAGAAGGTTCTGTTACTAATATGTTTACTTCCATTGTGGGTAATGTATTTGGGTTCAAAGC
CCTACGCGCTCTACGTCTGGAGGATCTGCGAATTCCTACGTCCTATATTAAAACTTTCCAAGGCCCTCCTCACGGGATCC
AAGTTGAGAGAGATAAATTGAACAAGTATGGTCGTCCCCTATTGGGATGTACTATTAAACCTAAATTGGGGTTATCCGCT
AAGAACTACGGTAGAGCAGTTTATGAATGTCTTCGTGGTGGACTTGATTTTACGAAGGATGATGAGAACGTGAACTCACA
ACCATTTATGCGTTGGAGAGACCGTTTCTTATTTTGTGCCGAAGCACTTTATAAAGCACAAACTGAAACTGGTGAA

>TPU3
ACTTATTATACTCCTGACTATCAAACCAAAGATACTGATATCTTGGCAGCATTCCGAGTAACTCCTCAACCTGGAGTTCC
GCCTGAGGAAGCAGGGGCTGCAGTGGCTGCTGAATCTTCTACTGGAACATGGACAACTGTATGGACCGATGGGCTTACCA
GCCTTGACCGTTATAAAGGAAGATGCTACCACATCGAACCTGTTGCTGGAGAAGAAAATCAATATATATGCTATGTAGCT
TACCCCTTAGACCTTTTTGAAGAAGGTTCTGTTACTAATATGTTTACTTCCATTGTGGGTAATGTATTTGGGTTCAAAGC
CCTACGCGCTCTACGTCTGGAGGATCTGCGAATTCCTACGGCCTATATTAAAACTTTCCAAGGCCCTCCTCACGGGATCC
AAGTTGAGAGAGATAAATTGAACAAGTATGGTCGTCCCCTATTGGGATGTACTATTAAACCTAAATTGGGGTTATCCGCT
AAGAACTACGGTAGAGCAGTTTATGAATGTCTTCGTGGTGGACTTGATTTTACTAAGGATGATGAGAACGTGAACTCACA
ACCATTTATGCGTTGGAGAGACCGTTTCTTATTTTGTGCCGAAGCAATTTATAAAGCACAAGCTGAAACTGGTGAA

>TCO2
ACTTATTATACTCCTGACTATCAAACCAAAGATACTGATATCTTGGCAGCATTCCGAGTAACTCCTCAACCTGGAGTTCC
GCCTGAGGAAGCAGGGGCTGCAGTGGCTGCTGAATCTTCTACTGGAACATGGACAACTGTATGGACCGATGGGCTTACCA
GCCTTGACCGTTATAAAGGAAGATGCTACCACATCGAACCTGTTGCTGGAGAAGAAAATCAATATATATGCTATGTAGCT
TACCCCTTAGACCTTTTTGAAGAAGGTTCTGTTACTAATATGTTTACTTCCATTGTGGGTAATGTATTTGGGTTCAAAGC
CCTACGCGCTCTACGTCTGGAGGATCTGCGAATTCCTAAGTCCTATATTAAAACTTTCCAAGGCCCTCCTCACGGGATCC
AAGTTGAGAGAGATAAATTGAACAAGTATGGTCGTCCCCTATTGGGATGTACTATTAAACCTAAATTGGGGTTATCCGCT
AAGAACTACGGTAGAGCAGTTTATGAATGTCTTCGTGGTGGACTTGATTTTACGAAGGATGATGAGAACGTGAACTCACA
ACCATTTATGCGTTGGAGAGACCGTTTCTTATTTTGTGCCGAAGCACTTTATAAAGCACAAGCTGAAACTGGTGAA

>TMU4
ACTTATTATACTCCTGACTATCAAACCAAAGATACTGATATCTTGGCAGCATTCCGAGTAACTCCTCAACCTGGAGTTCC
GCCTGAGGAAGCAGGGGCTGCAGTGGCTGCTGAATCTTCTACTGGAACATGGACAACTGTATGGACCGATGGGCTTACCA
GCCTTGACCGTTATAAAGGAAGATGCTACCACATCGAACCTGTTGCTGGAGAAGAAAATCAATATATATGCTATGTAGCT
TACCCCTTAGACCTTTTTGAAGAAGGTTCTGTTACTAATATGTTTACTTCCATTGTGGGTAATGTATTTGGGTTCAAAGC
CCTACGCGCTCTACGTCTGGAGGATCTGCGAATTCCTACGGCCTATATTAAAACTTTCCAAGGCCCTCCTCACGGGATCC
AAGTTGAGAGAGATAAATTGAACAAGTATGGTCGTCCCCTATTGGGATGTACTATTAAACCTAAATTGGGGTTATCCGCT
AAGAACTACGGTAGAGCAGTTTATGAATGTCTTCGTGGTGGACTTGATTTTACGAAGGATGATGAGAACGTGAACTCACA
ACCATTTATGCGTTGGAGAGACCGTTTCTTATTTTGTGCCGAAGGAATTTATAAAGCACAAGCTGAAACTGGTGAA

>TCO1
ACTTATTATACTCCTGACTATCAAACCAAAGATACTGATATCTTGGCAGCATTCCGAGTAACTCCTCAACCTGGAGTTCC
GCCTGAGGAAGCAGGGGCTGCAGTGGCTGCTGAATCTTCTACTGGAACATGGACAACTGTATGGACCGATGGGCTTACCA
GCCTTGACCGTTATAAAGGAAGATGCTACCACATCGAACCTGTTGCTGGAGAAGAAAATCAATATATATGCTATGTAGCT
TACCCCTTAGACCTTTTTGAAGAAGGTTCTGTTACTAATATGTTTACTTCCATTGTGGGTAATGTATTTGGGTTCAAAGC
CCTACGCGCTCTACGTCTGGAGGATCTGCGAATTCCTAAGTCCTATATTAAAACTTTCCAAGGCCCTCCTCACGGGATCC
AAGTTGAGAGAGATAAATTGAACAAGTATGGTCGTCCCCTATTGGGATGTACTATTAAACCTAAATTGGGGTTATCCGCT
AAGAACTACGGTAGAGCAGTTTATGAATGTCTTCGTGGTGGACTTGATTTTACGAAGGATGATGAGAACGTGAACTCACA
ACCATTTATGCGTTGGAGAGACCGTTTCTTATTTTGTGCCGAAGCACTTTATAAAGCACAAGCTGAAACTGGTGAA

>TMU2
ACTTATTATACTCCTGACTATCAAACCAAAGATACTGATATCTTGGCAGCATTCCGAGTAACTCCTCAACCTGGAGTTCC
GCCTGAGGAAGCAGGGGCTGCAGTGGCTGCTGAATCTTCTACTGGAACATGGACAACTGTATGGACCGATGGGCTTACCA
GCCTTGACCGTTATAAAGGAAGATGCTACCACATCGAACCTGTTGCTGGAGAAGAAAATCAATATATATGCTATGTAGCT
TACCCCTTAGACCTTTTTGAAGAAGGTTCTGTTACTAATATGTTTACTTCCATTGTGGGTAATGTATTTGGGTTCAAAGC
CCTACGCGCTCTACGTCTGGAGGATCTGCGAATTCCTACGGCCTATATTAAAACTTTCCAAGGCCCTCCTCACGGGATCC
AAGTTGAGAGAGATAAATTGAACAAGTATGGTCGTCCCCTATTGGGATGTACTATTAAACCTAAATTGGGGTTATCCGCT
AAGAACTACGGTAGAGCAGTTTATGAATGTCTTCGTGGTGGACTTGATTTTACGAAGGATGATGAGAACGTGAACTCACA
ACCATTTATGCGTTGGAGAGACCGTTTCTTATTTTGTGCCGAAGGAATTTATAAAGCACAAGCTGAAACTGGTGAA

>TMU3
ACTTATTATACTCCTGACTATCAAACCAAAGATACTGATATCTTGGCAGCATTCCGAGTAACTCCTCAACCTGGAGTTCC
GCCTGAGGAAGCAGGGGCTGCAGTGGCTGCTGAATCTTCTACTGGAACATGGACAACTGTATGGACCGATGGGCTTACCA
GCCTTGACCGTTATAAAGGAAGATGCTACCACATCGAACCTGTTGCTGGAGAAGAAAATCAATATATATGCTATGTAGCT
TACCCCTTAGACCTTTTTGAAGAAGGTTCTGTTACTAATATGTTTACTTCCATTGTGGGTAATGTATTTGGGTTCAAAGC
CCTACGCGCTCTACGTCTGGAGGATCTGCGAATTCCTACGGCCTATATTAAAACTTTCCAAGGCCCTCCTCACGGGATCC
AAGTTGAGAGAGATAAATTGAACAAGTATGGTCGTCCCCTATTGGGATGTACTATTAAACCTAAATTGGGGTTATCCGCT
AAGAACTACGGTAGAGCAGTTTATGAATGTCTTCGTGGTGGACTTGATTTTACGAAGGATGATGAGAACGTGAACTCACA
ACCATTTATGCGTTGGAGAGACCGTTTCTTATTTTGTGCCGAAGGAATTTATAAAGCACAAGCTGAAACTGGTGAA

>TMU1
ACTTATTATACTCCTGACTATCAAACCAAAGATACTGATATCTTGGCAGCATTCCGAGTAACTCCTCAACCTGGAGTTCC
GCCTGAGGAAGCAGGGGCTGCAGTGGCTGCTGAATCTTCTACTGGAACATGGACAACTGTATGGACCGATGGGCTTACCA
GCCTTGACCGTTATAAAGGAAGATGCTACCACATCGAACCTGTTGCTGGAGAAGAAAATCAATATATATGCTATGTAGCT
TACCCCTTAGACCTTTTTGAAGAAGGTTCTGTTACTAATATGTTTACTTCCATTGTGGGTAATGTATTTGGGTTCAAAGC
CCTACGCGCTCTACGTCTGGAGGATCTGCGAATTCCTACGGCCTATATTAAAACTTTCCAAGGCCCTCCTCACGGGATCC
AAGTTGAGAGAGATAAATTGAACAAGTATGGTCGTCCCCTATTGGGATGTACTATTAAACCTAAATTGGGGTTATCCGCT
AAGAACTACGGTAGAGCAGTTTATGAATGTCTTCGTGGTGGACTTGATTTTACGAAGGATGATGAGAACGTGAACTCACA
ACCATTTATGCGTTGGAGAGACCGTTTCTTATTTTGTGCCGAAGGAATTTATAAAGCACAAGCTGAAACTGGTGAA

>TMY2
ACTTATTATACTCCTGACTATCAAACCAAAGATACTGATATCTTGGCAGCATTCCGAGTAACTCCTCAACCTGGAGTTCC
GCCTGAGGAAGCAGGGGCTGCAGTGGCTGCTGAATCTTCTACTGGGACATGGACAACTGTATGGACCGATGGGCTTACCA
GCCTTGACCGTTATAAAGGAAGATGCTACCACATCGAACCTGTTGCTGGAGAAGAAAATCAATATATATGCTATGTAGCT
TACCCCTTAGACCTTTTTGAAGAAGGTTCTGTTACTAATATGTTTACTTCCATTGTGGGTAATGTATTTGGGTTCAAAGC
CCTACGCGCTCTACGTTTGGAGGATCTGCGAATTCCTACGGCCTATATTAAAACTTTCCAAGGCCCTCCTCACGGGATCC
AAGTTGAGAGAGATAAATTGAACAAGTATGGTCGTCCCCTATTGGGATGTACTATTAAACCTAAATTGGGGTTATCCGCT
AAGAACTACGGTAGAGCAGTTTATGAATGTCTTCGTGGTGGACTTGATTTTACGAAGGATGATGAGAACGTGAACTCACA
ACCATTTATGCGTTGGAGAGATCGTTTCTTATTTTGTGCCGAAGGAATTTATAAAGCACAAGCTGAAACTGGTGAA

>TMY1
ACTTATTATACTCCTGACTATCAAACCAAAGATACTGATATCTTGGCAGCATTCCGAGTAACTCCTCAACCTGGAGTTCC
GCCTGAGGAAGCAGGGGCTGCAGTGGCTGCTGAATCTTCTACTGGGACATGGACAACTGTATGGACCGATGGGCTTACCA
GCCTTGACCGTTATAAAGGAAGATGCTACCACATCGAACCTGTTGCTGGAGAAGAAAATCAATATATATGCTATGTAGCT
TACCCCTTAGACCTTTTTGAAGAAGGTTCTGTTACTAATATGTTTACTTCCATTGTGGGTAATGTATTTGGGTTCAAAGC
CCTACGCGCTCTACGTTTGGAGGATCTGCGAATTCCTACGGCCTATATTAAAACTTTCCAAGGCCCTCCTCACGGGATCC
AAGTTGAGAGAGATAAATTGAACAAGTATGGTCGTCCCCTATTGGGATGTACTATTAAACCTAAATTGGGGTTATCCGCT
AAGAACTACGGTAGAGCAGTTTATGAATGTCTTCGTGGTGGACTTGATTTTACGAAGGATGATGAGAACGTGAACTCACA
ACCATTTATGCGTTGGAGAGATCGTTTCTTATTTTGTGCCGAAGGAATTTATAAAGCACAAGCTGAAACTGGTGAA

>TSE1
ACTTATTATACTCCTGACTATCAAACCAAAGATACTGATATCTTGGCAGCATTCCGAGTAACTCCTCAACCTGGAGTTCC
GCCTGAGGAAGCAGGGGCTGCAGTGGCTGCTGAATCTTCTACTGGAACATGGACAACTGTATGGACCGATGGGCTTACCA
GCCTTGACCGTTATAAAGGAAGATGCTACCACATCGAACCTGTTGCTGGAGAAGAAAATCAATATATATGCTATGTAGCT
TACCCCTTAGACCTTTTTGAAGAAGGTTCTGTTACTAATATGTTTACTTCCATTGTGGGTAATGTATTTGGGTTCAAAGC
CCTACGCGCTCTACGTCTGGAGGATCTGCGAATTCCTACGTCCTATATTAAAACTTTCCAAGGCCCTCCTCACGGGATCC
AAGTTGAGAGAGATAAATTGAACAAGTATGGTCGTCCCCTATTGGGATGTACTATTAAACCTAAATTGGGGTTATCCGCT
AAGAACTACGGTAGAGCAGTTTATGAATGTCTTCGTGGTGGACTTGATTTTACGAAGGATGATGAGAACGTGAACTCACA
ACCATTTATGCGTTGGAGAGACCGTTTCTTATTTTGTGCCGAAGCAATTTATAAAGCACAAGCTGAAACTGGTGAA

>TSE2
ACTTATTATACTCCTGACTATCAAACCAAAGATACTGATATCTTGGCAGCATTCCGAGTAACTCCTCAACCTGGAGTTCC
GCCTGAGGAAGCAGGGGCTGCAGTGGCTGCTGAATCTTCTACTGGAACATGGACAACTGTATGGACCGATGGGCTTACCA
GCCTTGACCGTTATAAAGGAAGATGCTACCACATCGAACCTGTTGCTGGAGAAGAAAATCAATATATATGCTATGTAGCT
TACCCCTTAGACCTTTTTGAAGAAGGTTCTGTTACTAATATGTTTACTTCCATTGTGGGTAATGTATTTGGGTTCAAAGC
CCTACGCGCTCTACGTCTGGAGGATCTGCGAATTCCTACGTCCTATATTAAAACTTTCCAAGGCCCTCCTCACGGGATCC
AAGTTGAGAGAGATAAATTGAACAAGTATGGTCGTCCCCTATTGGGATGTACTATTAAACCTAAATTGGGGTTATCCGCT
AAGAACTACGGTAGAGCAGTTTATGAATGTCTTCGTGGTGGACTTGATTTTACGAAGGATGATGAGAACGTGAACTCACA
ACCATTTATGCGTTGGAGAGACCGTTTCTTATTTTGTGCCGAAGCAATTTATAAAGCACAAGCTGAAACTGGTGAA

>TTR2
ACTTATTATACTCCTGACTATCAAACCAAAGATACTGATATCTTGGCAGCATTCCGAGTAACTCCTCAACCTGGAGTTCC
GCCTGAGGAAGCAGGGGCTGCAGTGGCTGCTGAATCTTCTACTGGAACATGGACAACTGTATGGACCGATGGGCTTACCA
GCCTTGACCGTTATAAAGGAAGATGCTACCACATCGAACCTGTTGCTGGAGAAGAAAATCAATATATATGCTATGTAGCT
TACCCCTTAGACCTTTTTGAAGAAGGTTCTGTTACTAATATGTTTACTTCCATTGTGGGTAATGTATTTGGGTTCAAAGC
CCTACGCGCTCTACGTCTGGAGGATCTGCGAATTCCTACGTCCTATATTAAAACTTTCCAAGGCCCTCCTCACGGGATCC
AAGTTGAGAGAGATAAATTGAACAAGTATGGTCGTCCCCTATTGGGATGTACTATTAAACCTAAATTGGGGTTATCCGCT
AAGAACTACGGTAGAGCAGTTTATGAATGTCTTCGTGGTGGACTTGATTTTACGAAGGATGATGAGAACGTGAACTCACA
ACCATTTATGCGTTGGAGAGACCGTTTCTTATTTTGTGCCGAAGCAATTTATAAAGCACAAGCTGAAACTGGTGAA

>TP3
ACTTATTATACTCCTGACTATCAAACCAAAGATACTGATATCTTGGCAGCATTCCGAGTAACTCCTCAACCTGGAGTTCC
GCCTGAGGAAGCAGGGGCTGCAGTGGCTGCTGAATCTTCTACTGGGACATGGACAACTGTATGGACCGATGGGCTTACCA
GCCTTGACCGTTATAAAGGAAGATGCTACCACATCGAACCTGTTGCTGGAGAAGAAAATCAATATATATGCTATGTAGCT
TACCCCTTAGACCTTTTTGAAGAAGGTTCTGTTACTAATATGTTTACTTCCATTGTGGGTAATGTATTTGGGTTCAAAGC
CCTACGCGCTCTACGTCTGGAGGATCTGCGAATTCCTACGTCCTATATTAAAACTTTCCAAGGCCCTCCTCACGGGATCC
AAGTTGAGAGAGATAAATTGAACAAGTATGGTCGTCCCCTATTGGGATGTACTATTAAACCTAAATTGGGGTTATCCGCT
AAGAACTACGGTAGAGCAGTTTATGAATGTCTTCGTGGTGGACTTGATTTTACGAAGGATGATGAGAACGTGAACTCACA
ACCATTTATGCGTTGGAGAGACCGTTTCTTATTTTGTGCCGAAGGAATTTATAAAGCACAAGCTGAWACTGGTGAA

>TP2
ACTTATTATACTCCTGACTATCAAACCAAAGATACTGATATCTTGGCAGCATTCCGAGTAACTCCTCAACCTGGAGTTCC
GCCTGAGGAAGCAGGGGCTGCAGTGGCTGCTGAATCTTCTACTGGGACATGGACAACTGTATGGACCGATGGGCTTACCA
GCCTTGACCGTTATAAAGGAAGATGCTACCACATCGAACCTGTTGCTGGAGAAGAAAATCAATATATATGCTATGTAGCT
TACCCCTTAGACCTTTTTGAAGAAGGTTCTGTTACTAATATGTTTACTTCCATTGTGGGTAATGTATTTGGGTTCAAAGC
CCTACGCGCTCTACGTCTGGAGGATCTGCGAATTCCTACGTCCTATATTAAAACTTTCCAAGGCCCTCCTCACGGGATCC
AAGTTGAGAGAGATAAATTGAACAAGTATGGTCGTCCCCTATTGGGATGTACTATTAAACCTAAATTGGGGTTATCCGCT
AAGAACTACGGTAGAGCAGTTTATGAATGTCTTCGTGGTGGACTTGATTTTACGAAGGATGATGAGAACGTGAACTCACA
ACCATTTATGCGTTGGAGAGACCGTTTCTTATTTTGTGCCGAAGGAATTTATAAAGCACAAGCTGAWACTGGTGAA

>TP1
ACTTATTATACTCCTGACTATCAAACCAAAGATACTGATATCTTGGCAGCATTCCGAGTAACTCCTCAACCTGGAGTTCC
GCCTGAGGAAGCAGGGGCTGCAGTGGCTGCTGAATCTTCTACTGGGACATGGACAACTGTATGGACCGATGGGCTTACCA
GCCTTGACCGTTATAAAGGAAGATGCTACCACATCGAACCTGTTGCTGGAGAAGAAAATCAATATATATGCTATGTAGCT
TACCCCTTAGACCTTTTTGAAGAAGGTTCTGTTACTAATATGTTTACTTCCATTGTGGGTAATGTATTTGGGTTCAAAGC
CCTACGCGCTCTACGTCTGGAGGATCTGCGAATTCCTACGTCCTATATTAAAACTTTCCAAGGCCCTCCTCACGGGATCC
AAGTTGAGAGAGATAAATTGAACAAGTATGGTCGTCCCCTATTGGGATGTACTATTAAACCTAAATTGGGGTTATCCGCT
AAGAACTACGGTAGAGCAGTTTATGAATGTCTTCGTGGTGGACTTGATTTTACGAAGGATGATGAGAACGTGAACTCACA
ACCATTTATGCGTTGGAGAGACCGTTTCTTATTTTGTGCCGAAGGAATTTATAAAGCACAAGCTGAWACTGGTGAA

>TCS2
ACTTATTATACTCCTGACTATCAAACCAAAGATACTGATATCTGGGCAGCATTCCGAGTAACTCCTCAACCTGGAGTTCC
GCCTGAGGAAGCAGGGGCTGCAGTGGCTGCTGAATCTTCTACTGGAACATGGACAACTGTATGGACCGATGGGCTTACCA
GCCTTGACCGTTATAAAGGAAGATGCTACCACATCGAACCTGTTGCTGGAGAAGAAAATCAATATATATGCTATGTAGCT
TACCCCTTAGACCTTTTTGAAGAAGGTTCTGTTACTAATATGTTTACTTCCATTGTGGGTAATGTATTTGGGTTCAAAGC
CCTACGCGCTCTACGTCTGGAGGATCTGCGAATTCCTACGGCCTATATTAAAACTTTCCAAGGCCCTCCTCACGGGATCC
AAGTTGAGAGAGATAAATTGAACAAGTATGGTCGTCCCCTATTGGGATGTACTATTAAACCTAAATTGGGGTTATCCGCT
AAGAACTACGGTAGAGCAGTTTATGAATGTCTTCGTGGTGGACTTGATTTTACGAAGGATGATGAGAACGTGAACTCACA
ACCATTTATGCGTTGGAGAGACCGTTTCTTATTTTGTGCCGAAGGAATTTATAAAGCACAAGCTG---CTGGTGAA

>TSM1
ACTTATTATACTCCTGACTATCAAACCAAAGATACTGATATCTTGGCAGCATTCCGAGTAACTCCTCAACCTGGAGTTCC
GCCTGAGGAAGCAGGGGCTGCAGTGGCTGCTGAATCTTCTACTGGAACATGGACAACTGTATGGACCGATGGGCTTACCA
GCCTTGACCGTTATAAAGGAAGATGCTACCACATCGAACCTGTTGCTGGAGAAGAAAATCAATATATATGCTATGTAGCT
TACCCCTTAGACCTTTTTGAAGAAGGTTCTGTTACTAATATGTTTACTTCCATTGTGGGTAATGTATTTGGGTTCAAAGC
CCTACGCGCTCTACGTCTGGAGGATCTGCGAATTCCTACGTCCTATATTAAAACTTTCCAAGGCCCTCCTCACGGGATCC
AAGTTGAGAGAGATAAATTGAACAAGTATGGTCGTCCCCTATTGGGATGTACTATTAAACCTAAATTGGGGTTATCCGCT
AAGAACTACGGTAGAGCAGTTTATGAATGTCTTCGGGGTGGACTTGATTTTACGAAGGATGATGAGAACGTGAACTCACA
ACCATTTATGCGTTGGAGAGACCGTTTCTTATTTTGTGCCGAAGCACTTTATAAAGCACAAGCTGAAACTGGTGAA

>TA4
ACTTATTATACTCCTGACTATCAAACCAAAGATACTGATATCTTGGCAGCATTCCGAGTAACTCCTCAACCTGGAGTTCC
GCCTGAGGAAGCAGGGGCTGCAGTGGCTGCTGAATCTTCTACTGGGACATGGACAACTGTATGGACCGATGGGCTTACCA
GCCTTGACCGTTATAAAGGAAGATGCTACCACATCGAACCTGTTGCTGGAGAAGAAAATCAATATATATGCTATGTAGCT
TACCCCTTAGACCTTTTTGAAGAAGGTTCTGTTACTAATATGTTTACTTCCATTGTGGGTAATGTATTTGGGTTCAAAGC
CCTACGCGCTCTACGTCTGGAGGATCTGCGAATTCCTACGGCCTATATTAAAACTTTCCAAGGCCCTCCTCACGGGATCC
AAGTTGAGAGAGATAAATTGAACAAGTATGGTCGTCCCCTATTGGGATGTACTATTAAACCTAAATTGGGGTTATCCGCT
AAGAACTACGGTAGAGCAGTTTATGAATGTCTTCGTGGTGGACTTGATTTTACGAAGGATGATGAGAACGTGAACTCACA
ACCATTTATGCGTTGGAGAGATCGTTTCTTATTTTGTGCCGAAGGAATTTATAAAGCACAAGCTGAWACTGGTGAA

>TA6
ACTTATTATACTCCTGACTATCAAACCAAAGATACTGATATCTTGGCAGCATTCCGAGTAACTCCTCAACCTGGAGTTCC
GCCTGAGGAAGCAGGGGCTGCAGTGGCTGCTGAATCTTCTACTGGGACATGGACAACTGTATGGACCGATGGGCTTACCA
GCCTTGACCGTTATAAAGGAAGATGCTACCACATCGAACCTGTTGCTGGAGAAGAAAATCAATATATATGCTATGTAGCT
TACCCCTTAGACCTTTTTGAAGAAGGTTCTGTTACTAATATGTTTACTTCCATTGTGGGTAATGTATTTGGGTTCAAAGC
CCTACGCGCTCTACGTCTGGAGGATCTGCGAATTCCTACGGCCTATATTAAAACTTTCCAAGGCCCTCCTCACGGGATCC
AAGTTGAGAGAGATAAATTGAACAAGTATGGTCGTCCCCTATTGGGATGTACTATTAAACCTAAATTGGGGTTATCCGCT
AAGAACTACGGTAGAGCAGTTTATGAATGTCTTCGTGGTGGACTTGATTTTACGAAGGATGATGAGAACGTGAACTCACA
ACCATTTATGCGTTGGAGAGATCGTTTCTTATTTTGTGCCGAAGGAATTTATAAAGCACAAGCTGAWACTGGTGAA

>TA7
ACTTATTATACTCCTGACTATCAAACCAAAGATACTGATATCTTGGCAGCATTCCGAGTAACTCCTCAACCTGGAGTTCC
GCCTGAGGAAGCAGGGGCTGCAGTGGCTGCTGAATCTTCTACTGGGACATGGACAACTGTATGGACCGATGGGCTTACCA
GCCTTGACCGTTATAAAGGAAGATGCTACCACATCGAACCTGTTGCTGGAGAAGAAAATCAATATATATGCTATGTAGCT
TACCCCTTAGACCTTTTTGAAGAAGGTTCTGTTACTAATATGTTTACTTCCATTGTGGGTAATGTATTTGGGTTCAAAGC
CCTACGCGCTCTACGTCTGGAGGATCTGCGAATTCCTACGGCCTATATTAAAACTTTCCAAGGCCCTCCTCACGGGATCC
AAGTTGAGAGAGATAAATTGAACAAGTATGGTCGTCCCCTATTGGGATGTACTATTAAACCTAAATTGGGGTTATCCGCT
AAGAACTACGGTAGAGCAGTTTATGAATGTCTTCGTGGTGGACTTGATTTTACGAAGGATGATGAGAACGTGAACTCACA
ACCATTTATGCGTTGGAGAGATCGTTTCTTATTTTGTGCCGAAGGAATTTATAAAGCACAAGCTGAWACTGGTGAA

>TSM2
ACTTATTATACTCCTGACTATCAAACCAAAGATACTGATATCTTGGCAGCATTCCGAGTAACTCCTCAACCTGGAGTTCC
GCCTGAGGAAGCAGGGGCTGCAGTGGCTGCTGAATCTTCTACTGGAACATGGACAACTGTATGGACCGATGGGCTTACCA
GCCTTGACCGTTATAAAGGAAGATGCTACCACATCGAACCTGTTGCTGGAGAAGAAAATCAATATATATGCTATGTAGCT
TACCCCTTAGACCTTTTTGAAGAAGGTTCTGTTACTAATATGTTTACTTCCATTGTGGGTAATGTATTTGGGTTCAAAGC
CCTACGCGCTCTACGTCTGGAGGATCTGCGAATTCCTACGTCCTATATTAAAACTTTCCAAGGCCCTCCTCACGGGATCC
AAGTTGAGAGAGATAAATTGAACAAGTATGGTCGTCCCCTATTGGGATGTACTATTAAACCTAAATTGGGGTTATCCGCT
AAGAACTACGGTAGAGCAGTTTATGAATGTCTTCGGGGTGGACTTGATTTTACGAAGGATGATGAGAACGTGAACTCACA
ACCATTTATGCGTTGGAGAGACCGTTTCTTATTTTGTGCCGAAGCACTTTATAAAGCACAAGCTGAAACTGGTGAA

>TC6
ACTTATTATACTCCTGACTATCAAACCAAAGATACTGATATCTTGGCAGCATTCCGAGTAACTCCTCAACCTGGAGTTCC
GCCTGAGGAAGCAGGGGCTGCAGTGGCTGCTGAATCTTCTACTGGGACATGGACAACTGTATGGACCGATGGGCTTACCA
GCCTTGACCGTTATAAAGGAAGATGCTACCACATCGAACCTGTTGCTGGAGAAGAAAATCAATATATATGCTATGTAGCT
TACCCCTTAGACCTTTTTGAAGAAGGTTCTGTTACTAATATGTTTACTTCCATTGTGGGTAATGTATTTGGGTTCAAAGC
CCTACGCGCTCTACGTCTGGAAGATCTGCGAATTCCTACGGCCTATATTAAAACTTTCCAAGGCCCTCCTCACGGGATCC
AAGTTGAGAGAGATAAATTGAACAAGTATGGTCGTCCCCTATTGGGATGTACTATTAAACCTAAATTGGGGTTATCCGCT
AAGAACTACGGTAGAGCAGTTTATGAATGTCTTCGTGGTGGACTTGATTTTACGAAGGATGATGAGAACGTGAACTCACA
ACCATTTATGCGTTGGAGAGACCGTTTCTTATTTTGTGCCGAAGGACTTTATAAAGCACAAGCTGAAACTGGTGAA

>TC2
ACTTATTATACTCCTGACTATCAAACCAAAGATACTGATATCTTGGCAGCATTCCGAGTAACTCCTCAACCTGGAGTTCC
GCCTGAGGAAGCAGGGGCTGCAGTGGCTGCTGAATCTTCTACTGGGACATGGACAACTGTATGGACCGATGGGCTTACCA
GCCTTGACCGTTATAAAGGAAGATGCTACCACATCGAACCTGTTGCTGGAGAAGAAAATCAATATATATGCTATGTAGCT
TACCCCTTAGACCTTTTTGAAGAAGGTTCTGTTACTAATATGTTTACTTCCATTGTGGGTAATGTATTTGGGTTCAAAGC
CCTACGCGCTCTACGTCTGGAAGATCTGCGAATTCCTACGGCCTATATTAAAACTTTCCAAGGCCCTCCTCACGGGATCC
AAGTTGAGAGAGATAAATTGAACAAGTATGGTCGTCCCCTATTGGGATGTACTATTAAACCTAAATTGGGGTTATCCGCT
AAGAACTACGGTAGAGCAGTTTATGAATGTCTTCGTGGTGGACTTGATTTTACGAAGGATGATGAGAACGTGAACTCACA
ACCATTTATGCGTTGGAGAGACCGTTTCTTATTTTGTGCCGAAGGACTTTATAAAGCACAAGCTGAWACTGGTGAA

>TC4
ACTTATTATACTCCTGACTATCAAACCAAAGATACTGATATCTTGGCAGCATTCCGAGTAACTCCTCAACCTGGAGTTCC
GCCTGAGGAAGCAGGGGCTGCAGTGGCTGCTGAATCTTCTACTGGGACATGGACAACTGTATGGACCGATGGGCTTACCA
GCCTTGACCGTTATAAAGGAAGATGCTACCACATCGAACCTGTTGCTGGAGAAGAAAATCAATATATATGCTATGTAGCT
TACCCCTTAGACCTTTTTGAAGAAGGTTCTGTTACTAATATGTTTACTTCCATTGTGGGTAATGTATTTGGGTTCAAAGC
CCTACGCGCTCTACGTCTGGAGGATCTGCGAATTCCTACGTCCTATATTAAAACTTTCCAAGGCCCTCCTCACGGGATCC
AAGTTGAGAGAGATAAATTGAACAAGTATGGTCGTCCCCTATTGGGATGTACTATTAAACCTAAATTGGGGTTATCCGCT
AAGAACTACGGTAGAGCAGTTTATGAATGTCTTCGTGGTGGACTTGATTTTACGAAGGATGATGAGAACGTGAACTCACA
ACCATTTATGCGTTGGAGAGACCGTTTCTTATTTTGTGCCGAAGGAATTTATAAAGCACAAGCTGAWWCTGGTGAA

>TC5
ACTTATTATACTCCTGACTATCAAACCAAAGATACTGATATCTTGGCAGCATTCCGAGTAACTCCTCAACCTGGAGTTCC
GCCTGAGGAAGCAGGGGCTGCAGTGGCTGCTGAATCTTCTACTGGGACATGGACAACTGTATGGACCGATGGGCTTACCA
GCCTTGACCGTTATAAAGGAAGATGCTACCACATCGAACCTGTTGCTGGAGAAGAAAATCAATATATATGCTATGTAGCT
TACCCCTTAGACCTTTTTGAAGAAGGTTCTGTTACTAATATGTTTACTTCCATTGTGGGTAATGTATTTGGGTTCAAAGC
CCTACGCGCTCTACGTCTGGAAGATCTGCGAATTCCTACGGCCTATATTAAAACTTTCCAAGGCCCTCCTCACGGGATCC
AAGTTGAGAGAGATAAATTGAACAAGTATGGTCGTCCCCTATTGGGATGTACTATTAAACCTAAATTGGGGTTATCCGCT
AAGAACTACGGTAGAGCAGTTTATGAATGTCTTCGTGGTGGACTTGATTTTACGAAGGATGATGAGAACGTGAACTCACA
ACCATTTATGCGTTGGAGAGACCGTTTCTTATTTTGTGCCGAAGGAATTTATAAAGCACAAGCTGAAACTGGTGAA

>TA8
ACTTATTATACTCCTGACTATCAAACCAAAGATACTGATATCTTGGCAGCATTCCGAGTAACTCCTCAACCTGGAGTTCC
GCCTGAGGAAGCAGGGGCTGCAGTGGCTGCTGAATCTTCTACTGGGACATGGACAACTGTATGGACCGATGGGCTTACCA
GCCTTGACCGTTATAAAGGAAGATGCTACCACATCGAACCTGTTGCTGGAGAAGAAAATCAATATATATGCTATGTAGCT
TACCCCTTAGACCTTTTTGAAGAAGGTTCTGTTACTAATATGTTTACTTCCATTGTGGGTAATGTATTTGGGTTCAAAGC
CCTACGCGCTCTACGTCTGGAGGATCTGCGAATTCCTACGGCCTATATTAAAACTTTCCAAGGCCCTCCTCACGGGATCC
AAGTTGAGAGAGATAAATTGAACAAGTATGGTCGTCCCCTATTGGGATGTACTATTAAACCTAAATTGGGGTTATCCGCT
AAGAACTACGGTAGAGCAGTTTATGAATGTCTTCGTGGTGGACTTGATTTTACGAAGGATGATGAGAACGTGAACTCACA
ACCATTTATGCGTTGGAGAGATCGTTTCTTATTTTGTGCCGAAGGAATTTATAAAGCACAAGCTGAAACTGGTGAA

>TC3
ACTTATTATACTCCTGACTATCAAACCAAAGATACTGATATCTTGGCAGCATTCCGAGTAACTCCTCAACCTGGAGTTCC
GCCTGAGGAAGCAGGGGCTGCAGTGGCTGCTGAATCTTCTACTGGGACATGGACAACTGTATGGACCGATGGGCTTACCA
GCCTTGACCGTTATAAAGGAAGATGCTACCACATCGAACCTGTTGCTGGAGAAGAAAATCAATATATATGCTATGTAGCT
TACCCCTTAGACCTTTTTGAAGAAGGTTCTGTTACTAATATGTTTACTTCCATTGTGGGTAATGTATTTGGGTTCAAAGC
CCTACGCGCTCTACGTCTGGAGGATCTGCGAATTCCTACGTCCTATATTAAAACTTTCCAAGGCCCTCCTCACGGGATCC
AAGTTGAGAGAGATAAATTGAACAAGTATGGTCGTCCCCTATTGGGATGTACTATTAAACCTAAATTGGGGTTATCCGCT
AAGAACTACGGTAGAGCAGTTTATGAATGTCTTCGTGGTGGACTTGATTTTACGAAGGATGATGAGAACGTGAACTCACA
ACCATTTATGCGTTGGAGAGACCGTTTCTTATTTTGTGCCGAAGGAATTTATAAAGCACAAGCTGAAWCTGGTGAA

>TBS1
ACTTATTATACTCCTGACTATCAAACCAAAGATACTGATATCTTGGCAGCATTCCGAGTAACTCCTCAACCTGGAGTTCC
GCCTGAGGAAGCAGGGGCTGCAGTGGCTGCTGAATCTTCTACTGGGACATGGACAACTGTATGGACCGATGGGCTTACCA
GCCTTGACCGTTATAAAGGAAGATGCTACCACATCGAACCTGTTGCTGGAGAAGAAAATCAATATATATGCTATGTAGCT
TACCCCTTAGACCTTTTTGAAGAAGGTTCTGTTACTAATATGTTTACTTCCATTGTGGGTAATGTATTTGGGTTCAAAGC
CCTACGCGCTCTACGTCTGGAGGATCTGCGAATTCCTACGGCCTATATTAAAACTTTCCAAGGCCCTCCTCACGGGATCC
AAGTTGAGAGAGATAAATTGAACAAGTATGGTCGTCCCCTATTGGGATGTACTATTAAACCTAAATTGGGGTTATCCGCT
AAGAACTACGGTAGAGCAGTTTATGAATGTCTTCGTGGTGGACTTGATTTTACGAAGGATGATGAGAACGTGAACTCACA
ACCATTTATGCGTTGGAGAGACCGTTTCTTATTTTGTGCCGAAGGAATTTATAAAGCACAAGCTGAAACTGGTGAA

>TBS2
ACTTATTATACTCCTGACTATCAAACCAAAGATACTGATATCTTGGCAGCATTCCGAGTAACTCCTCAACCTGGAGTTCC
GCCTGAGGAAGCAGGGGCTGCAGTGGCTGCTGAATCTTCTACTGGGACATGGACAACTGTATGGACCGATGGGCTTACCA
GCCTTGACCGTTATAAAGGAAGATGCTACCACATCGAACCTGTTGCTGGAGAAGAAAATCAATATATATGCTATGTAGCT
TACCCCTTAGACCTTTTTGAAGAAGGTTCTGTTACTAATATGTTTACTTCCATTGTGGGTAATGTATTTGGGTTCAAAGC
CCTACGCGCTCTACGTCTGGAGGATCTGCGAATTCCTACGGCCTATATTAAAACTTTCCAAGGCCCTCCTCACGGGATCC
AAGTTGAGAGAGATAAATTGAACAAGTATGGTCGTCCCCTATTGGGATGTACTATTAAACCTAAATTGGGGTTATCCGCT
AAGAACTACGGTAGAGCAGTTTATGAATGTCTTCGTGGTGGACTTGATTTTACGAAGGATGATGAGAACGTGAACTCACA
ACCATTTATGCGTTGGAGAGACCGTTTCTTATTTTGTGCCGAAGGAATTTATAAAGCACAAGCTGAAACTGGTGAA

>TPH1
ACTTATTATACTCCTGACTATCAAACCAAAGATACTGATATCTTGGCAGCATTCCGAGTAACTCCTCAACCTGGAGTTCC
GCCTGAGGAAGCAGGGGCTGCAGTGGCTGCTGAATCTTCTACTGGAACATGGACAACTGTATGGACCGATGGGCTTACCA
GCCTTGACCGTTATAAAGGAAGATGCTACCACATCGAACCTGTTGCTGGAGAAGAAAATCAATATATATGCTATGTAGCT
TACCCCTTAGACCTTTTTGAAGAAGGTTCTGTTACTAATATGTTTACTTCCATTGTGGGTAATGTATTTGGGTTCAAAGC
CCTACGCGCTCTACGTCTGGAGGATCTGCGAATTCCTAAGTCCTATATTAAAACTTTCCAAGGCCCTCCTCACGGGATCC
AAGTTGAGAGAGATAAATTGAACAAGTATGGTCGTCCCCTATTGGGATGTACTATTAAACCTAAATTGGGGTTATCCGCT
AAGAACTACGGTAGAGCAGTTTATGAATGTCTTCGTGGTGGACTTGATTTTACGAAGGATGATGAGAACGTGAACTCACA
ACCATTTATGCGTTGGAGAGACCGTTTCTTATTTTGTGCCGAAGCAATTTATAAAGCACAAGCTGAAACTGGTGAA

>TTR1
ACTTATTATACTCCTGACTATCAAACCAAAGATACTGATATCTTGGCAGCATTCCGAGTAACTCCTCAACCTGGAGTTCC
GCCTGAGGAAGCAGGGGCTGCAGTGGCTGCTGAATCTTCTACTGGAACATGGACAACTGTATGGACCGATGGGCTTACCA
GCCTTGACCGTTATAAAGGAAGATGCTACCACATCGAACCTGTTGCTGGAGAAGAAAATCAATATATATGCTATGTAGCT
TACCCCTTAGACCTTTTTGAAGAAGGTTCTGTTACTAATATGTTTACTTCCATTGTGGGTAATGTATTTGGGTTCAAAGC
CCTACGCGCTCTACGTCTGGAGGATCTGCGAATTCCTACGTCCTATATTAAAACTTTCCAAGGCCCTCCTCACGGGATCC
AAGTTGAGAGAGATAAATTGAACAAGTATGGTCGTCCCCTATTGGGATGTACTATTAAACCTAAATTGGGGTTATCCGCT
AAGAACTACGGTAGAGCAGTTTATGAATGTCTTCGTGGTGGACTTGATTTTACGAAGGATGATGAGAACGTGAACTCACA
ACCATTTATGCGTTGGAGAGACCGTTTCTTATTTTGTGCCGAAGCAATTTATAAAGCACAAGCTGAAACTGGTGAA

>TMU5
ACTTATTATACTCCTGACTATCAAACCAAAGATACTGATATCTTGGCAGCATTCCGAGTAACTCCTCAACCTGGAGTTCC
GCCTGAGGAAGCAGGGGCTGCAGTGGCTGCTGAATCTTCTACTGGAACATGGACAACTGTATGGACCGATGGGCTTACCA
GCCTTGACCGTTATAAAGGAAGATGCTACCACATCGAACCTGTTGCTGGAGAAGAAAATCAATATATATGCTATGTAGCT
TACCCCTTAGACCTTTTTGAAGAAGGTTCTGTTACTAATATGTTTACTTCCATTGTGGGTAATGTATTTGGGTTCAAAGC
CCTACGCGCTCTACGTCTGGAGGATCTGCGAATTCCTACGGCCTATATTAAAACTTTCCAAGGCCCTCCTCACGGGATCC
AAGTTGAGAGAGATAAATTGAACAAGTATGGTCGTCCCCTATTGGGATGTACTATTAAACCTAAATTGGGGTTATCCGCT
AAGAACTACGGTAGAGCAGTTTATGAATGTCTTCGTGGTGGACTTGATTTTACGAAGGATGATGAGAACGTGAACTCACA
ACCATTTATGCGTTGGAGAGACCGTTTCTTATTTTGTGCCGAAGGAATTTATAAAGCACAAGCTGAAACTGGTGAA

>TK2
ACTTATTATACTCCTGACTATCAAACCAAAGATACTGATATCTTGGCAGCATTCCGAGTAACTCCTCAACCTGGAGTTCC
GCCTGAGGAAGCAGGGGCTGCAGTGGCTGCTGAATCTTCTACTGGAACATGGACAACTGTATGGACCGATGGGCTTACCA
GCCTTGACCGTTATAAAGGAAGATGCTACCACATCGAACCTGTTGCTGGAGAAGAAAATCAATATATATGCTATGTAGCT
TACCCCTTAGACCTTTTTGAAGAAGGTTCTGTTACTAATATGTTTACTTCCATTGTGGGTAATGTATTTGGGTTCAAAGC
CCTACGCGCTCTACGTCTGGAGGATCTGCGAATTCCTACGTCCTATATTAAAACTTTCCAAGGCCCTCCTCACGGGATCC
AAGTTGAGAGAGATAAATTGAACAAGTATGGTCGTCCCCTATTGGGATGTACTATTAAACCTAAATTGGGGTTATCCGCT
AAGAACTACGGTAGAGCAGTTTATGAATGTCTTCGTGGTGGACTTGATTTTACGAAGGATGATGAGAACGTGAACTCACA
ACCATTTATGCGTTGGAGAGACCGTTTCTTATTTTGTGCCGAAGCAATTTATAAAGCACAAGCTGAAACTGGTGAA

>TK3
ACTTATTATACTCCTGACTATCAAACCAAAGATACTGATATCTTGGCAGCATTCCGAGTAACTCCTCAACCTGGAGTTCC
GCCTGAGGAAGCAGGGGCTGCAGTGGCTGCTGAATCTTCTACTGGAACATGGACAACTGTATGGACCGATGGGCTTACCA
GCCTTGACCGTTATAAAGGAAGATGCTACCACATCGAACCTGTTGCTGGAGAAGAAAATCAATATATATGCTATGTAGCT
TACCCCTTAGACCTTTTTGAAGAAGGTTCTGTTACTAATATGTTTACTTCCATTGTGGGTAATGTATTTGGGTTCAAAGC
CCTACGCGCTCTACGTCTGGAGGATCTGCGAATTCCTACGTCCTATATTAAAACTTTCCAAGGCCCTCCTCACGGGATCC
AAGTTGAGAGAGATAAATTGAACAAGTATGGTCGTCCCCTATTGGGATGTACTATTAAACCTAAATTGGGGTTATCCGCT
AAGAACTACGGTAGAGCAGTTTATGAATGTCTTCGTGGTGGACTTGATTTTACGAAGGATGATGAGAACGTGAACTCACA
ACCATTTATGCGTTGGAGAGACCGTTTCTTATTTTGTGCCGAAGCAATTTATAAAGCACAAGCTGAAACTGGTGAA

>TK1
ACTTATTATACTCCTGACTATCAAACCAAAGATACTGATATCTTGGCAGCATTCCGAGTAACTCCTCAACCTGGAGTTCC
GCCTGAGGAAGCAGGGGCTGCAGTGGCTGCTGAATCTTCTACTGGAACATGGACAACTGTATGGACCGATGGGCTTACCA
GCCTTGACCGTTATAAAGGAAGATGCTACCACATCGAACCTGTTGCTGGAGAAGAAAATCAATATATATGCTATGTAGCT
TACCCCTTAGACCTTTTTGAAGAAGGTTCTGTTACTAATATGTTTACTTCCATTGTGGGTAATGTATTTGGGTTCAAAGC
CCTACGCGCTCTACGTCTGGAGGATCTGCGAGTTCCTACGTCCTATATTAAAACTTTCCAAGGCCCTCCTCACGGGATCC
AAGTTGAGAGAGATAAATTGAACAAGTATGGTCGTCCCCTATTGGGATGTACTATTAAACCTAAATTGGGGTTATCCGCT
AAGAACTACGGTAGAGCAGTTTATGAATGTCTTCGGGGTGGACTTGATTTTACGAAGGATGATGAGAACGTGAACTCACA
ACCATTTATGCGTTGGAGAGACCGTTTCTTATTTTGTGCCGAAGCACTTTATAAAGCACAAGCTGAAACTGGTGAA

>TOB1
ACTTATTATACTCCTGACTATCAAACCAAAGATACTGATATCTTGGCAGCATTCCGAGTAACTCCTCAACCTGGAGTTCC
GCCTGAGGAAGCAGGGGCTGCAGTGGCTGCTGAATCTTCTACTGGAACATGGACAACTGTATGGACCGATGGGCTTACCA
GCCTTGACCGTTATAAAGGAAGATGCTACCACATCGAACCTGTTGCTGGAGAAGAAAATCAATATATATGCTATGTAGCT
TACCCCTTAGACCTTTTTGAAGAAGGTTCTGTTACTAATATGTTTACTTCCATTGTGGGTAATGTATTTGGGTTCAAAGC
CCTACGCGCTCTACGTCTGGAGGATCTGCGAATTCCTAAGTCCTATATTAAAACTTTCCAAGGCCCTCCTCACGGGATCC
AAGTTGAGAGAGATAAATTGAACAAGTATGGTCGTCCCCTATTGGGATGTACTATTAAACCTAAATTGGGGTTATCCGCT
AAGAACTACGGTAGAGCAGTTTATGAATGTCTTCGTGGTGGACTTGATTTTACGAAGGATGATGAGAACGTGAACTCACA
ACCATTTATGCGTTGGAGAGACCGTTTCTTATTTTGTGCCGAAGGAATTTATAAAGCACAAGCTGAAACTGGTGAA

>TMO1
ACTTATTATACTCCTGACTATCAAACCAAAGATACTGATATCTTGGCAGCATTCCGAGTAACTCCTCAACCTGGAGTTCC
GCCTGAGGAAGCAGGGGCTGCAGTGGCTGCTGAATCTTCTACTGGAACATGGACAACTGTATGGACCGATGGGCTTACCA
GCCTTGACCGTTATAAAGGAAGATGCTACCACATCGAACCTGTTGCTGGAGAAGAAAATCAATATATATGCTATGTAGCT
TACCCCTTAGACCTTTTTGAAGAAGGTTCTGTTACTAATATGTTTACTTCCATTGTGGGTAATGTATTTGGGTTCAAAGC
CCTACGCGCTCTACGTCTGGAGGATCTGCGAATTCCTACGTCCTATATTAAAACTTTCCAAGGCCCTCCTCACGGGATCC
AAGTTGAGAGAGATAAATTGAACAAGTATGGTCGTCCCCTATTGGGATGTACTATTAAACCTAAATTGGGGTTATCCGCT
AAGAACTACGGTAGAGCAGTTTATGAATGTCTTCGTGGTGGACTTGATTTTACGAAGGATGATGAGAACGTGAACTCACA
ACCATTTATGCGTTGGAGAGACCGTTTCTTATTTTGTGCCGAAGCAATTTATAAAGCACAAGCTGAAACTGGTGAA

>TMO2
ACTTATTATACTCCTGACTATCAAACCAAAGATACTGATATCTTGGCAGCATTCCGAGTAACTCCTCAACCTGGAGTTCC
GCCTGAGGAAGCAGGGGCTGCAGTGGCTGCTGAATCTTCTACTGGAACATGGACAACTGTATGGACCGATGGGCTTACCA
GCCTTGACCGTTATAAAGGAAGATGCTACCACATCGAACCTGTTGCTGGAGAAGAAAATCAATATATATGCTATGTAGCT
TACCCCTTAGACCTTTTTGAAGAAGGTTCTGTTACTAATATGTTTACTTCCATTGTGGGTAATGTATTTGGGTTCAAAGC
CCTACGCGCTCTACGTCTGGAGGATCTGCGAATTCCTACGTCCTATATTAAAACTTTCCAAGGCCCTCCTCACGGGATCC
AAGTTGAGAGAGATAAATTGAACAAGTATGGTCGTCCCCTATTGGGATGTACTATTAAACCTAAATTGGGGTTATCCGCT
AAGAACTACGGTAGAGCAGTTTATGAATGTCTTCGTGGTGGACTTGATTTTACGAAGGATGATGAGAACGTGAACTCACA
ACCATTTATGCGTTGGAGAGACCGTTTCTTATTTTGTGCCGAAGCAATTTATAAAGCACAAGCTGAAACTGGTGAA

>TOB2
ACTTATTATACTCCTGACTATCAAACCAAAGATACTGATATCTTGGCAGCATTCCGAGTAACTCCTCAACCTGGAGTTCC
GCCTGAGGAAGCAGGGGCTGCAGTGGCTGCTGAATCTTCTACTGGAACATGGACAACTGTATGGACCGATGGGCTTACCA
GCCTTGACCGTTATAAAGGAAGATGCTACCACATCGAACCTGTTGCTGGAGAAGAAAATCAATATATATGCTATGTAGCT
TACCCCTTAGACCTTTTTGAAGAAGGTTCTGTTACTAATATGTTTACTTCCATTGTGGGTAATGTATTTGGGTTCAAAGC
CCTACGCGCTCTACGTCTGGAGGATCTGCGAATTCCTAAGTCCTATATTAAAACTTTCCAAGGCCCTCCTCACGGGATCC
AAGTTGAGAGAGATAAATTGAACAAGTATGGTCGTCCCCTATTGGGATGTACTATTAAACCTAAATTGGGGTTATCCGCT
AAGAACTACGGTAGAGCAGTTTATGAATGTCTTCGTGGTGGACTTGATTTTACGAAGGATGATGAGAACGTGAACTCACA
ACCATTTATGCGTTGGAGAGACCGTTTCTTATTTTGTGCCGAAGGAATTTATAAAGCACAAGCTGAAACTGGTGAA

>TPL1
ACTTATTATACTCCTGACTATCAAACCAAAGATACTGATATCTTGGCAGCATTCCGAGTAACTCCTCAACCTGGAGTTCC
GCCTGAGGAAGCAGGGGCTGCAGTGGCTGCTGAATCTTCTACTGGAACATGGACAACTGTATGGACCGATGGGCTTACCA
GCCTTGACCGTTATAAAGGAAGATGCTACCACATCGAACCTGTTGCTGGAGAAGAAAATCAATATATATGCTATGTAGCT
TACCCCTTAGACCTTTTTGAAGAAGGTTCTGTTACTAATATGTTTACTTCCATTGTGGGTAATGTATTTGGGTTCAAAGC
CCTACGCGCTCTACGTCTGGAGGATCTGCGAATTCCTACGTCCTATATTAAAACTTTCCAAGGCCCTCCTCACGGGATCC
AAGTTGAAAGAGATAAATTGAACAAGTATGGTCGTCCCCTATTGGGATGTACTATTAAACCTAAATTGGGGTTATCCGCT
AAGAACTACGGTAGAGCAGTTTATGAATGTCTTCGTGGTGGACTTGATTTTACGAAGGATGATGAGAACGTGAACTCACA
ACCATTTATGCGTTGGAGAGACCGTTTCTTATTTTGTGCCGAAGCAATTTATAAAGCACAAGCTGAAACTGGTGAA

>TPL2
ACTTATTATACTCCTGACTATCAAACCAAAGATACTGATATCTTGGCAGCATTCCGAGTAACTCCTCAACCTGGAGTTCC
GCCTGAGGAAGCAGGGGCTGCAGTGGCTGCTGAATCTTCTACTGGAACATGGACAACTGTATGGACCGATGGGCTTACCA
GCCTTGACCGTTATAAAGGAAGATGCTACCACATCGAACCTGTTGCTGGAGAAGAAAATCAATATATATGCTATGTAGCT
TACCCCTTAGACCTTTTTGAAGAAGGTTCTGTTACTAATATGTTTACTTCCATTGTGGGTAATGTATTTGGGTTCAAAGC
CCTACGCGCTCTACGTCTGGAGGATCTGCGAATTCCTACGTCCTATATTAAAACTTTCCAAGGCCCTCCTCACGGGATCC
AAGTTGAAAGAGATAAATTGAACAAGTATGGTCGTCCCCTATTGGGATGTACTATTAAACCTAAATTGGGGTTATCCGCT
AAGAACTACGGTAGAGCAGTTTATGAATGTCTTCGTGGTGGACTTGATTTTACGAAGGATGATGAGAACGTGAACTCACA
ACCATTTATGCGTTGGAGAGACCGTTTCTTATTTTGTGCCGAAGCAATTTATAAAGCACAAGCTGAAACTGGTGAA

>TPH2
ACTTATTATACTCCTGACTATCAAACCAAAGATACTGATATCTTGGCAGCATTCCGAGTAACTCCTCAACCTGGAGTTCC
GCCTGAGGAAGCAGGGGCTGCAGTGGCTGCTGAATCTTCTACTGGAACATGGACAACTGTATGGACCGATGGGCTTACCA
GCCTTGACCGTTATAAAGGAAGATGCTACCACATCGAACCTGTTGCTGGAGAAGAAAATCAATATATATGCTATGTAGCT
TACCCCTTAGACCTTTTTGAAGAAGGTTCTGTTACTAATATGTTTACTTCCATTGTGGGTAATGTATTTGGGTTCAAAGC
CCTACGCGCTCTACGTCTGGAGGATCTGCGAATTCCTAAGTCCTATATTAAAACTTTCCAAGGCCCTCCTCACGGGATCC
AAGTTGAGAGAGATAAATTGAACAAGTATGGTCGTCCCCTATTGGGATGTACTATTAAACCTAAATTGGGGTTATCCGCT
AAGAACTACGGTAGAGCAGTTTATGAATGTCTTCGTGGTGGACTTGATTTTACGAAGGATGATGAGAACGTGAACTCACA
ACCATTTATGCGTTGGAGAGACCGTTTCTTATTTTGTGCCGAAGCAATTTATAAAGCACAAGCTGAAACTGGTGAA

>TME2
ACTTATTATACTCCTGACTATCAAACCAAAGATACTGATATCTTGGCAGCATTCCGAGTAACTCCTCAACCTGGAGTTCC
GCCTGAGGAAGCAGGGGCTGCAGTGGCTGCTGAATCTTCTACTGGAACATGGACAACTGTATGGACCGATGGGCTTACCA
GCCTTGACCGTTATAAAGGAAGATGCTACCACATCGAACCTGTTGCTGGAGAAGAAAATCAATATATATGCTATGTAGCT
TACCCCTTAGACCTTTTTGAAGAAGGTTCTGTTACTAATATGTTTACTTCCATTGTGGGTAATGTATTTGGGTTCAAAGC
CCTACGCGCTCTACGTCTGGAGGATCTGCGAGTTCCTACGTCCTATATTAAAACTTTCCAAGGCCCTCCTCACGGGATCC
AAGTTGAGAGAGATAAATTGAACAAGTATGGTCGTCCCCTATTGGGATGTACTATTAAACCTAAATTGGGGTTATCCGCT
AAGAACTACGGTAGAGCAGTTTATGAATGTCTTCGGGGTGGACTTGATTTTACGAAGGATGATGAGAACGTGAACTCACA
ACCATTTATGCGTTGGAGAGACCGTTTCTTATTTTGTGCCGAAGCACTTTATAAAGCACAAGCTGAAACTGGTGAA

>TME1
ACTTATTATACTCCTGACTATCAAACCAAAGATACTGATATCTTGGCAGCATTCCGAGTAACTCCTCAACCTGGAGTTCC
GCCTGAGGAAGCAGGGGCTGCAGTGGCTGCTGAATCTTCTACTGGAACATGGACAACTGTATGGACCGATGGGCTTACCA
GCCTTGACCGTTATAAAGGAAGATGCTACCACATCGAACCTGTTGCTGGAGAAGAAAATCAATATATATGCTATGTAGCT
TACCCCTTAGACCTTTTTGAAGAAGGTTCTGTTACTAATATGTTTACTTCCATTGTGGGTAATGTATTTGGGTTCAAAGC
CCTACGCGCTCTACGTCTGGAGGATCTGCGAGTTCCTACGTCCTATATTAAAACTTTCCAAGGCCCTCCTCACGGGATCC
AAGTTGAGAGAGATAAATTGAACAAGTATGGTCGTCCCCTATTGGGATGTACTATTAAACCTAAATTGGGGTTATCCGCT
AAGAACTACGGTAGAGCAGTTTATGAATGTCTTCGGGGTGGACTTGATTTTACGAAGGATGATGAGAACGTGAACTCACA
ACCATTTATGCGTTGGAGAGACCGTTTCTTATTTTGTGCCGAAGCACTTTATAAAGCACAAGCTGAAACTGGTGAA

>TCS1
ACTTATTATACTCCTGACTATCAAACCAAAGATACTGATATCTGGGCAGCATTCCGAGTAACTCCTCAACCTGGAGTTCC
GCCTGAGGAAGCAGGGGCTGCAGTGGCTGCTGAATCTTCTACTGGAACATGGACAACTGTATGGACCGATGGGCTTACCA
GCCTTGACCGTTATAAAGGAAGATGCTACCACATCGAACCTGTTGCTGGAGAAGAAAATCAATATATATGCTATGTAGCT
TACCCCTTAGACCTTTTTGAAGAAGGTTCTGTTACTAATATGTTTACTTCCATTGTGGGTAATGTATTTGGGTTCAAAGC
CCTACGCGCTCTACGTCTGGAGGATCTGCGAATTCCTACGGCCTATATTAAAACTTTCCAAGGCCCTCCTCACGGGATCC
AAGTTGAGAGAGATAAATTGAACAAGTATGGTCGTCCCCTATTGGGATGTACTATTAAACCTAAATTGGGGTTATCCGCT
AAGAACTACGGTAGAGCAGTTTATGAATGTCTTCGTGGTGGACTTGATTTTACGAAGGATGATGAGAACGTGAACTCACA
ACCATTTATGCGTTGGAGAGACCGTTTCTTATTTTGTGCCGAAGGAATTTATAAAGCACAAGCTG---CTGGTGAA

>TSU1
ACTTATTATACTCCTGACTATCAAACCAAAGATACTGATATCTTGGCAGCATTCCGAGTAACTCCTCAACCTGGAGTTCC
GCCTGAGGAAGCAGGGGCTGCAGTGGCTGCTGAATCTTCTACTGGAACATGGACAACTGTATGGACCGATGGGCTTACCA
GCCTTGACCGTTATAAAGGAAGATGCTACCACATCGAACCTGTTGCTGGAGAAGAAAATCAATATATATGCTATGTAGCT
TACCCCTTAGACCTTTTTGAAGAAGGTTCTGTTACTAATATGTTTACTTCCATTGTGGGTAATGTATTTGGGTTCAAAGC
CCTACGCGCTCTACGTCTGGAGGATCTGCGAATTCCTACGGCCTATATTAAAACTTTCCAAGGCCCTCCTCACGGGATCC
AAGTTGAGAGAGATAAATTGAACAAGTATGGTCGTCCCCTATTGGGATGTACTATTAAACCTAAATTGGGGTTATCCGCT
AAGAACTACGGTAGAGCAGTTTATGAATGTCTTCGTGGTGGACTTGATTTTACGAAGGATGATGAGAACGTGAACTCACA
ACCATTTATGCGTTGGAGAGACCGTTTCTTATTTTGTGCCGAAGGAATTTATAAAGCACAAGCTGAAACTGGTGAA

>TSU2
ACTTATTATACTCCTGACTATCAAACCAAAGATACTGATATCTTGGCAGCATTCCGAGTAACTCCTCAACCTGGAGTTCC
GCCTGAGGAAGCAGGGGCTGCAGTGGCTGCTGAATCTTCTACTGGAACATGGACAACTGTATGGACCGATGGGCTTACCA
GCCTTGACCGTTATAAAGGAAGATGCTACCACATCGAACCTGTTGCTGGAGAAGAAAATCAATATATATGCTATGTAGCT
TACCCCTTAGACCTTTTTGAAGAAGGTTCTGTTACTAATATGTTTACTTCCATTGTGGGTAATGTATTTGGGTTCAAAGC
CCTACGCGCTCTACGTCTGGAGGATCTGCGAATTCCTACGGCCTATATTAAAACTTTCCAAGGCCCTCCTCACGGGATCC
AAGTTGAGAGAGATAAATTGAACAAGTATGGTCGTCCCCTATTGGGATGTACTATTAAACCTAAATTGGGGTTATCCGCT
AAGAACTACGGTAGAGCAGTTTATGAATGTCTTCGTGGTGGACTTGATTTTACGAAGGATGATGAGAACGTGAACTCACA
ACCATTTATGCGTTGGAGAGACCGTTTCTTATTTTGTGCCGAAGGAATTTATAAAGCACAAGCTGAAACTGGTGAA
