# Supplementary material for: Evaluation of single and multilocus DNA barcodes towards species delineation in complex tree genus Terminalia
Source: PLoS One. 2017 Aug 22;12(8):e0182836. doi: 10.1371/journal.pone.0182836 (PMC5567895; doi:10.1371/journal.pone.0182836)
Supplement: S5 Text — (FASTA) [file pone.0182836.s006.fasta]

>TMA2
ACTTATTATACTCCTGACTATCAAACCAAAGATACTGATATCTTGGCAGCATTCCGAGTAACTCCTCAACCTGGAGTTCC
GCCTGAGGAAGCAGGGGCTGCAGTGGCTGCTGAATCTTCTACTGGAACATGGACAACTGTATGGACCGATGGGCTTACCA
GCCTTGACCGTTATAAAGGAAGATGCTACCACATCGAACCTGTTGCTGGAGAAGAAAATCAATATATATGCTATGTAGCT
TACCCCTTAGACCTTTTTGAAGAAGGTTCTGTTACTAATATGTTTACTTCCATTGTGGGTAATGTATTTGGGTTCAAAGC
CCTACGCGCTCTACGTCTGGAGGATCTGCGAATTCCTACGTCCTATATTAAAACTTTCCAAGGCCCTCCTCACGGGATCC
AAGTTGAGAGAGATAAATTGAACAAGTATGGTCGTCCCCTATTGGGATGTACTATTAAACCTAAATTGGGGTTATCCGCT
AAGAACTACGGTAGAGCAGTTTATGAATGTCTTCGTGGTGGACTTGATTTTACGAAGGATGATGAGAACGTGAACTCACA
ACCATTTATGCGTTGGAGAGACCGTTTCTTATTTTGTGCCGAAGCAATTTATAAAGCACATGCTGAAACTGGTGAA

>TCA1
ACTTATTATACTCCTGACTATCAAACCAAAGATACTGATATCTTGGCAGCATTCCGAGTAACTCCTCAACCTGGAGTTCC
GCCTGAGGMAGCAGGGGCTGCAGTGGCTGCTGAATCTTCTACTGGAACATGGACAACTGTATGGACCGATGGGCTTACCA
GCCTTGACCGTTATAAAGGAAGATGCTACCACATCGAACCTGTTGCTGGAGAAGAAAATCAATATATATGCTATGTAGCT
TATCCCTTAGACCTTTTTGAAGAAGGTTCTGTTACTAATATGTTTACTTCCATTGTGGGTAATGTATTTGGGTTCAAAGC
CCTACGCGCTCTACGTCTGGAGGATCTGCGAATTCCTACGTCCTATATTAAAACTTTCCAAGGCCCTCCTCACGGGATCC
AAGTTGAGAGAGATAAATTGAACAAGTATGGTCGTCCCCTATTGGGATGTACTATTAAACCTAAATTGGGGTTATCCGCT
AAGAACTACGGTAGAGCAGTTTATGAATGTCTTCGGGGTGGACTTGATTTTACGAAGGATGATGAGAACGTGAACTCACA
ACCATTTATGCGTTGGAGAGACCGTTTCTTATTTTGTGCCGAAGCACTTTATAAAGCACAAGCTGAAACTGGTGAA

>TCA2
ACTTATTATACTCCTGACTATCAAACCAAAGATACTGATATCTTGGCAGCATTCCGAGTAACTCCTCAACCTGGAGTTCC
GCCTGAGGAAGCAGGGGCTGCAGTGGCTGCTGAATCTTCTACTGGAACATGGACAACTGTATGGACCGATGGGCTTACCA
GCCTTGACCGTTATAAAGGAAGATGCTACCACATCGAACCTGTTGCTGGAGAAGAAAATCAATATATATGCTATGTAGCT
TATCCCTTAGACCTTTTTGAAGAAGGTTCTGTTACTAATATGTTTACTTCCATTGTGGGTAATGTATTTGGGTTCAAAGC
CCTACGCGCTCTACGTCTGGAGGATCTGCGAATTCCTACGTCCTATATTAAAACTTTCCAAGGCCCTCCTCACGGGATCC
AAGTTGAGAGAGATAAATTGAACAAGTATGGTCGTCCCCTATTGGGATGTACTATTAAACCTAAATTGGGGTTATCCGCT
AAGAACTACGGTAGAGCAGTTTATGAATGTCTTCGGGGTGGACTTGATTTTACGAAGGATGATGAGAACGTGAACTCACA
ACCATTTATGCGTTGGAGAGACCGTTTCTTATTTTGTGCCGAAGCACTTTATAAAGCACAAGCTGAAACTGGTGAA

>TCA3
ACTTATTATACTCCTGACTATCAAACCAAAGATACTGATATCTTGGCAGCATTCCGAGTAACTCCTCAACCTGGAGTTCC
GCCTGAGGMAGCAGGGGCTGCAGTGGCTGCTGAATCTTCTACTGGAACATGGACAACTGTATGGACCGATGGGCTTACCA
GCCTTGACCGTTATAAAGGAAGATGCTACCACATCGAACCTGTTGCTGGAGAAGAAAATCAATATATATGCTATGTAGCT
TATCCCTTAGACCTTTTTGAAGAAGGTTCTGTTACTAATATGTTTACTTCCATTGTGGGTAATGTATTTGGGTTCAAAGC
CCTACGCGCTCTACGTCTGGAGGATCTGCGAATTCCTACGTCCTATATTAAAACTTTCCAAGGCCCTCCTCACGGGATCC
AAGTTGAGAGAGATAAATTGAACAAGTATGGTCGTCCCCTATTGGGATGTACTATTAAACCTAAATTGGGGTTATCCGCT
AAGAACTACGGTAGAGCAGTTTATGAATGTCTTCGGGGTGGACTTGATTTTACGAAGGATGATGAGAACGTGAACTCACA
ACCATTTATGCGTTGGAGAGACCGTTTCTTATTTTGTGCCGAAGCACTTTATAAAGCACAAGCTGAAACTGGTGAA

>TCA4
ACTTATTATACTCCTGACTATCAAACCAAAGATACTGATATCTTGGCAGCATTCCGAGTAACTCCTCAACCTGGAGTTCC
GCCTGAGGAAGCAGGGGCTGCAGTGGCTGCTGAATCTTCTACTGGAACATGGACAACTGTATGGACCGATGGGCTTACCA
GCCTTGACCGTTATAAAGGAAGATGCTACCACATCGAACCTGTTGCTGGAGAAGAAAATCAATATATATGCTATGTAGCT
TATCCCTTAGACCTTTTTGAAGAAGGTTCTGTTACTAATATGTTTACTTCCATTGTGGGTAATGTATTTGGGTTCAAAGC
CCTACGCGCTCTACGTCTGGAGGATCTGCGAATTCCTACGTCCTATATTAAAACTTTCCAAGGCCCTCCTCACGGGATCC
AAGTTGAGAGAGATAAATTGAACAAGTATGGTCGTCCCCTATTGGGATGTACTATTAAACCTAAATTGGGGTTATCCGCT
AAGAACTACGGTAGAGCAGTTTATGAATGTCTTCGGGGTGGACTTGATTTTACGAAGGATGATGAGAACGTGAACTCACA
ACCATTTATGCGTTGGAGAGACCGTTTCTTATTTTGTGCCGAAGCACTTTATAAAGCACAAGCTGAAACTGGTGAA

>TPU2
ACTTATTATACTCCTGACTATCAAACCAAAGATACTGATATCTTGGCAGCATTCCGAGTAACTCCTCAACCTGGAGTTCC
GCCTGAGGAAGCAGGGGCTGCAGTGGCTGCTGAATCTTCTACTGGAACATGGACAACTGTATGGACCGATGGGCTTACCA
GCCTTGACCGTTATAAAGGAAGATGCTACCACATCGAACCTGTTGCTGGAGAAGAAAATCAATATATATGCTATGTAGCT
TACCCCTTAGACCTTTTTGAAGAAGGTTCTGTTACTAATATGTTTACTTCCATTGTGGGTAATGTATTTGGGTTCAAAGC
CCTACGCGCTCTACGTCTGGAGGATCTGCGAATTCCTACGGCCTATATTAAAACTTTCCAAGGCCCTCCTCACGGGATCC
AAGTTGAGAGAGATAAATTGAACAAGTATGGTCGTCCCCTATTGGGATGTACTATTAAACCTAAATTGGGGTTATCCGCT
AAGAACTACGGTAGAGCAGTTTATGAATGTCTTCGTGGTGGACTTGATTTTACTAAGGATGATGAGAACGTGAACTCACA
ACCATTTATGCGTTGGAGAGACCGTTTCTTATTTTGTGCCGAAGCAATTTATAAAGCACAAGCTGAAACTGGTGAA

>TPU1
ACTTATTATACTCCTGACTATCAAACCAAAGATACTGATATCTTGGCAGCATTCCGAGTAACTCCTCAACCTGGAGTTCC
GCCTGAGGAAGCAGGGGCTGCAGTGGCTGCTGAATCTTCTACTGGAACATGGACAACTGTATGGACCGATGGGCTTACCA
GCCTTGACCGTTATAAAGGAAGATGCTACCACATCGAACCTGTTGCTGGAGAAGAAAATCAATATATATGCTATGTAGCT
TACCCCTTAGACCTTTTTGAAGAAGGTTCTGTTACTAATATGTTTACTTCCATTGTGGGTAATGTATTTGGGTTCAAAGC
CCTACGCGCTCTACGTCTGGAGGATCTGCGAATTCCTACGGCCTATATTAAAACTTTCCAAGGCCCTCCTCACGGGATCC
AAGTTGAGAGAGATAAATTGAACAAGTATGGTCGTCCCCTATTGGGATGTACTATTAAACCTAAATTGGGGTTATCCGCT
AAGAACTACGGTAGAGCAGTTTATGAATGTCTTCGTGGTGGACTTGATTTTACTAAGGATGATGAGAACGTGAACTCACA
ACCATTTATGCGTTGGAGAGACCGTTTCTTATTTTGTGCCGAAGCAATTTATAAAGCACAAGCTGAAACTGGTGAA

>TB3
ACTTATTATACTCCTGACTATCAAACCAAAGATACTGATATCTTGGCAGCATTCCGAGTAACTCCTCAACCTGGAGTTCC
GCCTGAGGAAGCAGGGGCTGCAGTGGCTGCTGAATCTTCTACTGGAACATGGACAACTGTATGGACCGATGGGCTTACCA
GCCTTGACCGTTATAAAGGAAGATGCTACCACATCGAACCTGTTGCTGGAGAAGAAAATCAATATATATGCTATGTAGCT
TACCCCTTAGACCTTTTTGAAGAAGGTTCTGTTACTAATATGTTTACTTCCATTGTGGGTAATGTATTTGGGTTCAAAGC
CCTACGCGCTCTACGTCTGGAGGATCTGCGAATTCCTACGGCCTATATTAAAACTTTCCAAGGCCCTCCTCACGGGATCC
AAGTTGAGAGAGATAAATTGAACAAGTATGGTCGTCCCCTATTGGGATGTACTATTAAACCTAAATTGGGGTTATCCGCT
AAGAACTACGGTAGAGCAGTTTATGAATGTCTTCGTGGTGGACTTGATTTTACGAAGGATGATGAGAACGTGAACTCACA
ACCATTTATGCGTTGGAGAGACCGTTTCTTATTTTGTGCCGAAGGAATTTATAAAGCACAAGCTGAWACTGGTGAA

>TB2
ACTTATTATACTCCTGACTATCAAACCAAAGATACTGATATCTTGGCAGCATTCCGAGTAACTCCTCAACCTGGAGTTCC
GCCTGAGGAAGCAGGGGCTGCAGTGGCTGCTGAATCTTCTACTGGAACATGGACAACTGTATGGACCGATGGGCTTACCA
GCCTTGACCGTTATAAAGGAAGATGCTACCACATCGAACCTGTTGCTGGAGAAGAAAATCAATATATATGCTATGTAGCT
TACCCCTTAGACCTTTTTGAAGAAGGTTCTGTTACTAATATGTTTACTTCCATTGTGGGTAATGTATTTGGGTTCAAAGC
CCTACGCGCTCTACGTCTGGAGGATCTGCGAATTCCTACGGCCTATATTAAAACTTTCCAAGGCCCTCCTCACGGGATCC
AAGTTGAGAGAGATAAATTGAACAAGTATGGTCGTCCCCTATTGGGATGTACTATTAAACCTAAATTGGGGTTATCCGCT
AAGAACTACGGTAGAGCAGTTTATGAATGTCTTCGTGGTGGACTTGATTTTACGAAGGATGATGAGAACGTGAACTCACA
ACCATTTATGCGTTGGAGAGACCGTTTCTTATTTTGTGCCGAAGGAATTTATAAAGCACAAGCTGAAACTGGTGAA

>TB5
ACTTATTATACTCCTGACTATCAAACCAAAGATACTGATATCTTGGCAGCATTCCGAGTAACTCCTCAACCTGGAGTTCC
GCCTGAGGAAGCAGGGGCTGCAGTGGCTGCTGAATCTTCTACTGGAACATGGACAACTGTATGGACCGATGGGCTTACCA
GCCTTGACCGTTATAAAGGAAGATGCTACCACATCGAACCTGTTGCTGGAGAAGAAAATCAATATATATGCTATGTAGCT
TACCCCTTAGACCTTTTTGAAGAAGGTTCTGTTACTAATATGTTTACTTCCATTGTGGGTAATGTATTTGGGTTCAAAGC
CCTACGCGCTCTACGTCTGGAGGATCTGCGAATTCCTACGGCCTATATTAAAACTTTCCAAGGCCCTCCTCACGGGATCC
AAGTTGAGAGAGATAAATTGAACAAGTATGGTCGTCCCCTATTGGGATGTACTATTAAACCTAAATTGGGGTTATCCGCT
AAGAACTACGGTAGAGCAGTTTATGAATGTCTTCGTGGTGGACTTGATTTTACGAAGGATGATGAGAACGTGAACTCACA
ACCATTTATGCGTTGGAGAGACCGTTTCTTATTTTGTGCCGAAGGACTTTATAAAGCACAAGCTGAAACTGGTGAA

>TB4
ACTTATTATACTCCTGACTATCAAACCAAAGATACTGATATCTTGGCAGCATTCCGAGTAACTCCTCAACCTGGAGTTCC
GCCTGAGGAAGCAGGGGCTGCAGTGGCTGCTGAATCTTCTACTGGAACATGGACAACTGTATGGACCGATGGGCTTACCA
GCCTTGACCGTTATAAAGGAAGATGCTACCACATCGAACCTGTTGCTGGAGAAGAAAATCAATATATATGCTATGTAGCT
TACCCCTTAGACCTTTTTGAAGAAGGTTCTGTTACTAATATGTTTACTTCCATTGTGGGTAATGTATTTGGGTTCAAAGC
CCTACGCGCTCTACGTCTGGAGGATCTGCGAATTCCTACGGCCTATATTAAAACTTTCCAAGGCCCTCCTCACGGGATCC
AAGTTGAGAGAGATAAATTGAACAAGTATGGTCGTCCCCTATTGGGATGTACTATTAAACCTAAATTGGGGTTATCCGCT
AAGAACTACGGTAGAGCAGTTTATGAATGTCTTCGTGGTGGACTTGATTTTACGAAGGATGATGAGAACGTGAACTCACA
ACCATTTATGCGTTGGAGAGACCGTTTCTTATTTTGTGCCGAAGGAATTTATAAAGCACAAGCTGAWACTGGTGAA

>TCT1
ACTTATTATACTCCTGACTATCAAACCAAAGATACTGATATCTTGGCAGCATTCCGAGTAACTCCTCAACCTGGAGTTCC
GCCTGAGGAAGCAGGGGCTGCAGTGGCTGCTGAATCTTCTACTGGGACATGGACAACTGTATGGACCGATGGGCTTACCA
GCCTTGACCGTTATAAAGGAAGATGCTACCACATCGAACCTGTTGCTGGAGAAGAAAATCAATATATATGCTATGTAGCT
TACCCCTTAGACCTTTTTGAAGAAGGTTCTGTTACTAATATGTTTACTTCCATTGTGGGTAATGTATTTGGGTTCAAAGC
CCTACGCGCTCTACGTCTGGAGGATCTGCGAATTCCTACGGCCTATATTAAAACTTTCCAAGGCCCTCCTCACGGGATCC
AAGTTGAGAGAGATAAATTGAACAAGTATGGTCGTCCCCTATTGGGATGTACTATTAAACCTAAATTGGGGTTATCCGCT
AAGAACTACGGTAGAGCAGTTTATGAATGTCTTCGTGGTGGACTTGATTTTACGAAGGATGATGAGAACGTGAACTCACA
ACCATTTATGCGTTGGAGAGACCGTTTCTTATTTTGTGCCGAAGCACTTTATAAAGCACAAGCTGAAACTGGTGAA

>TB6
ACTTATTATACTCCTGACTATCAAACCAAAGATACTGATATCTTGGCAGCATTCCGAGTAACTCCTCAACCTGGAGTTCC
GCCTGAGGAAGCAGGGGCTGCAGTGGCTGCTGAATCTTCTACTGGAACATGGACAACTGTATGGACCGATGGGCTTACCA
GCCTTGACCGTTATAAAGGAAGATGCTACCACATCGAACCTGTTGCTGGAGAAGAAAATCAATATATATGCTATGTAGCT
TACCCCTTAGACCTTTTTGAAGAAGGTTCTGTTACTAATATGTTTACTTCCATTGTGGGTAATGTATTTGGGTTCAAAGC
CCTACGCGCTCTACGTCTGGAGGATCTGCGAATTCCTACGGCCTATATTAAAACTTTCCAAGGCCCTCCTCACGGGATCC
AAGTTGAGAGAGATAAATTGAACAAGTATGGTCGTCCCCTATTGGGATGTACTATTAAACCTAAATTGGGGTTATCCGCT
AAGAACTACGGTAGAGCAGTTTATGAATGTCTTCGTGGTGGACTTGATTTTACGAAGGATGATGAGAACGTGAACTCACA
ACCATTTATGCGTTGGAGAGACCGTTTCTTATTTTGTGCCGAAGGAATTTATAAAGCACAAGCTGAAACTGGTGAA

>TSA1
ACTTATTATACTCCTGACTATCAAACCAAAGATACTGATATCTTGGCAGCATTCCGAGTAACTCCTCAACCTGGAGTTCC
GCCTGAGGAAGCAGGGGCTGCAGTGGCTGCTGAATCTTCTACTGGAACATGGACAACTGTATGGACCGATGGGCTTACCA
GCCTTGACCGTTATAAAGGAAGATGCTACCACATCGAACCTGTTGCTGGAGAAGAAAATCAATATATATGCTATGTAGCT
TACCCCTTAGACCTTTTTGAAGAAGGTTCTGTTACTAATATGTTTACTTCCATTGTGGGTAATGTATTTGGGTTCAAAGC
CCTACGCGCTCTACGTCTGGAGGATCTGCGAATTCCTAAGTCCTATATTAAAACTTTCCAAGGCCCTCCTCACGGGATCC
AAGTTGAGAGAGATAAATTGAACAAGTATGGTCGTCCCCTATTGGGATGTACTATTAAACCTAAATTGGGGTTATCCGCT
AAGAACTACGGTAGAGCAGTTTATGAATGTCTTCGTGGTGGACTTGATTTTACGAAGGATGATGAGAACGTGAACTCACA
ACCATTTATGCGTTGGAGAGACCGTTTCTTATTTTGTGCCGAAGCAATTTATAAAGCACAAGCTGAAACTGGTGAA

>TSA2
ACTTATTATACTCCTGACTATCAAACCAAAGATACTGATATCTTGGCAGCATTCCGAGTAACTCCTCAACCTGGAGTTCC
GCCTGAGGAAGCAGGGGCTGCAGTGGCTGCTGAATCTTCTACTGGAACATGGACAACTGTATGGACCGATGGGCTTACCA
GCCTTGACCGTTATAAAGGAAGATGCTACCACATCGAACCTGTTGCTGGAGAAGAAAATCAATATATATGCTATGTAGCT
TACCCCTTAGACCTTTTTGAAGAAGGTTCTGTTACTAATATGTTTACTTCCATTGTGGGTAATGTATTTGGGTTCAAAGC
CCTACGCGCTCTACGTCTGGAGGATCTGCGAATTCCTAAGTCCTATATTAAAACTTTCCAAGGCCCTCCTCACGGGATCC
AAGTTGAGAGAGATAAATTGAACAAGTATGGTCGTCCCCTATTGGGATGTACTATTAAACCTAAATTGGGGTTATCCGCT
AAGAACTACGGTAGAGCAGTTTATGAATGTCTTCGTGGTGGACTTGATTTTACGAAGGATGATGAGAACGTGAACTCACA
ACCATTTATGCGTTGGAGAGACCGTTTCTTATTTTGTGCCGAAGCAATTTATAAAGCACAAGCTGAAACTGGTGAA

>TMA1
ACTTATTATACTCCTGACTATCAAACCAAAGATACTGATATCTTGGCAGCATTCCGAGTAACTCCTCAACCTGGAGTTCC
GCCTGAGGAAGCAGGGGCTGCAGTGGCTGCTGAATCTTCTACTGGAACATGGACAACTGTATGGACCGATGGGCTTACCA
GCCTTGACCGTTATAAAGGAAGATGCTACCACATCGAACCTGTTGCTGGAGAAGAAAATCAATATATATGCTATGTAGCT
TACCCCTTAGACCTTTTTGAAGAAGGTTCTGTTACTAATATGTTTACTTCCATTGTGGGTAATGTATTTGGGTTCAAAGC
CCTACGCGCTCTACGTCTGGAGGATCTGCGAATTCCTAAGTCCTATATTAAAACTTTCCAAGGCCCTCCTCACGGGATCC
AAGTTGAGAGAGATAAATTGAACAAGTATGGTCGTCCCCTATTGGGATGTACTATTAAACCTAAATTGGGGTTATCCGCT
AAGAACTACGGTAGAGCAGTTTATGAATGTCTTCGTGGTGGACTTGATTTTACGAAGGATGATGAGAACGTGAACTCACA
ACCATTTATGCGTTGGAGAGACCGTTTCTTATTTTGTGCCGAAGCAATTTATAAAGCACATGCTGAAACTGGTGAA

>TPU3
ACTTATTATACTCCTGACTATCAAACCAAAGATACTGATATCTTGGCAGCATTCCGAGTAACTCCTCAACCTGGAGTTCC
GCCTGAGGAAGCAGGGGCTGCAGTGGCTGCTGAATCTTCTACTGGAACATGGACAACTGTATGGACCGATGGGCTTACCA
GCCTTGACCGTTATAAAGGAAGATGCTACCACATCGAACCTGTTGCTGGAGAAGAAAATCAATATATATGCTATGTAGCT
TACCCCTTAGACCTTTTTGAAGAAGGTTCTGTTACTAATATGTTTACTTCCATTGTGGGTAATGTATTTGGGTTCAAAGC
CCTACGCGCTCTACGTCTGGAGGATCTGCGAATTCCTACGGCCTATATTAAAACTTTCCAAGGCCCTCCTCACGGGATCC
AAGTTGAGAGAGATAAATTGAACAAGTATGGTCGTCCCCTATTGGGATGTACTATTAAACCTAAATTGGGGTTATCCGCT
AAGAACTACGGTAGAGCAGTTTATGAATGTCTTCGTGGTGGACTTGATTTTACTAAGGATGATGAGAACGTGAACTCACA
ACCATTTATGCGTTGGAGAGACCGTTTCTTATTTTGTGCCGAAGCAATTTATAAAGCACAAGCTGAAACTGGTGAA

>TMN2
ACTTATTATACTCCTGACTATCAAACCAAAGATACTGATATCTTGGCAGCATTCCGAGTAACTCCTCAACCTGGAGTTCC
GCCTGAGGAAGCAGGGGCTGCAGTGGCTGCTGAATCTTCTACTGGGACATGGACAACTGTATGGACCGATGGGCTTACCA
GCCTTGACCGTTATAAAGGAAGATGCTACCACATCGAACCTGTTGCTGGAGAAGAAAATCAATATATATGCTATGTAGCT
TACCCCTTAGACCTTTTTGAAGAAGGTTCTGTTACTAATATGTTTACTTCCATTGTGGGTAATGTATTTGGGTTCAAAGC
CCTACGCGCTCTACGTCTGGAGGATCTGCGAATTCCTACGGCCTATATTAAAACTTTCCAAGGCCCTCCTCACGGGATCC
AAGTTGAGAGAGATAAATTGAACAAGTATGGTCGTCCCCTATTGGGATGTACTATTAAACCTAAATTGGGGTTATCCGCT
AAGAACTACGGTAGAGCAGTTTATGAATGTCTTCGTGGTGGACTTGATTTTACGAAGGATGATGAGAACGTGAACTCACA
ACCATTTATGCGTTGGAGAGACCGTTTCTTATTTTGTGCCGAAGGAACTTATAAAGCACAAGCTGAAACTGGTGAA

>TMN1
ACTTATTATACTCCTGACTATCAAACCAAAGATACTGATATCTTGGCAGCATTCCGAGTAACTCCTCAACCTGGAGTTCC
GCCTGAGGAAGCAGGGGCTGCAGTGGCTGCTGAATCTTCTACTGGGACATGGACAACTGTATGGACCGATGGGCTTACCA
GCCTTGACCGTTATAAAGGAAGATGCTACCACATCGAACCTGTTGCTGGAGAAGAAAATCAATATATATGCTATGTAGCT
TACCCCTTAGACCTTTTTGAAGAAGGTTCTGTTACTAATATGTTTACTTCCATTGTGGGTAATGTATTTGGGTTCAAAGC
CCTACGCGCTCTACGTCTGGAGGATCTGCGAATTCCTACGGCCTATATTAAAACTTTCCAAGGCCCTCCTCACGGGATCC
AAGTTGAGAGAGATAAATTGAACAAGTATGGTCGTCCCCTATTGGGATGTACTATTAAACCTAAATTGGGGTTATCCGCT
AAGAACTACGGTAGAGCAGTTTATGAATGTCTTCGTGGTGGACTTGATTTTACGAAGGATGATGAGAACGTGAACTCACA
ACCATTTATGCGTTGGAGAGACCGTTTCTTATTTTGTGCCGAAGGAACTTATAAAGCACAAGCTGAAACTGGTGAA

>TMU5
ACTTATTATACTCCTGACTATCAAACCAAAGATACTGATATCTTGGCAGCATTCCGAGTAACTCCTCAACCTGGAGTTCC
GCCTGAGGAAGCAGGGGCTGCAGTGGCTGCTGAATCTTCTACTGGAACATGGACAACTGTATGGACCGATGGGCTTACCA
GCCTTGACCGTTATAAAGGAAGATGCTACCACATCGAACCTGTTGCTGGAGAAGAAAATCAATATATATGCTATGTAGCT
TACCCCTTAGACCTTTTTGAAGAAGGTTCTGTTACTAATATGTTTACTTCCATTGTGGGTAATGTATTTGGGTTCAAAGC
CCTACGCGCTCTACGTCTGGAGGATCTGCGAATTCCTACGGCCTATATTAAAACTTTCCAAGGCCCTCCTCACGGGATCC
AAGTTGAGAGAGATAAATTGAACAAGTATGGTCGTCCCCTATTGGGATGTACTATTAAACCTAAATTGGGGTTATCCGCT
AAGAACTACGGTAGAGCAGTTTATGAATGTCTTCGTGGTGGACTTGATTTTACGAAGGATGATGAGAACGTGAACTCACA
ACCATTTATGCGTTGGAGAGACCGTTTCTTATTTTGTGCCGAAGGAATTTATAAAGCACAAGCTGAAACTGGTGAA

>TMU2
ACTTATTATACTCCTGACTATCAAACCAAAGATACTGATATCTTGGCAGCATTCCGAGTAACTCCTCAACCTGGAGTTCC
GCCTGAGGAAGCAGGGGCTGCAGTGGCTGCTGAATCTTCTACTGGAACATGGACAACTGTATGGACCGATGGGCTTACCA
GCCTTGACCGTTATAAAGGAAGATGCTACCACATCGAACCTGTTGCTGGAGAAGAAAATCAATATATATGCTATGTAGCT
TACCCCTTAGACCTTTTTGAAGAAGGTTCTGTTACTAATATGTTTACTTCCATTGTGGGTAATGTATTTGGGTTCAAAGC
CCTACGCGCTCTACGTCTGGAGGATCTGCGAATTCCTACGGCCTATATTAAAACTTTCCAAGGCCCTCCTCACGGGATCC
AAGTTGAGAGAGATAAATTGAACAAGTATGGTCGTCCCCTATTGGGATGTACTATTAAACCTAAATTGGGGTTATCCGCT
AAGAACTACGGTAGAGCAGTTTATGAATGTCTTCGTGGTGGACTTGATTTTACGAAGGATGATGAGAACGTGAACTCACA
ACCATTTATGCGTTGGAGAGACCGTTTCTTATTTTGTGCCGAAGGAATTTATAAAGCACAAGCTGAAACTGGTGAA

>TMU3
ACTTATTATACTCCTGACTATCAAACCAAAGATACTGATATCTTGGCAGCATTCCGAGTAACTCCTCAACCTGGAGTTCC
GCCTGAGGAAGCAGGGGCTGCAGTGGCTGCTGAATCTTCTACTGGAACATGGACAACTGTATGGACCGATGGGCTTACCA
GCCTTGACCGTTATAAAGGAAGATGCTACCACATCGAACCTGTTGCTGGAGAAGAAAATCAATATATATGCTATGTAGCT
TACCCCTTAGACCTTTTTGAAGAAGGTTCTGTTACTAATATGTTTACTTCCATTGTGGGTAATGTATTTGGGTTCAAAGC
CCTACGCGCTCTACGTCTGGAGGATCTGCGAATTCCTACGGCCTATATTAAAACTTTCCAAGGCCCTCCTCACGGGATCC
AAGTTGAGAGAGATAAATTGAACAAGTATGGTCGTCCCCTATTGGGATGTACTATTAAACCTAAATTGGGGTTATCCGCT
AAGAACTACGGTAGAGCAGTTTATGAATGTCTTCGTGGTGGACTTGATTTTACGAAGGATGATGAGAACGTGAACTCACA
ACCATTTATGCGTTGGAGAGACCGTTTCTTATTTTGTGCCGAAGGAATTTATAAAGCACAAGCTGAAACTGGTGAA

>TMU1
ACTTATTATACTCCTGACTATCAAACCAAAGATACTGATATCTTGGCAGCATTCCGAGTAACTCCTCAACCTGGAGTTCC
GCCTGAGGAAGCAGGGGCTGCAGTGGCTGCTGAATCTTCTACTGGAACATGGACAACTGTATGGACCGATGGGCTTACCA
GCCTTGACCGTTATAAAGGAAGATGCTACCACATCGAACCTGTTGCTGGAGAAGAAAATCAATATATATGCTATGTAGCT
TACCCCTTAGACCTTTTTGAAGAAGGTTCTGTTACTAATATGTTTACTTCCATTGTGGGTAATGTATTTGGGTTCAAAGC
CCTACGCGCTCTACGTCTGGAGGATCTGCGAATTCCTACGGCCTATATTAAAACTTTCCAAGGCCCTCCTCACGGGATCC
AAGTTGAGAGAGATAAATTGAACAAGTATGGTCGTCCCCTATTGGGATGTACTATTAAACCTAAATTGGGGTTATCCGCT
AAGAACTACGGTAGAGCAGTTTATGAATGTCTTCGTGGTGGACTTGATTTTACGAAGGATGATGAGAACGTGAACTCACA
ACCATTTATGCGTTGGAGAGACCGTTTCTTATTTTGTGCCGAAGGAATTTATAAAGCACAAGCTGAAACTGGTGAA

>TMY2
ACTTATTATACTCCTGACTATCAAACCAAAGATACTGATATCTTGGCAGCATTCCGAGTAACTCCTCAACCTGGAGTTCC
GCCTGAGGAAGCAGGGGCTGCAGTGGCTGCTGAATCTTCTACTGGGACATGGACAACTGTATGGACCGATGGGCTTACCA
GCCTTGACCGTTATAAAGGAAGATGCTACCACATCGAACCTGTTGCTGGAGAAGAAAATCAATATATATGCTATGTAGCT
TACCCCTTAGACCTTTTTGAAGAAGGTTCTGTTACTAATATGTTTACTTCCATTGTGGGTAATGTATTTGGGTTCAAAGC
CCTACGCGCTCTACGTTTGGAGGATCTGCGAATTCCTACGGCCTATATTAAAACTTTCCAAGGCCCTCCTCACGGGATCC
AAGTTGAGAGAGATAAATTGAACAAGTATGGTCGTCCCCTATTGGGATGTACTATTAAACCTAAATTGGGGTTATCCGCT
AAGAACTACGGTAGAGCAGTTTATGAATGTCTTCGTGGTGGACTTGATTTTACGAAGGATGATGAGAACGTGAACTCACA
ACCATTTATGCGTTGGAGAGATCGTTTCTTATTTTGTGCCGAAGGAATTTATAAAGCACAAGCTGAAACTGGTGAA

>TMY1
ACTTATTATACTCCTGACTATCAAACCAAAGATACTGATATCTTGGCAGCATTCCGAGTAACTCCTCAACCTGGAGTTCC
GCCTGAGGAAGCAGGGGCTGCAGTGGCTGCTGAATCTTCTACTGGGACATGGACAACTGTATGGACCGATGGGCTTACCA
GCCTTGACCGTTATAAAGGAAGATGCTACCACATCGAACCTGTTGCTGGAGAAGAAAATCAATATATATGCTATGTAGCT
TACCCCTTAGACCTTTTTGAAGAAGGTTCTGTTACTAATATGTTTACTTCCATTGTGGGTAATGTATTTGGGTTCAAAGC
CCTACGCGCTCTACGTTTGGAGGATCTGCGAATTCCTACGGCCTATATTAAAACTTTCCAAGGCCCTCCTCACGGGATCC
AAGTTGAGAGAGATAAATTGAACAAGTATGGTCGTCCCCTATTGGGATGTACTATTAAACCTAAATTGGGGTTATCCGCT
AAGAACTACGGTAGAGCAGTTTATGAATGTCTTCGTGGTGGACTTGATTTTACGAAGGATGATGAGAACGTGAACTCACA
ACCATTTATGCGTTGGAGAGATCGTTTCTTATTTTGTGCCGAAGGAATTTATAAAGCACAAGCTGAAACTGGTGAA

>TT3
ACTTATTATACTCCTGACTATCAAACCAAAGATACTGATATCTTGGCAGCATTCCGAGTAACTCCTCAACCTGGAGTTCC
GCCTGAGGAAGCAGGGGCTGCAGTGGCTGCTGAATCTTCTACTGGGACATGGACAACTGTATGGACCGATGGGCTTACCA
GCCTTGACCGTTATAAAGGAAGATGCTACCACATCGAACCTGTTGCTGGAGAAGAAAATCAATATATATGCTATGTAGCT
TACCCCTTAGACCTTTTTGAAGAAGGTTCTGTTACTAATATGTTTACTTCCATTGTGGGTAATGTATTTGGGTTCAAAGC
CCTACGCGCTCTACGTCTGGAGGATCTGCGAATTCCTACGGCCTATATTAAAACTTTCCAAGGCCCTCCTCACGGGATCC
AAGTTGAGAGAGATAAATTGAACAAGTATGGTCGTCCCCTATTGGGATGTACTATTAAACCTAAATTGGGGTTATCCGCT
AAGAACTACGGTAGAGCAGTTTATGAATGTCTTCGTGGTGGACTTGATTTTACGAAGGATGATGAGAACGTGAACTCACA
ACCATTTATGCGTTGGAGAGATCGTTTCTTATTTTGTGCCGAAGGAATTTATAAAGCACAAGCTGAAACTGGTGAA

>TC4
ACTTATTATACTCCTGACTATCAAACCAAAGATACTGATATCTTGGCAGCATTCCGAGTAACTCCTCAACCTGGAGTTCC
GCCTGAGGAAGCAGGGGCTGCAGTGGCTGCTGAATCTTCTACTGGGACATGGACAACTGTATGGACCGATGGGCTTACCA
GCCTTGACCGTTATAAAGGAAGATGCTACCACATCGAACCTGTTGCTGGAGAAGAAAATCAATATATATGCTATGTAGCT
TACCCCTTAGACCTTTTTGAAGAAGGTTCTGTTACTAATATGTTTACTTCCATTGTGGGTAATGTATTTGGGTTCAAAGC
CCTACGCGCTCTACGTCTGGAGGATCTGCGAATTCCTACGTCCTATATTAAAACTTTCCAAGGCCCTCCTCACGGGATCC
AAGTTGAGAGAGATAAATTGAACAAGTATGGTCGTCCCCTATTGGGATGTACTATTAAACCTAAATTGGGGTTATCCGCT
AAGAACTACGGTAGAGCAGTTTATGAATGTCTTCGTGGTGGACTTGATTTTACGAAGGATGATGAGAACGTGAACTCACA
ACCATTTATGCGTTGGAGAGACCGTTTCTTATTTTGTGCCGAAGGAATTTATAAAGCACAAGCTGAWWCTGGTGAA

>TA4
ACTTATTATACTCCTGACTATCAAACCAAAGATACTGATATCTTGGCAGCATTCCGAGTAACTCCTCAACCTGGAGTTCC
GCCTGAGGAAGCAGGGGCTGCAGTGGCTGCTGAATCTTCTACTGGGACATGGACAACTGTATGGACCGATGGGCTTACCA
GCCTTGACCGTTATAAAGGAAGATGCTACCACATCGAACCTGTTGCTGGAGAAGAAAATCAATATATATGCTATGTAGCT
TACCCCTTAGACCTTTTTGAAGAAGGTTCTGTTACTAATATGTTTACTTCCATTGTGGGTAATGTATTTGGGTTCAAAGC
CCTACGCGCTCTACGTCTGGAGGATCTGCGAATTCCTACGGCCTATATTAAAACTTTCCAAGGCCCTCCTCACGGGATCC
AAGTTGAGAGAGATAAATTGAACAAGTATGGTCGTCCCCTATTGGGATGTACTATTAAACCTAAATTGGGGTTATCCGCT
AAGAACTACGGTAGAGCAGTTTATGAATGTCTTCGTGGTGGACTTGATTTTACGAAGGATGATGAGAACGTGAACTCACA
ACCATTTATGCGTTGGAGAGATCGTTTCTTATTTTGTGCCGAAGGAATTTATAAAGCACAAGCTGAWACTGGTGAA

>TA6
ACTTATTATACTCCTGACTATCAAACCAAAGATACTGATATCTTGGCAGCATTCCGAGTAACTCCTCAACCTGGAGTTCC
GCCTGAGGAAGCAGGGGCTGCAGTGGCTGCTGAATCTTCTACTGGGACATGGACAACTGTATGGACCGATGGGCTTACCA
GCCTTGACCGTTATAAAGGAAGATGCTACCACATCGAACCTGTTGCTGGAGAAGAAAATCAATATATATGCTATGTAGCT
TACCCCTTAGACCTTTTTGAAGAAGGTTCTGTTACTAATATGTTTACTTCCATTGTGGGTAATGTATTTGGGTTCAAAGC
CCTACGCGCTCTACGTCTGGAGGATCTGCGAATTCCTACGGCCTATATTAAAACTTTCCAAGGCCCTCCTCACGGGATCC
AAGTTGAGAGAGATAAATTGAACAAGTATGGTCGTCCCCTATTGGGATGTACTATTAAACCTAAATTGGGGTTATCCGCT
AAGAACTACGGTAGAGCAGTTTATGAATGTCTTCGTGGTGGACTTGATTTTACGAAGGATGATGAGAACGTGAACTCACA
ACCATTTATGCGTTGGAGAGATCGTTTCTTATTTTGTGCCGAAGGAATTTATAAAGCACAAGCTGAWACTGGTGAA

>TA7
ACTTATTATACTCCTGACTATCAAACCAAAGATACTGATATCTTGGCAGCATTCCGAGTAACTCCTCAACCTGGAGTTCC
GCCTGAGGAAGCAGGGGCTGCAGTGGCTGCTGAATCTTCTACTGGGACATGGACAACTGTATGGACCGATGGGCTTACCA
GCCTTGACCGTTATAAAGGAAGATGCTACCACATCGAACCTGTTGCTGGAGAAGAAAATCAATATATATGCTATGTAGCT
TACCCCTTAGACCTTTTTGAAGAAGGTTCTGTTACTAATATGTTTACTTCCATTGTGGGTAATGTATTTGGGTTCAAAGC
CCTACGCGCTCTACGTCTGGAGGATCTGCGAATTCCTACGGCCTATATTAAAACTTTCCAAGGCCCTCCTCACGGGATCC
AAGTTGAGAGAGATAAATTGAACAAGTATGGTCGTCCCCTATTGGGATGTACTATTAAACCTAAATTGGGGTTATCCGCT
AAGAACTACGGTAGAGCAGTTTATGAATGTCTTCGTGGTGGACTTGATTTTACGAAGGATGATGAGAACGTGAACTCACA
ACCATTTATGCGTTGGAGAGATCGTTTCTTATTTTGTGCCGAAGGAATTTATAAAGCACAAGCTGAWACTGGTGAA

>TC6
ACTTATTATACTCCTGACTATCAAACCAAAGATACTGATATCTTGGCAGCATTCCGAGTAACTCCTCAACCTGGAGTTCC
GCCTGAGGAAGCAGGGGCTGCAGTGGCTGCTGAATCTTCTACTGGGACATGGACAACTGTATGGACCGATGGGCTTACCA
GCCTTGACCGTTATAAAGGAAGATGCTACCACATCGAACCTGTTGCTGGAGAAGAAAATCAATATATATGCTATGTAGCT
TACCCCTTAGACCTTTTTGAAGAAGGTTCTGTTACTAATATGTTTACTTCCATTGTGGGTAATGTATTTGGGTTCAAAGC
CCTACGCGCTCTACGTCTGGAAGATCTGCGAATTCCTACGGCCTATATTAAAACTTTCCAAGGCCCTCCTCACGGGATCC
AAGTTGAGAGAGATAAATTGAACAAGTATGGTCGTCCCCTATTGGGATGTACTATTAAACCTAAATTGGGGTTATCCGCT
AAGAACTACGGTAGAGCAGTTTATGAATGTCTTCGTGGTGGACTTGATTTTACGAAGGATGATGAGAACGTGAACTCACA
ACCATTTATGCGTTGGAGAGACCGTTTCTTATTTTGTGCCGAAGGACTTTATAAAGCACAAGCTGAAACTGGTGAA

>TT2
ACTTATTATACTCCTGACTATCAAACCAAAGATACTGATATCTTGGCAGCATTCCGAGTAACTCCTCAACCTGGAGTTCC
GCCTGAGGAAGCAGGGGCTGCAGTGGCTGCTGAATCTTCTACTGGGACATGGACAACTGTATGGACCGATGGGCTTACCA
GCCTTGACCGTTATAAAGGAAGATGCTACCACATCGAACCTGTTGCTGGAGAAGAAAATCAATATATATGCTATGTAGCT
TACCCCTTAGACCTTTTTGAAGAAGGTTCTGTTACTAATATGTTTACTTCCATTGTGGGTAATGTATTTGGGTTCAAAGC
CCTACGCGCTCTACGTCTGGAGGATCTGCGAATTCCTACGGCCTATATTAAAACTTTCCAAGGCCCTCCTCACGGGATCC
AAGTTGAGAGAGATAAATTGAACAAGTATGGTCGTCCCCTATTGGGATGTACTATTAAACCTAAATTGGGGTTATCCGCT
AAGAACTACGGTAGAGCAGTTTATGAATGTCTTCGTGGTGGACTTGATTTTACGAAGGATGATGAGAACGTGAACTCACA
ACCATTTATGCGTTGGAGAGATCGTTTCTTATTTTGTGCCGAAGGAATTTATAAAGCACAAGCTGAAACTGGTGAA

>TT1
ACTTATTATACTCCTGACTATCAAACCAAAGATACTGATATCTTGGCAGCATTCCGAGTAACTCCTCAACCTGGAGTTCC
GCCTGAGGAAGCAGGGGCTGCAGTGGCTGCTGAATCTTCTACTGGGACATGGACAACTGTATGGACCGATGGGCTTACCA
GCCTTGACCGTTATAAAGGAAGATGCTACCACATCGAACCTGTTGCTGGAGAAGAAAATCAATATATATGCTATGTAGCT
TACCCCTTAGACCTTTTTGAAGAAGGTTCTGTTACTAATATGTTTACTTCCATTGTGGGTAATGTATTTGGGTTCAAAGC
CCTACGCGCTCTACGTCTGGAGGATCTGCGAATTCCTACGGCCTATATTAAAACTTTCCAAGGCCCTCCTCACGGGATCC
AAGTTGAGAGAGATAAATTGAACAAGTATGGTCGTCCCCTATTGGGATGTACTATTAAACCTAAATTGGGGTTATCCGCT
AAGAACTACGGTAGAGCAGTTTATGAATGTCTTCGTGGTGGACTTGATTTTACGAAGGATGATGAGAACGTGAACTCACA
ACCATTTATGCGTTGGAGAGATCGTTTCTTATTTTGTGCCGAAGGAATTTATAAAGCACAAGCTGAAACTGGTGAA

>TC5
ACTTATTATACTCCTGACTATCAAACCAAAGATACTGATATCTTGGCAGCATTCCGAGTAACTCCTCAACCTGGAGTTCC
GCCTGAGGAAGCAGGGGCTGCAGTGGCTGCTGAATCTTCTACTGGGACATGGACAACTGTATGGACCGATGGGCTTACCA
GCCTTGACCGTTATAAAGGAAGATGCTACCACATCGAACCTGTTGCTGGAGAAGAAAATCAATATATATGCTATGTAGCT
TACCCCTTAGACCTTTTTGAAGAAGGTTCTGTTACTAATATGTTTACTTCCATTGTGGGTAATGTATTTGGGTTCAAAGC
CCTACGCGCTCTACGTCTGGAAGATCTGCGAATTCCTACGGCCTATATTAAAACTTTCCAAGGCCCTCCTCACGGGATCC
AAGTTGAGAGAGATAAATTGAACAAGTATGGTCGTCCCCTATTGGGATGTACTATTAAACCTAAATTGGGGTTATCCGCT
AAGAACTACGGTAGAGCAGTTTATGAATGTCTTCGTGGTGGACTTGATTTTACGAAGGATGATGAGAACGTGAACTCACA
ACCATTTATGCGTTGGAGAGACCGTTTCTTATTTTGTGCCGAAGGAATTTATAAAGCACAAGCTGAAACTGGTGAA

>TC2
ACTTATTATACTCCTGACTATCAAACCAAAGATACTGATATCTTGGCAGCATTCCGAGTAACTCCTCAACCTGGAGTTCC
GCCTGAGGAAGCAGGGGCTGCAGTGGCTGCTGAATCTTCTACTGGGACATGGACAACTGTATGGACCGATGGGCTTACCA
GCCTTGACCGTTATAAAGGAAGATGCTACCACATCGAACCTGTTGCTGGAGAAGAAAATCAATATATATGCTATGTAGCT
TACCCCTTAGACCTTTTTGAAGAAGGTTCTGTTACTAATATGTTTACTTCCATTGTGGGTAATGTATTTGGGTTCAAAGC
CCTACGCGCTCTACGTCTGGAAGATCTGCGAATTCCTACGGCCTATATTAAAACTTTCCAAGGCCCTCCTCACGGGATCC
AAGTTGAGAGAGATAAATTGAACAAGTATGGTCGTCCCCTATTGGGATGTACTATTAAACCTAAATTGGGGTTATCCGCT
AAGAACTACGGTAGAGCAGTTTATGAATGTCTTCGTGGTGGACTTGATTTTACGAAGGATGATGAGAACGTGAACTCACA
ACCATTTATGCGTTGGAGAGACCGTTTCTTATTTTGTGCCGAAGGACTTTATAAAGCACAAGCTGAWACTGGTGAA

>TMU4
ACTTATTATACTCCTGACTATCAAACCAAAGATACTGATATCTTGGCAGCATTCCGAGTAACTCCTCAACCTGGAGTTCC
GCCTGAGGAAGCAGGGGCTGCAGTGGCTGCTGAATCTTCTACTGGAACATGGACAACTGTATGGACCGATGGGCTTACCA
GCCTTGACCGTTATAAAGGAAGATGCTACCACATCGAACCTGTTGCTGGAGAAGAAAATCAATATATATGCTATGTAGCT
TACCCCTTAGACCTTTTTGAAGAAGGTTCTGTTACTAATATGTTTACTTCCATTGTGGGTAATGTATTTGGGTTCAAAGC
CCTACGCGCTCTACGTCTGGAGGATCTGCGAATTCCTACGGCCTATATTAAAACTTTCCAAGGCCCTCCTCACGGGATCC
AAGTTGAGAGAGATAAATTGAACAAGTATGGTCGTCCCCTATTGGGATGTACTATTAAACCTAAATTGGGGTTATCCGCT
AAGAACTACGGTAGAGCAGTTTATGAATGTCTTCGTGGTGGACTTGATTTTACGAAGGATGATGAGAACGTGAACTCACA
ACCATTTATGCGTTGGAGAGACCGTTTCTTATTTTGTGCCGAAGGAATTTATAAAGCACAAGCTGAAACTGGTGAA

>TC3
ACTTATTATACTCCTGACTATCAAACCAAAGATACTGATATCTTGGCAGCATTCCGAGTAACTCCTCAACCTGGAGTTCC
GCCTGAGGAAGCAGGGGCTGCAGTGGCTGCTGAATCTTCTACTGGGACATGGACAACTGTATGGACCGATGGGCTTACCA
GCCTTGACCGTTATAAAGGAAGATGCTACCACATCGAACCTGTTGCTGGAGAAGAAAATCAATATATATGCTATGTAGCT
TACCCCTTAGACCTTTTTGAAGAAGGTTCTGTTACTAATATGTTTACTTCCATTGTGGGTAATGTATTTGGGTTCAAAGC
CCTACGCGCTCTACGTCTGGAGGATCTGCGAATTCCTACGTCCTATATTAAAACTTTCCAAGGCCCTCCTCACGGGATCC
AAGTTGAGAGAGATAAATTGAACAAGTATGGTCGTCCCCTATTGGGATGTACTATTAAACCTAAATTGGGGTTATCCGCT
AAGAACTACGGTAGAGCAGTTTATGAATGTCTTCGTGGTGGACTTGATTTTACGAAGGATGATGAGAACGTGAACTCACA
ACCATTTATGCGTTGGAGAGACCGTTTCTTATTTTGTGCCGAAGGAATTTATAAAGCACAAGCTGAAWCTGGTGAA

>TCT2
ACTTATTATACTCCTGACTATCAAACCAAAGATACTGATATCTTGGCAGCATTCCGAGTAACTCCTCAACCTGGAGTTCC
GCCTGAGGAAGCAGGGGCTGCAGTGGCTGCTGAATCTTCTACTGGGACATGGACAACTGTATGGACCGATGGGCTTACCA
GCCTTGACCGTTATAAAGGAAGATGCTACCACATCGAACCTGTTGCTGGAGAAGAAAATCAATATATATGCTATGTAGCT
TACCCCTTAGACCTTTTTGAAGAAGGTTCTGTTACTAATATGTTTACTTCCATTGTGGGTAATGTATTTGGGTTCAAAGC
CCTACGCGCTCTACGTCTGGAGGATCTGCGAATTCCTACGGCCTATATTAAAACTTTCCAAGGCCCTCCTCACGGGATCC
AAGTTGAGAGAGATAAATTGAACAAGTATGGTCGTCCCCTATTGGGATGTACTATTAAACCTAAATTGGGGTTATCCGCT
AAGAACTACGGTAGAGCAGTTTATGAATGTCTTCGTGGTGGACTTGATTTTACGAAGGATGATGAGAACGTGAACTCACA
ACCATTTATGCGTTGGAGAGACCGTTTCTTATTTTGTGCCGAAGCACTTTATAAAGCACAAGCTGAAACTGGTGAA

>TMO1
ACTTATTATACTCCTGACTATCAAACCAAAGATACTGATATCTTGGCAGCATTCCGAGTAACTCCTCAACCTGGAGTTCC
GCCTGAGGAAGCAGGGGCTGCAGTGGCTGCTGAATCTTCTACTGGAACATGGACAACTGTATGGACCGATGGGCTTACCA
GCCTTGACCGTTATAAAGGAAGATGCTACCACATCGAACCTGTTGCTGGAGAAGAAAATCAATATATATGCTATGTAGCT
TACCCCTTAGACCTTTTTGAAGAAGGTTCTGTTACTAATATGTTTACTTCCATTGTGGGTAATGTATTTGGGTTCAAAGC
CCTACGCGCTCTACGTCTGGAGGATCTGCGAATTCCTACGTCCTATATTAAAACTTTCCAAGGCCCTCCTCACGGGATCC
AAGTTGAGAGAGATAAATTGAACAAGTATGGTCGTCCCCTATTGGGATGTACTATTAAACCTAAATTGGGGTTATCCGCT
AAGAACTACGGTAGAGCAGTTTATGAATGTCTTCGTGGTGGACTTGATTTTACGAAGGATGATGAGAACGTGAACTCACA
ACCATTTATGCGTTGGAGAGACCGTTTCTTATTTTGTGCCGAAGCAATTTATAAAGCACAAGCTGAAACTGGTGAA

>TMO2
ACTTATTATACTCCTGACTATCAAACCAAAGATACTGATATCTTGGCAGCATTCCGAGTAACTCCTCAACCTGGAGTTCC
GCCTGAGGAAGCAGGGGCTGCAGTGGCTGCTGAATCTTCTACTGGAACATGGACAACTGTATGGACCGATGGGCTTACCA
GCCTTGACCGTTATAAAGGAAGATGCTACCACATCGAACCTGTTGCTGGAGAAGAAAATCAATATATATGCTATGTAGCT
TACCCCTTAGACCTTTTTGAAGAAGGTTCTGTTACTAATATGTTTACTTCCATTGTGGGTAATGTATTTGGGTTCAAAGC
CCTACGCGCTCTACGTCTGGAGGATCTGCGAATTCCTACGTCCTATATTAAAACTTTCCAAGGCCCTCCTCACGGGATCC
AAGTTGAGAGAGATAAATTGAACAAGTATGGTCGTCCCCTATTGGGATGTACTATTAAACCTAAATTGGGGTTATCCGCT
AAGAACTACGGTAGAGCAGTTTATGAATGTCTTCGTGGTGGACTTGATTTTACGAAGGATGATGAGAACGTGAACTCACA
ACCATTTATGCGTTGGAGAGACCGTTTCTTATTTTGTGCCGAAGCAATTTATAAAGCACAAGCTGAAACTGGTGAA

>TIV2
ACTTATTATACTCCTGACTATCAAACCAAAGATACTGATATCTTGGCAGCATTCCGAGTAACTCCTCAACCTGGAGTTCC
GCCTGAGGAAGCAGGGGCTGCAGTGGCTGCTGAATCTTCTACTGGAACATGGACAACTGTATGGACCGATGGGCTTACCA
GCCTTGACCGTTATAAAGGAAGATGCTACCACATCGAACCTGTTGCTGGAGAAGAAAATCAATATATATGCTATGTAGCT
TACCCCTTAGACCTTTTTGAAGAAGGTTCTGTTACTAATATGTTTACTTCCATTGTGGGTAATGTATTTGGGTTCAAAGC
CCTACGCGCTCTACGTCTGGAGGATCTGCGAATTCCTACGTCCTATATTAAAACTTTCCAAGGCCCTCCTCACGGGATCC
AAGTTGAGAGAGATAAATTGAACAAGTATGGTCGTCCCCTATTGGGATGTACTATTAAACCTAAATTGGGGTTATCCGCT
AAGAACTACGGTAGAGCAGTTTATGAATGTCTTCGTGGTGGACTTGATTTTACGAAGGATGATGAGAACGTGAACTCACA
ACCATTTATGCGTTGGAGAGACCGTTTCTTATTTTGTGCCGAAGCAATTTATAAAGCACAAGCTGAAACTGGTGAA

>TIV1
ACTTATTATACTCCTGACTATCAAACCAAAGATACTGATATCTTGGCAGCATTCCGAGTAACTCCTCAACCTGGAGTTCC
GCCTGAGGAAGCAGGGGCTGCAGTGGCTGCTGAATCTTCTACTGGAACATGGACAACTGTATGGACCGATGGGCTTACCA
GCCTTGACCGTTATAAAGGAAGATGCTACCACATCGAACCTGTTGCTGGAGAAGAAAATCAATATATATGCTATGTAGCT
TACCCCTTAGACCTTTTTGAAGAAGGTTCTGTTACTAATATGTTTACTTCCATTGTGGGTAATGTATTTGGGTTCAAAGC
CCTACGCGCTCTACGTCTGGAGGATCTGCGAATTCCTACGTCCTATATTAAAACTTTCCAAGGCCCTCCTCACGGGATCC
AAGTTGAGAGAGATAAATTGAACAAGTATGGTCGTCCCCTATTGGGATGTACTATTAAACCTAAATTGGGGTTATCCGCT
AAGAACTACGGTAGAGCAGTTTATGAATGTCTTCGGGGTGGACTTGATTTTACGAAGGATGATGAGAACGTGAACTCACA
ACCATTTATGCGTTGGAGAGACCGTTTCTTATTTTGTGCCGAAGCACTTTATAAAGCACAAGCTGAAACTGGTGAA

>TA8
ACTTATTATACTCCTGACTATCAAACCAAAGATACTGATATCTTGGCAGCATTCCGAGTAACTCCTCAACCTGGAGTTCC
GCCTGAGGAAGCAGGGGCTGCAGTGGCTGCTGAATCTTCTACTGGGACATGGACAACTGTATGGACCGATGGGCTTACCA
GCCTTGACCGTTATAAAGGAAGATGCTACCACATCGAACCTGTTGCTGGAGAAGAAAATCAATATATATGCTATGTAGCT
TACCCCTTAGACCTTTTTGAAGAAGGTTCTGTTACTAATATGTTTACTTCCATTGTGGGTAATGTATTTGGGTTCAAAGC
CCTACGCGCTCTACGTCTGGAGGATCTGCGAATTCCTACGGCCTATATTAAAACTTTCCAAGGCCCTCCTCACGGGATCC
AAGTTGAGAGAGATAAATTGAACAAGTATGGTCGTCCCCTATTGGGATGTACTATTAAACCTAAATTGGGGTTATCCGCT
AAGAACTACGGTAGAGCAGTTTATGAATGTCTTCGTGGTGGACTTGATTTTACGAAGGATGATGAGAACGTGAACTCACA
ACCATTTATGCGTTGGAGAGATCGTTTCTTATTTTGTGCCGAAGGAATTTATAAAGCACAAGCTGAAACTGGTGAA

>TLI2
ACTTATTATACTCCTGACTATCAAACCAAAGATACTGATATCTTGGCAGCATTCCGAGTAACTCCTCAACCTGGAGTTCC
GCCTGAGGAAGCAGGGGCTGCAGTGGCTGCTGAATCTTCTACTGGAACATGGACAACTGTATGGACCGATGGGCTTACCA
GCCTTGACCGTTATAAAGGAAGATGCTACCACATCGAACCTGTTGCTGGAGAAGAAAATCAATATATATGCTATGTAGCT
TACCCCTTAGACCTTTTTGAAGAAGGTTCTGTTACTAATATGTTTACTTCCATTGTGGGTAATGTATTTGGGTTCAAAGC
CCTACGCGCTCTACGTCTGGAGGATCTGCGAATTCCTACGTCCTATATTAAAACTTTCCAAGGCCCTCCTCACGGGATCC
AAGTTGAGAGAGATAAATTGAACAAGTATGGTCGTCCCCTATTGGGATGTACTATTAAACCTAAATTGGGGTTATCCGCT
AAGAACTACGGTAGAGCAGTTTATGAATGTCTTCGGGGTGGACTTGATTTTACGAAGGATGATGAGAACGTGAACTCACA
ACCATTTATGCGTTGGAGAGACCGTTTCTTATTTTGTGCCGAAGCACTTTATAAAGCACAAGCTGAAACTGGTGAA

>TLI1
ACTTATTATACTCCTGACTATCAAACCAAAGATACTGATATCTTGGCAGCATTCCGAGTAACTCCTCAACCTGGAGTTCC
GCCTGAGGAAGCAGGGGCTGCAGTGGCTGCTGAATCTTCTACTGGAACATGGACAACTGTATGGACCGATGGGCTTACCA
GCCTTGACCGTTATAAAGGAAGATGCTACCACATCGAACCTGTTGCTGGAGAAGAAAATCAATATATATGCTATGTAGCT
TACCCCTTAGACCTTTTTGAAGAAGGTTCTGTTACTAATATGTTTACTTCCATTGTGGGTAATGTATTTGGGTTCAAAGC
CCTACGCGCTCTACGTCTGGAGGATCTGCGAATTCCTACGTCCTATATTAAAACTTTCCAAGGCCCTCCTCACGGGATCC
AAGTTGAGAGAGATAAATTGAACAAGTATGGTCGTCCCCTATTGGGATGTACTATTAAACCTAAATTGGGGTTATCCGCT
AAGAACTACGGTAGAGCAGTTTATGAATGTCTTCGGGGTGGACTTGATTTTACGAAGGATGATGAGAACGTGAACTCACA
ACCATTTATGCGTTGGAGAGACCGTTTCTTATTTTGTGCCGAAGCACTTTATAAAGCACAAGCTGAAACTGGTGAA
