# Supplementary material for: Evaluation of single and multilocus DNA barcodes towards species delineation in complex tree genus Terminalia
Source: PLoS One. 2017 Aug 22;12(8):e0182836. doi: 10.1371/journal.pone.0182836 (PMC5567895; doi:10.1371/journal.pone.0182836)
Supplement: S6 Text — (FASTA) [file pone.0182836.s007.fasta]

>TA4
GCAGAACGACCCGCGAACCGTCTTCC-AATGCCCGGGATGCCGGGGGG-CGTCCAGCCGC
TCGGCAGCCCG-AAGCTTCGGACGCT--GAGGGTGCAACCCA-CCACCAGCGGAAGGAGC
TCCAAAT-AAACCCCGGCGCGCGAAGCGCCAAGGTACATGAAC-GATAGGGCATGCGCCC
GTAGCCCTGGGTTCCAGTGCGCTCGGGCTGCTGTTCAACGTCATAATAAGTCTAAACGAC
TCTCGGCAACGGATATCTCGGCTCTCGCATCGATGAAGAACGTAGCGAAATGCGATACTT
GGTGTGAATTGCAGAATCCCGTGAACCATCGAGTCTTTGAACGCAAGTTGCGCCCGAAGC
CTCGGCTGAGGGCACGTCTGCCTGGGTGTCAC----ACATCGCGTTGCCTCCAGATCCTT
CACCCCTCGACCGTTGCGGTGAT--GATCCGGATGCGGAAGCTGGCCTCCCGTGACCGCG
CGTCGC-GGATGGCCAAAACACGTGCTGGGGGAAGCGAACCGCCACGGCATTCGGTGGTC
AATCTAACCCCCAAAAGCAGTGCCGGCGGTGGCCGCATATGTCCCCAGCCCACGACCCTA
AACGTATTATTCTTGTT-------CCTATATAATTCTCATATATGTGAATACGAATCCAT
CTTCCTTTTTCTCCGTAATCACTCTTCTCATTTACGGTCAACATCTTATGGGGTCTTTTT
TGACCGAATTTTTTTCTATGTAAAAATCGAACATCTTGTTAAAGTT-TTTTTTGATAATG
ATTTTCAGCACATCCTATGGGGTTTC----AAGGATCCTTTACTGC--------AGTATC
TTAGATATCAAGGAAAATCCAT-----TTTGGCTTCAAAGGATACGCCTCTTATGAGCAA
TAAATGGAAATATTACCTTGTCAATTTATGGCAATATCATTTTTACGTGTGGT-CTCAAC
CAGGAAGGATCCATATAAACCAATTATGTAAGTATTCTCTTGATTTTTTGGGCTATCTTT
CAAGGGTGCGAATAAATTCTTCAGTGGTACGGAGTCAAATATTAGAAAATTCAT------
TTCTAATAGATAATGATATGAAGAAGTTCG--------------AGACAATCGTTCCAAT
TATGCCTCTT----------------ATTGGATCATTGTTTAAAGCGAAA----------
-TT

>TA6
GCAGA-CGACCCGCGAACCGTTCCTC-GGCACTCGGGATACCGGGGGG-CATCCGGTCGC
CCGGTGGCCCG-AATCTCCGGACGCC--GGGGGTGCAACCCA-CCTCCGGCGGACGGAGC
TCCAAACAAAACCCCGGCGCGCGAAGCGCCAAGGTACTCCAACGGATGGGGCATGCGGCC
GTAGCCCTGGGATCCAGTGCGCTCGGGCCGCTGCCCAACGTCGTAA-AAGTCTAAACGAC
TCTCGGCAACGGATATCTCGGCTCTCGCATCGATGAAGAACGCAGCGAAATGCGATACTT
GGTGTGAATTGCAG-ATCCCGTGAACCATCGAGTCTTTGAACGCAAGTTGCGCCCGAGGC
CTCGGCCGAGGGCACGTCTGCCTGGGTGTCACAACGGCATCG---TGCCTCCAAACCCTC
CGCCCCTCGAACGTTGCGGCGAT-TGGGTTGGATGCGGAAGCTGGCCTCCCGTGACCGAG
AGCCAC-GGATGGCCCAAATACGTGCT-AAGGAAGCGGAGCGCCACGGCGTTCGGTGGTC
GAACGAAGCCCCAGAAACGACGCCGGTGGCCGCCGCATCCGTCCCTAGCCTACGACCCTA
AACGTATTATTCTTGTT-------CCTATATAATTCTCATATATGTGAATACGAATCCAT
CTTCCTTTTTCTCCGTAATCACTCTTCTCATTTACGGTCAACATCTTATGGGGTCTTTTT
TGACCGAATTTTTTTCTATGTAAAAATCGAACATCTTGTTAAAGTT-TTTTTTGATAATG
ATTTTCAGCACATCCTATGGGGTTTC----AAGGATCCTTTACTGC--------AGTATC
TTAGATATCAAGGAAAATCCAT-----TTTGGCTTCAAAGGATACGCCTCTTATGAGCAA
TAAATGGAAATATTACCTTGTCAATTTATGGCAATATCATTTTTACGTGTGGT-CTCAAC
CAGGAAGGATCCATATAAACCAATTATGTAAGTATTCTCTTGATTTTTTGGGCTATCTTT
CAAGGGTGCGAATAAATTCTTCAGTGGTACGGAGTCAAATATTAGAAAATTCAT------
TTCTAATAGATAATGATATGAAGAAGTTCG--------------AGACAATCGTTCCAAT
TATGCCTCTT----------------ATTGGATCATTGTTTAAAGCGAAA----------
-TT

>TA7
GCAGAACGACCCGCGAACCGTTTCTC-GGCACTCGGGATACCGGGGGG-CATCCGGTCGC
CCGGTGGCCCG-AATCTCCGGACGCC--GGGGGTGCAACCCA-CCTCCGGCGGACGGAGC
TCCAAACAAAACCCCGGCGCGCGAAGCGCCAAGGTACTCCAACGGATGGGGCATGCGCCC
GTAGCCCTGGGATCCAGTGCGCTCGGGTCGCTGCCCAACGTCGTAA-AAGTCTAAACGAC
TCTCGGCAACGGATATCTCGGCTCTCGCATCGATGAAGAACGTAGCGAAATGCGATACTT
GGTGTGAATTGCAGAATCCCGTGAACCATCGAGTCTTTGAACGCAAGTTGCGCCCGAGGC
CTCGGCCGAGGGCACGTCTGCCTGGGTGTCACAACGGCATCG---TGCCTCCAAACCCTC
CGCCCCTCGAACGTTGCGGCGAT-TGGGTTGGATGCGGAAGCTGGCCTCCCGTGACCGAG
AGCCAC-GGATGGCCCAAATACGTGCT-AAGGAAGCGAAGCGCCACGGCGTTCGGTGGTC
GAACGAAGCCCCAGAAACGACGCCGGTGGCCGCCGCATCCGTCCCTAGCCTACGACCCTA
AACGTATTATTCTTGTT-------CCTATATAATTCTCATATATGTGAATACGAATCCAT
CTTCCTTTTTCTCCGTAATCACTCTTCTCATTTACGGTCAACATCTTATGGGGTCTTTTT
TGACCGAATTTTTTTCTATGTAAAAATCGAACATCTTGTTAAAGTT-TTTTTTGATAATG
ATTTTCAGCACATCCTATGGGGTTTC----AAGGATCCTTTACTGC--------AGTATC
TTAGATATCAAGGAAAATCCAT-----TTTGGCTTCAAAGGATACGCCTCTTATGAGCAA
TAAATGGAAATATTACCTTGTCAATTTATGGCAATATCATTTTTACGTGTGGT-CTCAAC
CAGGAAGGATCCATATAAACCAATTATGTAAGTATTCTCTTGATTTTTTGGGCTATCTTT
CAAGGGTGCGAATAAATTCTTCAGTGGTACGGAGTCAAATATTAGAAAATTCAT------
TTCTAATAGATAATGATATGAAGAAGTTCG--------------AGACAATCGTTCCAAT
TATGCCTCTT----------------ATTGGATCATTGTTTAAAGCGAAA----------
-TT

>TA8
GCAGAACGACCCGCGAACCGTTCCTC-GGCACTCGGGATTACCGGGGG--------TCGC
CCGGTGGCCCG-AATCTCCGGACGCC--TGGGGTGCAACCCA-CCTCCGGCGGACGGAGC
TCCAAACAAAACCCCGGCGCGCGAAGCGCCAAGGTACTCCAACGGATGGGGCATGCGGCC
GTAGCCCTGGGATCCAGTGCGCTCGGGCCGCTGCCCAACGTCGTAA-AAGTCTAAACGAC
TCTCGGCAACGGATATCTCGGCTCTCGCATCGATGAAGAACGTAGCGAAATGCGATACTT
GGTGTGAATTGCAGAATCCCGTGAACCATCGAGTCTTTGAACGCAAGTTGCGCCCGAGGC
CTCGGCCGAGGGCACGTCTGCCTGGGTGTCACAACGGCATCG---TGCCTCCAAACCCTC
CGCCCCTCGAACGTTGCGGCGAT-TGGGTTGGATGCGGAAGCTGGCCTCCCGTGACCGAG
AGCCAC-GGATGGCCCAAATACGTGCT-AAGGAAGCGGAGCGCCACGGCGTTCGGTGGTC
GAACGAAGCCCCAGAAACGACGCCGGTGGCCGCCGCATCCGTCCCTAGCCTACGACCCTA
AACGTATTATTCTTGTT-------CCTATATAATTCTCATATATGTGAATACGAATCCAT
CTTCCTTTTTCTCCGTAATCACTCTTCTCATTTACGGTCAACATCTTATGGGGTCTTTTT
TGACCGAATTTTTTTCTATGTAAAAATCGAACATCTTGTTAAAGTT-TTTTTTGATAATG
ATTTTCAGCACATCCTATGGGGTTTC----AAGGATCCTTTACTGC--------AGTATC
TTAGATATCAAGGAAAATCCAT-----TTTGGCTTCAAAGGATACGCCTCTTATGAGCAA
TAAATGGAAATATTACCTTGTCAATTTATGGCAATATCATTTTTACGTGTGGT-CTCAAC
CAGGAAGGATCCATATAAACCAATTATGTAAGTATTCTCTTGATTTTTTGGGCTATCTTT
CAAGGGTGCGAATAAATTCTTCAGTGGTACGGAGTCAAATATTAGAAAATTCAT------
TTCTAATAGATAATGATATGAAGAAGTTCG--------------AGACAATCGTTCCAAT
TATGCCTCTT----------------ATTGGATCATTGTTTAAAGCGAAA----------
-TT

>TB2
GCAGAACGACCCGCGAACCGTYTTCC-AATGCCCGGGATGCCGGGGGG-CGTCCAGCCGC
TCGGCAGCCCG-AAGCTTCGGACGCT--GAGGGTGCAACCCA-CCACCAGCGGACGGAGC
TCCAAAT-AAACCCCGGCGCGCGAAGCGCCAAGGTACATGAAC-GATAGGGCATGCGCCC
GTAGCCCTGGGTTCCAGTGCGCTCGGGCTGCTGTTCAACGTCATAATAAGTCTAAACGAC
TCTCGGCAACGGATATCTCGGCTCTCGCATCGATGAAGAACGTAGCGAAATGCGATACTT
GGTGTGAATTGCAGAATCCCGTGAACCATCGAGTCTTTGAACGCAAGTTGCGCCCGAAGC
CTCGGCTGAGGGCACGTCTGCCTGGGTGTCAC----ACATCGCGTTGCCTCCAGATCCTT
CACCCCTCGACCGTTGCGGTGAT--GATCCGGATGCGGAAGCTGGCCTCCCGTGACCGCG
CGTCGC-GGATGGCCAAAACACGTGCTGGGGGAAGCGAAGCGCCACGGCATTCGGTGGTC
GATCTAAGCCCCARAAGCAGTGCCGGCGGTGGCCGCATATGTCCCCAGCCCACGACCCTA
AACGTATTATTCTTGTT-------CCTATATAATTCTCATATATGTGAATACGAATCCAT
CTTCCTTTTTCTCCGTAATCACTCTTCTCATTTACGGTCAACATCTTATGGGGTCTTTTT
TGACCGAATTTTTTTCTATGTAAAAATCGAACATCTTGTTAAAGTT-TTTTTTGATAATG
ATTTTCAGCACATCCTATGGGGTTTC----AAGGATCCTTTCCTGC--------AGTATC
TTAGATATCAAGGAAAATCCAT-----TTTGGCTTCAAAGGATACGCCTCTTATGAGCAA
TAAATGGAAATATTACCTTGTCAATTTATGGCAATATCATTTTTACGTGTGGT-CTCAAC
CAGGAAGGATCCATATAAACCAATTATGTAAGTATTCTCTTGATTTTTTGGGCTATCTTT
CAAGGGTGCGAATAAATTCTTCAGTGGTACGGAGTCAAATATTAGAAAATTCAT------
TTCTAATAGATAATGCTATGAAGAAGTTCG--------------AGACAATCGTTCCAAT
TATGCCTCTT----------------ATTGAATCATTGTTTAAAGCGAAA----------
-TT

>TB3
GCAGAACGACCCGCGAACCGTYTTCC-AATGCCCGGGATGCCGGGGGG-CGTCCAGCCGC
TCGGCAGCCCG-AAGCTTCGGACGCT--GAGGGTGCAACCCA-CCACCAGCGGACGGAGC
TCCAAAT-AAACCCCGGCGCGCGAAGCGCCAAGGTACATGAAC-GATAGGGCATGCGCCC
GTAGCCCTGGGTTCCAGTGCGCTCGGGCTGCTGTTCAACGTCATAATAAGTCTAAACGAC
TCTCGGCAACGGATATCTCGGCTCTCGCATCGATGAAGAACGTAGCGAAATGCGATACTT
GGTGTGAATTGCAGAATCCCGTGAACCATCGAGTCTTTGAACGCAAGTTGCGCCCGAAGC
CTCGGCTGAGGGCACGTCTGCCTGGGTGTCAC----ACATCGCGTTGCCTCCAGATCCTT
CACCCCTCGACCGTTGCGGTGAT--GATCCGGATGCGGAAGCTGGCCTCCCGTGACCGCG
CGTCGC-GGATGGCCAAAACACGTGCTGGGGGAAGCGAAGCGCCACGGCATTCGGTGGTC
GATCTAAGCCCCARAAGCAGTGCCGGCGGTGGCCGCATATGTCCCCAGCCCACGACCCTA
AACGTATTATTCTTGTT-------CCTATATAATTCTCACATATGTGAATACGAATCCAT
CTTCCTTTTTCTCCGTAATCACTCTTCTCATTTACGGTCAACATATTATGGGGTCTTTTT
TGACCGAATTTTTTTCTATGTAAAAATCGAACATCTTGTTAAAGTT-TTTTTTGATAATG
ATTTTCAGCACATCCTATGGGGTTTC----AAGGATCCTTTCCTGC--------AKTATC
TTAGATATCAAGGAAAATCCAT-----TTTGGCTTCAAAGGATACGCCTCTTATGAGCAA
TAAATGGAAATATTACCTTGTCAATTTATGGCAATATCATTTTTACGTGTGGT-CTCAAC
CAGGAAGGATCCATATAAACCAATTATGTAAGTATTCTCTTGATTTTTTGGGCTATCTTT
CAARGGTGCGAATAAATTCTTCAGTGGTACGGAGTCAAATATTAGAAAATTCRT------
TTCTAATAGATAATGATATGAAGAAGTTCG--------------AGACAATCGTTCCAAT
TATGCCTCTT----------------ATTGRATCATTGTTTAAAGCGAAA----------
-TT

>TB4
GCAGAACGACCCGCGAACCGTYTTCC-AATGCCCGGGATGCCGGGGGG-CGTCCAGCCGC
TCGGCAGCCCG-AAGCTTCGGACGCT--GAGGGTGCAACCCA-CCACCAGCGGACGGAGC
TCCAAAT-AAACCCCGGCGCGCGAAGCGCCAAGGTACATGAAC-GATAGGGCATGCGCCC
GTAGCCCTGGGTTCCAGTGCGCTCGGGCTGCTGTTCAACGTCATAATAAGTCTAAACGAC
TCTCGGCAACGGATATCTCGGCTCTCGCATCGATGAAGAACGTAGCGAAATGCGATACTT
GGTGTGAATTGCAGAATCCCGTGAACCATCGAGTCTTTGAACGCAAGTTGCGCCCGAAGC
CTCGGCTGAGGGCACGTCTGCCTGGGTGTCAC----ACATCGCGTTGCCTCCAGATCCTT
CACCCCTCGACCGTTGCGGTGAT--GATCCGGATGCGGAAGCTGGCCTCCCGTGACCGCG
CGTCGC-GGATGGCCAAAACACGTGCTGGGGGAAGCGAAGCGCCACGGCATTCGGTGGTC
GATCTAAGCCCCARAAGCAGTGCCGGCGGTGGCCGCATATGTCCCCAGCCCACGACCCTA
AACGTATTATTCTTGTT-------CCTATATAATTCTCATATATGTGAATACGAATCCAT
CTTCCTTTTTCTCCGTAATCACTCTTCTCATTTACGGTCAACATCTTATGGGGTCTTTTT
TGACCGAATTTTTTTCTATGTAAAAATCGAACATCTTGTTAAAGTT-TTTTTTGATAATG
ATTTTCAGCACATCCTATGGGGTTTC----AAGGATCCTTTCCTGC--------AGTATC
TTAGATATCAAGGAAAATCCAT-----TTTGGCTTCAAAGGATACGCCTCTTATGAGCAA
TAAATGGAAATATTACCTTGTCAATTTATGGCAATATCATTTTTACGTGTGGT-CTCAAC
CAGGAAGGATCCATATAAACCAATTATGTAAGTATTCTCTTGATTTTTTGGGCTATCTTT
CAAGGGTGCGAATAAATTCTTCAGTGGTACGGAGTCAAATATTAGAAAATTCAT------
TTCTAATAGATAATGCTATGAAGAAGTTCG--------------AGACAATCGTTCCAAT
TATGCCTCTT----------------ATTGAATCATTGTTTAAAGCGAAA----------
-TT

>TB5
GCAGAACGACCCGCGAACCGTCTTCC-AATGCCCGGGATGCCGGGGGG-CGTCCAGCCGC
TCGGCAGCCCG-AAGCTTCGGACGCT--GAGGGTGCAACCCA-CCACCAGCGGAMGGAGC
TCCAAAT-AAACCCCGGCGCGCGAAGCGCCAAGGTACATGAAC-GATAGGGCATGCGCCC
GTAGCCCTGGGTTCCAGTGCGCTCGGGCTGCTGTTCAACGTCATAATAAGTCTAAACGAC
TCTCGGCAACGGATATCTCGGCTCTCGCATCGATGAAGAACGTAGCGAAATGCGATACTT
GGTGTGAATTGCAGAATCCCGTGAACCATCGAGTCTTTGAACGCAAGTTGCGCCCGAAGC
CTCGGCTGAGGGCACGTCTGCCTGGGTGTCAC----ACATCGCGTTGCCTCCAGATCCTT
CACCCCTCGACCGTTGCGGTGAT--GATCCGGATGCGGAAGCTGGCCTCCCGTGACCGCG
CGTCGC-GGATGGCCAAAACACGTGCTGGGGGAAGCGAAGCGCCACGGCATTCGGTGGTC
GATCTAAGCCCCAGAAGCAGTGCCGGCGGTGGCCGCATATGTCCCCAGCCCACGACCCTA
AACGTATCAGCCCGGGTCGGCTTACTAATGGGATGCCCAAATGCGT---TACAAA-----
------ATTTCGCTTTAAACAATGAT-----------TCAA-----TAAGAGGCATAATC
GGAACGATTGTC--------------TCGAACTTCTTCATAGCATTATCTATTAGAAATG
AATTTTCTAATATTTGACTCCGTACCACTGAAGAATTTATTCGCACCCTTGAAAGATAGC
CCAAAAAATCAAGAGAATACTTACATAATTGGTTTATATGGATCCTTCCTGGTTGAG-AC
CACACGTAAAAATGATATTGCCATAAATTGACAAGGTAATATTTCCATTTATTGCTCATA
AGAGGCGTATCCTTTGAAGCCAA-----AATGGATTTTCCTTGATATCTAAGATACT---
-----GCAGGAAAGGATCCT----TGAAACCCCATAGGATGTGCTGAAAATCA-------
TTATCAAAAAAAACTTTAACAAGATGCTCGATTTTTACATAGAAAAAAATTCGGTCAAAA
AAGACCCCATAAGATGTTGACCGTAAATGAGAAGAGTGATTACGGAGAAAAAGGAAGATG
GAT

>TB6
GCAGAACGACCCGCGAACCGTCTTCC-AATGCCCGGGATGCCGGGGGG-CGTCCAGCCGC
TCGGCAGCCCG-AAGCTTCGGACGCT--GAGGGTGCAACCCA-CCACCAGCGGACGGAGC
TCCAAAT-AAACCCCGGCGCGCGAAGCGCCAAGGTACATGAAC-GATAGGGCATGCGCCC
GTAGCCCTGGGTTCCAGTGCGCTCGGGCTGCTGTTCAACGTCATAATAAGTCTAAACGAC
TCTCGGCAACGGATATCTCGGCTCTCGCATCGATGAAGAACGTAGCGAAATGCGATACTT
GGTGTGAATTGCAGAATCCCGTGAACCATCGAGTCTTTGAACGCAAGTTGCGCCCGAAGC
CTCGGCTGAGGGCACGTCTGCCTGGGTGTCAC----ACATCGCGTTGCCTCCAGATCCTT
CACCCCTCGACCGTTGCGGTGAT--GATCCGGATGCGGAAGCTGGCCTCCCGTGACCGCG
CGTCGC-GGATGGCCAAAACACGTGCTGGGGGAAGCGAAGCGCCACGGCATTCGGTGGTC
GATCTAAGCCCCAGAAGCAGTGCCGGCGGTGGCCGCATATGTCCCCAGCCCACGACCCTA
AACGTATCAGCCCGGGTCGGCTTACTAATGGGATGCCCAAATGCGT---TACAAA-----
------ATTTCGCTTTAAACAATGAT-----------TCAA-----TAAGAGGCATAATC
GGAACGATTGTC--------------TCGAACTTCTTCATAGCATTATCTATTAAAAATG
AATTTTCTAATATTTGACTCCGTACCACTGAAGAATTTATTCGCACCCTTGAAAGATAGC
CCAAAAAATCAAGAGAATACTTACATAATTGGTTTATATGGATCCTTCCTGGTTGAG-AC
CACACGTAAAAATGATATTGCCATAAATTGACAAGGTAATATTTCCATTTATTGCTCATA
AAAGGCGTATCCTTTGAAGCCAA-----AATGGATTTTCCTTGATATCTAAGATACT---
-----GCAGGAAAGGATCCT----TGAAACCCCATAGGATGTGCTGAAAATCA-------
TTATCAAAAAAAACTTTAACAAGATGCTCGATTTTTACATAGAAAAAAATTCGGTCAAAA
AAGACCCCATAAGATGTTGACCGTAAATGAGAAGAGTGATTACGGAGAAAAAGGAAGATG
GAT

>TCA1
GCAGAGCGACCCGCGAACCGTTTTTTAAWKGCCSGGGWTACCGGGGGG-CGCCTATCTGC
CCGGTAGCCCGAAAGCTCCGGACGCT--AGGGGTGCAACCCACCCCCCAGCGGACGAAGC
TCCAAAC-AAACCCCGGCGCGCGAAGCGCCAAGGTACTCCAAC-GGTAGGGCATGCGCCC
GTAGCCCTGGGTTCCAGTGTGCTCGGGCTGCTGTTCAACATCATA--AAGTCTAAACRAC
TCTCGGCAACGGATATCTCGGCTCTCGCATCGATGAARAACGTAGCGAAATGCRATACTT
GGTGTGAATTGCARAATCCCGTGAACCATCGAGTCTTTGAACGCAAGTTGCGCCCGAAGC
CTTGGCTGAGGGCACKTCTGCCTGGGTGTCAC----GCATCGCGTTGCCTCCAAACCCTT
CACCCTTCGTTCGTTGCGGTGAT--GGTCTGGATGCGGAAGTTGGCCTCCCGCGGCCACR
AGCCAC-GGATGGCCCAAACACGTGCT-AGGGAAGCGAAGCGCCACGGCATTCGGTGGTT
GATCCAAGCCCCAGAAGCAGTGCCGGCGGTGGCCGCGTCTGTCCTTAGCCTACGACCCTA
AACGTATTATTCTTGTT-------CCTATATAATTCTCATATATGTGAATACGAATCCAT
CTTCCTTTTTCTCCGTAATCACTCTTCTCATTTACGGTCAACATCTTATGGGGTCTTTTT
TGACCGAATTTTTTTCTATGTAAAAATCGAACATCTTGTTAAAGTT-TTTTTTGATAATG
ATTTTCAGCGCATCTTATGGGGTTTC----AAGGATCCTTTCCTGC--------AGTATC
TTAGATATCAAGGAAAATCCAT-----TTTGGCTTCAAAGGATACGCTTCTTATGAGCAA
TAAATGGAAATATTACCTTGTCAATTTATGGCAATATCATTTTTACGTGTGGT-CTCAAC
CAGGAAGGATCCATATAAACCAATTATGTAATTATTCTCTTGATTTTTTGGGCTATCTTT
CAAGGGTGGGAATAAATTCTTCAGTGGTACGGAGTCAAATATTAGAAAATTCAT------
TTCTAATAGATAATGCTATGAAGAAGTTCG--------------AGACAATCGTTCCAAT
TATGCCTCTT----------------ATTGGATCATTGTTTAAAGCGAAA----------
-TT

>TCA2
GCAGAGCGACCCGCGAACCGTTTTTTAAWKGCCSGGGWTACCGGGGGG-CGCCTATCTGC
CCGGTAGCCCGAAAGCTCCGGACGCT--AGGGGTGCAACCCACCCCCCAGCGGACGAAGC
TCCAAAC-AAACCCCGGCGCGCGAAGCGCCAAGGTACTCCAAC-GGTAGGGCATGCGCCC
GTAGCCCTGGGTTCCAGTGTGCTCGGGCTGCTGTTCAACATCATA--AAGTCTAAACRAC
TCTCGGCAACGGATATCTCGGCTCTCGCATCGATGAARAACGTAGCGAAATGCRATACTT
GGTGTGAATTGCARAATCCCGTGAACCATCGAGTCTTTGAACGCAAGTTGCGCCCGAAGC
CTTGGCTGAGGGCACKTCTGCCTGGGTGTCAC----GCATCGCGTTGCCTCCAAACCCTT
CACCCTTCGTTCGTTGCGGTGAT--GGTCTGGATGCGGAAGTTGGCCTCCCGCGGCCACR
AGCCAC-GGATGGCCCAAACACGTGCT-AGGGAAGCGAAGCGCCACGGCATTCGGTGGTT
GATCCAAGCCCCAGAAGCAGTGCCGGCGGTGGCCGCGTCTGTCCTTAGCCTACGACCCTA
AACGTATTATTCTTGTT-------CCTATATAATTCTCATATATGTGAATACGAATCCAT
CTTCCTTTTTCTCCGTAATCACTCTTCTCATTTACGGTCAACATCTTATGGGGTCTTTTT
TGACCGAATTTTTTTCTATGTAAAAATCGAACATCTTGTTAAAGTT-TTTTTTGATAATG
ATTTTCAGCGCATCTTATGGGGTTTC----AAGGATCCTTTCCTGC--------AGTATC
TTAGATATCAAGGAAAATCCAT-----TTTGGCTTCAAAGGATACGCTTCTTATGAGCAA
TAAATGGAAATATTACCTTGTCAATTTATGGCAATATCATTTTTACGTGTGGT-CTCAAC
CAGGAAGGATCCATATAAACCAATTATGTAATTATTCTCTTGATTTTTTGGGCTATCTTT
CAAGGGTGGGAATAAATTCTTCAGTGGTACGGAGTCAAATATTAGAAAATTCAT------
TTCTAATAGATAATGCTATGAAGAAGTTCG--------------AGACAATCGTTCCAAT
TATGCCTCTT----------------ATTGGATCATTGTTTAAAGCGAAA----------
-TT

>TCA3
GCAGAGCGACCCGCGAACCGTTTTTTAAWKGCCSGGGWTACCGGGGGG-CGCCTATCTGC
CCGGTAGCCCGAAAGCTCCGGACGCT--AGGGGTGCAACCCACCCCCCAGCGGACGAAGC
TCCAAAC-AAACCCCGGCGCGCGAAGCGCCAAGGTACTCCAAC-GGTAGGGCATGCGCCC
GTAGCCCTGGGTTCCAGTGTGCTCGGGCTGCTGTTCAACATCATA--AAGTCTAAACRAC
TCTCGGCAACGGATATCTCGGCTCTCGCATCGATGAARAACGTAGCGAAATGCRATACTT
GGTGTGAATTGCARAATCCCGTGAACCATCGAGTCTTTGAACGCAAGTTGCGCCCGAAGC
CTTGGCTGAGGGCACKTCTGCCTGGGTGTCAC----GCATCGCGTTGCCTCCAAACCCTT
CACCCTTCGTTCGTTGCGGTGAT--GGTCTGGATGCGGAAGTTGGCCTCCCGCGGCCACR
AGCCAC-GGATGGCCCAAACACGTGCT-AGGGAAGCGAAGCGCCACGGCATTCGGTGGTT
GATCCAAGCCCCAGAAGCAGTGCCGGCGGTGGCCGCGTCTGTCCTTAGCCTACGACCCTA
AACGTATTATTCTTGTT-------CCTATATAATTCTCATATATGTGAATACGAATCCAT
CTTCCTTTTTCTCCGTAATCACTCTTCTCATTTACGGTCAACATCTTATGGGGTCTTTTT
TGACCGAATTTTTTTCTATGTAAAAATCGAACATCTTGTTAAAGTT-TTTTTTGATAATG
ATTTTCAGCGCATCTTATGGGGTTTC----AAGGATCCTTTCCTGC--------AGTATC
TTAGATATCAAGGAAAATCCAT-----TTTGGCTTCAAAGGATACGCTTCTTATGAGCAA
TAAATGGAAATATTACCTTGTCAATTTATGGCAATATCATTTTTACGTGTGGT-CTCAAC
CAGGAAGGATCCATATAAACCAATTATGTAATTATTCTCTTGATTTTTTGGGCTATCTTT
CAAGGGTGGGAATAAATTCTTCAGTGGTACGGAGTCAAATATTAGAAAATTCAT------
TTCTAATAGATAATGCTATGAAGAAGTTCG--------------AGACAATCGTTCCAAT
TATGCCTCTT----------------ATTGGATCATTGTTTAAAGCGAAA----------
-TT

>TCA4
GCAGAGCGACCCGCGAACCGTTTTTTAAATGCCCGGGATACCGGGGGG-CGCCTATCTGC
CCGGTAGCCCGAAAGCTCCGGACGCT--AGGGGTGCAACCCACCCCCCAGCGGACGAAGC
TCCAAAC-AAACCCCGGCGCGCGAAGCGCCAAGGTACTCCAAC-GGTAGGGCATGCGCCC
GTAGCCCTGGGTTCCAGTGTGCTCGGGCTGCTGTTCAACATCATA--AAGTCTAAACGAC
TCTCGGCAACGGATATCTCGGCTCTCGCATCGATGAAGAACGTAGCGAAATGCGATACTT
GGTGTGAATTGCAGAATCCCGTGAACCATCGAGTCTTTGAACGCAAGTTGCGCCCGAAGC
CTTGGCTGAGGGCACGTCTGCCTGGGTGTCAC----GCATCGCGTTGCCTCCAAACCCTT
CACCCTTCGTTCGTTGCGGTGAT--GGTCTGGATGCGGAAGTTGGCCTCCCGCGGCCACG
AGCCAC-GGATGGCCCAAACACGTGCT-AGGGAAGCGAAGCGCCACGGCATTCGGTGGTT
GATCCAAGCCCCAGAAGCAGTGCCGGCGGTGGCCGCGTCTGTCCTTAGCCTACGACCCTA
AACGTATTATTCTTGTT-------CCTATATAATTCTCATATATGTGAATACGAATCCAT
CTTCCTTTTTCTCCGTAATCACTCTTCTCATTTACGGTCAACATCTTATGGGGTCTTTTT
TGACCGAATTTTTTTCTATGTAAAAATCGAACATCTTGTTAAAGTT-TTTTTTGATAATG
ATTTTCAGCGCATCTTATGGGGTTTC----AAGGATCCTTTCCTGC--------AGTATC
TTAGATATCAAGGAAAATCCAT-----TTTGGCTTCAAAGGATACGCTTCTTATGAGCAA
TAAATGGAAATATTACCTTGTCAATTTATGGCAATATCATTTTTACGTGTGGT-CTCAAC
CAGGAAGGATCCATATAAACCAATTATGTAATTATTCTCTTGATTTTTTGGGCTATCTTT
CAAGGGTGGGAATAAATTCTTCAGTGGTACGGAGTCAAATATTAGAAAATTCAT------
TTCTAATAGATAATGCTATGAAGAAGTTCG--------------AGACAATCGTTCCAAT
TATGCCTCTT----------------ATTGGATCATTGTTTAAAGCGAAA----------
-TT

>TC2
GCAGAACGACCCGCGAACCGTCTTCC-AATGCCCGGGATGCCGGGGGG-CGTCCAGCCGC
TCGGCAGCCCG-AAGCTTCGGACGCT--GAGGGTGCAACCCA-CCACCGGCGGACGGAGC
TCCAAAT-AAACCCCGGCGCGCGAAGCGCCAAGGTACATGAAC-GATAGGGCATGCGCCC
GTAGCCCTGGGTTCCAGTGCGCTCGGGCTGCTGTTCAACGTCATAATAAGTCTAAACGAC
TCTCGGCAACGGATATCTCGGCTCTCGCATCGATGAAGAACGTAGCGAAATGCGATACTT
GGTGTGAATTGCAGAATCCCGTGAACCATCGAGTCTTTGAACGCAAGTTGCGCCCGAAGC
CTCGGCTGAGGGCACGTCTGCCTGGGTGTCAC----ACATCGCGTTGCCTCCAGATCCTT
CACCCCTCGAACGTTGCGGTGAT--GATCCGGATGCGGAAGCTGGCCTCCCGTGACCGCG
CGTCAC-GGATGGCCCAAACACGTGCTGGGGGAACCGAACCGCCACGGCTTTCGTGGGCC
AATCTAAGCCCCAAAAGCAGTGCCGGCGGGTGCCGCATATGTCCCCAGCCCACGACCCTA
AACGTATTATTCTTGTT-------CCTATATAATTCTCATATATGTGAATACGAATCCAT
CTTCCTTTTTCTCCGTAATCACTCTTCTCATTTACGGTCAACATCTTATGGGGTCTTTTT
TGACCGAATTTTTTTCTATGTAAAAATCGAACATCTTGTGAAAGTT-TTTTTTGATAATG
ATTTTCAGCACATCCTATGGGGTTTC----AAGGATCCTTTCCTGC--------AGTATC
TTAGATATCAAGGAAAATCCAT-----TTTGGCTTCAAAGGATACGCCTCTTATGAGCAA
TAAATGGAAATATTACCTTGTCAATTTATGGCAATATCATTTTTACGTGTGGT-CTCAAC
CAGGAAGGATCCATATAAACCAATTATGTAAGTATTCTCTTGATTTTTTGGGCTATCTTT
CAAGGGTGCGAATAAATTCTTCAGTGGTACGGAGTCAAATATYAGAAAATTCAT------
TTCTAATAGATAATGATATGAAGAAGTTCG--------------AGACAATCGTTCCAAT
TATGCCTCTT----------------ATTGGATCATTGTTTAAAGCGAAA----------
-TT

>TC3
GCAGAACGACCCGCGAACCGTTTTCC-AACACTCGGGACACCGGGGGG-CGTCCAGCCGC
TCGGTAGCCCA-AGGCTCCGGACGCC--GAGGGTGCAACCCA-CCTCTGGCGGATGGAGC
TTCAAAC-AAACCCCGGCGCGCAAAGCGCCAAGGTACTCCAAC-AACAGGGCATGCGCCC
GTAGCCCTGGGTTCCAGTGCGCTCGGGCTGCTGTTCGATGCGATAAAAAGTCTAAACGAC
TCTCGGCAACGGATATCTCGGCTCTCGCATCGATGAANAACGCAGCGAAATGCGATACTT
GGTGTGAATTGCAGAATCCCGTGAACCATCGAGTCTTTGAACGCAAGTTGCGCCCGAAGC
CTCGGCYGAGGGCACGTCTGCCTGGGTGTCAC----GCATCGCGYTGCCTCCATACCCTC
CACCCCTCGAGCGATGGGAGGAY--GGTCCGGAAGCGGAAGCTGGCCTCCCGTGACCACG
AGCCAC-GGATGGCCCAAATACGCGCT-GGGGAAGCAAAGCGCCACGGCATTCGGTGGTC
GATCCGAGCCCCAGAAACAGTGCCCGTGGCGGCCGCATCCGTCCCCAGCCGACGACCCTA
AACGTATTATTCTTGTT-------CCTATATAATTCTCATATATGTGAATACGAATCCAT
CTTCCTTTTTCTCCGTAATCACTCTTCTCATTTACGGTCAACATCTTATGGGGTCTTTTT
TGACCGAATTTTTTTCTATGTAAAAATCGAACATCTTGTGAAAGTT-TTTTTTGATAATG
ATTTTCAGCACATCCTATGGGGTTTC----AAGGATCCTTTCCTGC--------AGTATC
TTAGATATCAAGGAAAATCCAT-----TTTGGCTTCAAAGGATACGCCTCTTATGAGCAA
TAAATGGAAATATTACCTTGTCAATTTATGGCAATATCATTTTTACGTGTGGT-CTCAAC
CAGGAAGGATCCATATAAACCAATTATGTAAGTATTCTCTTGATTTTTTGGGCTATCTTT
CAAGGGTGCGAATAAATTCTTCAGTGGTACGGAGTCAAATATYAGAAAATTCAT------
TTCTAATAGATAATGATATGAAGAAGTTCG--------------AGACAATCGTTCCAAT
TATGCCTCTT----------------ATTGGATCATTGTTTAAAGCGAAA----------
-TT

>TC4
GCAGAACGACCCGCGAACCGTTTTCC-AACACCCGGGACGCCGGGGGG-CGTCCAGCCGC
TCGGCAGCCCA-AGGCTCCGGACGCC--GAGGGTGCAACCCA-CCTCCGGCGGATGGAGC
TTCAAAC-AAATCCCGGCGCGCGAAGCGCCAAGGTACTCCAAC-AACAGGGCATGCGCCC
GTAGCCCTGGGTTCCAGTGCGCTCGGGCTGCTGTTCGATGCGATAAAAAGTCTAAACGAC
TCTCGGCAACGGATATCTCGGCTCTCGCATCGATGAAGAACGTAGCGAAATGCGATACTT
GGTGTGAATTGCAGAATCCCGTGAACCATCGAGTCTTTGAACGCAAGTTGCGCCCGAGGC
CTCGGCCGAGGGCACGTCTGCCTGGGTGTCAC----GCATCGCGTTGCCTCCATACCCTC
CACCCCTCGAGCGATGGGAGGAT--GGTCCGGAAGCGGAAGCTGGCCTCCCGTGACCACG
AGCCAC-GGATGGCCGAAATACGCGCT-GGGGAAGCAAAGCGCCACGGCATTCGGTGGTC
GATCCGAGCCCCAGAAACAGTGCCCGTGGCGGCCGCATCCGTCCCCAGCCGACGGCCCTA
AACGTATTATTCTTGTT-------CCTATATAATTCTCATATATGTGAATACGAATCCAT
CTTCCTTTTTCTCCGTAATCACTCTTCTCATTTACGGTCAACATCTTATGGGGTCTTTTT
TGACCGAATTTTTTTCTATGTAAAAATCGAACATCTTGTGAAAGTT-TTTTTTGATAATG
ATTTTCAGCACATCCTATGGGGTTTC----AAGGATCCTTTCCTGC--------AGTATC
TTAGATATCAAGGAAAATCCAT-----TTTGGCTTCAAAGGATACGCCTCTTATGAGCAA
TAAATGGAAATATTACCTTGTCAATTTATGGCAATATCATTTTTACGTGTGGT-CTCAAC
CAGGAAGGATCCATATAAACCAATTATGTAAGTATTCTCTTGATTTTTTGGGCTATCTTT
CAAGGGTGCGAATAAATTCTTCAGTGGTACGGAGTCAAATATYAGAAAATTCAT------
TTCTAATAGATAATGATATGAAGAAGTTCG--------------AGACAATCGTTCCAAT
TATGCCTCTT----------------ATTGGATCATTGTTTAAAGCGAAA----------
-TT

>TC5
GCAGAACGACCCGCGAACCGTTTTCC-AACACCCGGGACACCGGGGGG-CGTCCAGCCGC
TCGGTAGCCCA-AGGCTCCGGACGCC--GAGGGTGCAGCCCA-CCTCCGGCGGATGGAGC
TTCAAAC-AAACCCCGGCGCGCGAAGCGCCAAGGTACTCCAAC-AACAGGGCACGCGCCC
GTAGCCCTGGGTTCCAGTGCGCTCGGGCTGCTGTTCGATGCGATAA-AAGTCTAAACGAC
TCTCGGCAACGGATATCTCGGCTCTCGCATCGATGAAGAACGTAGCGAAATGCGATACTT
GGTGTGAATTGCAGAATCCCGTGAACCATCGAGTCTTTGAACGCAAGTTGCGCCCGAAGC
CTCGGCTGAGGGCACGTCTGCCTGGGTGTCAC----GCATCGCGCTGCCTCCATACCCTY
CACCCCTCGAGCGATGGGAGGAT--GGTCCGGAAGCGGAAGCTGGCCTCCCGTGACCACG
AGCCAC-GGATGGCCCAAATACGCGCT-GGGGAAGCAAAGCGCCACGGCATTCGGTGGTC
GATCCGAGCCCCAGAAACAGTGCCCGTGGCGGCCGCATCCGTCCCCAGCCGACGACCCTA
AACGTATTATTCTTGTT-------CCTATATAATTCTCACATATGTGAATACGAATCCAT
CTTCCTTTTTCTCCGTAATCACTCTTCTCATTTACGGTCAACATATTATGGGGTCTTTTT
TGACCGAATTTTTTTCTATGTAAAAATCGAGCATCTTGTTAAAGTT-TTTTTTGATAATG
ATTTTCAGCACATCCTATGGGGTTTC----AAGGATCCTTTCCTGC--------AGTATC
TTAGATATCAAGGAAAATCCAT-----TTTGGCTTCAAAGGATACGCCTCTTATGAGCAA
TAAATGGAAATATTACCTTGTCAATTTATGGCAATATCATTTTTACGTGTGGT-CTCAAC
CAGGAAGGATCCATATAAACCAATTATGTAAGTATTCTCTTGATTTTTTGGGCTATCTTT
CAAAGGTGCGAATAAATTCTTCAGTGGTACGGAGTCAAATATTAGAAAATTTGT------
TTCTAATAGATAATGATATGAAGAAGTTCG--------------AGACAATCGTTCCAAT
TATGCCTCTT----------------ATTGGATCATTGTTTAAAGCGCAA----------
-TT

>TC6
GCAGAACGACCCGCGAACCGTTTTCC-AACACCCGGGACACCGGGGGG-CGTCCAGCCGC
TCGGTAGCCCA-AGGCTCCGGACGCC--GAGGGTGCAGCCCA-CCTCCGGCGGATGGAGC
TTCAAAC-AAACCCCRGCGCGCRAAGCGCCAAGGTACTCCAAC-AACAGGGCAYGCGCCC
GTAGCCCTGGGTTCCAGTGCGCTCGGGCTGCTGTTCGATGCGATA--AAGTCTAAACGAC
TCTCGGCAACGGATATCTCGGCTCTCGCATCGATGAAGAACGTAGCGAAATGCGATACTT
GGTGTGAATTGCAGAATCCCGTGAACCATCGAGTCTTTGAACGCAAGTTGCGCCCGAAGC
CTCGGCTGAGGGCACGTCTGCCTGGGTGTCAC----GCATCGCGYTGCCTCCATACCCTC
CACCCCTCGAGCGATGGGRRGAY--GGTCCGGAAGCGGAAGCTGGCCTCCCGTGACCACG
AGCCAC-GGATGGCCCAAATACGCGCT-GGGGAAGCAAAGCGCCACGGCATTCGGTGGTC
GATCCGAGCCCCAGAAACAGTGCCCGTGGCGGCCGCATCMGTCCCCAGCCGACGRCCCTA
AACGTATTATTCTTGTT-------CCTATATAATTCTCACATATGTGAATACGAATCCAT
CTTCCTTTTTCTCCGTAATCACTCTTCTCATTTACGGTCAACATATTATGGGGTCTTTTT
TGACCGAATTTTTTTCTATGTAAAAATCGAGCATCTTGTTAAAGTT-TTTTTTGATAATG
ATTTTCAGCACATCCTATGGGGTTTC----AAGGATCCTTTCCTGC--------AGTATC
TTAGATATCAAGGAAAATCCAT-----TTTGGCTTCAAAGGATACGCCTCTTATGAGCAA
TAAATGGAAATATTACCTTGTCAATTTATGGCAATATCATTTTTACGTGTGGT-CTCAAC
CAGGAAGGATCCATATAAACCAATTATGTAAGTATTCTCTTGATTTTTTGGGCTATCTTT
CAAAGGTGCGAATAAATTCTTCAGTGGTACGGAGTCAAATATTAGAAAATTTGT------
TTCTAATAGATAATGATATGAAGAAGTTCG--------------AGACAATCGTTCCAAT
TATGCCTCTT----------------ATTGGATCATTGTTTAAAGCGCAA----------
-TT

>TMY1
GCAGAACGACCCGCGAACCGTTTCTC-AGCACTCGGGATACCGGGAGG-CTTCCGGCCGC
CCGGTAGCCCG-AATCTCCGGACGCC--GAGGGTGCAACCCA-CCTCCAGCGGACGGAGC
TTCGAACAAAACCCCGGCGCGCGAAGCGCCAAGGTACTCCAACAAACGGGGCATGCGCCC
GTAGCCCTGGGATCCAGTGCGCTCGGGTTGCTGTTCGACGTCATA--AAGTCTAAACGAC
TCTCGGCAACGGATATCTCGGCTCTCGCATCGATGAAGAACGTAGCGAAATGCGATACTT
GGTGTGAATTGCAGAATCCCGTGAACCATCGAGTCTTTGAACGCAAGTTGCGCCCGAAGC
CTCGGCTGAGGGCACGTCTGCCTGGGTGTCACAACCGCAT---GTCGCCTCCAAACCCTT
CACCCCTCGAACGTTGCGGCGATACGGTTTGGATGCGGAAGCTGGCCTCCCGTGACCACG
AGCCAC-GGATGGCCCAAATACGTGCT-AAGGAAGCGGAGCGCCACGGCATTCGGTGGTC
GAACTAAGCCCCAGAAGCAACGCCCGCGGCGGCCGCATCCGTCCCTAGCCTACGACCCTA
AACGTATCAGCCCGGGTCGACTTACTAATGGGATGCCCAAATGCGT---TACAAA-----
------ATTTCGCTTTAAACAATGATCCAA----------------TAAGAGGCATAATT
GGAACGATTGTC--------------TCGAACTTCTTCATATCATTATCTATTAGAAATG
AATTTTCTAATATTTGACTCCGTACCACTGAAGAATTTATTCGCACCCTTGAAAGATAGC
CCAAAAAATCAAGAGAATACTTACATAATTGGTTTATATGGATCCTTCCTGGTTGAG-AC
CACACGTAAAAATGATATTGCCATAAATTGACAAGGTAATATTTCCATTTATTGCTCATA
AGAGGCGTATCCTTTGAAGCCAA-----AATGGATTTTCCTTGATATCTAAGATACT---
-----GCAGGAAAGGATCCT----TGAAACCCCATAGGATGTGCTGAAAATCA-------
TTATCAAAAAAAACTTTAACAAGATGTTCAATTTTTACATAGAAAAAAATTCGGTCAAAA
AAGACCCCATAAGATGTTGACCGTAAATGAGAAGAGTGATTACGGAGAAAAAGGAAGATG
GAT

>TMY2
GCAGAACGACCCGCGAACCGTTTCTC-AGCACTCGGGATACCGGGAGG-CTTCCGGCCGC
CCGGTAGCCCG-AATCTCCGGACGCC--GAGGGTGCAACCCA-CCTCCAGCGGACGGAGC
TTCGAACAAAACCCCGGCGCGCGAAGCGCCAAGGTACTCCAACAAACGGGGCATGCGCCC
GTAGCCCTGGGATCCAGTGCGCTCGGGTTGCTGTTCGACGTCATA--AAGTCTAAACGAC
TCTCGGCAACGGATATCTCGGCTCTCGCATCGATGAAGAACGTAGCGAAATGCGATACTT
GGTGTGAATTGCAGAATCCCGTGAACCATCGAGTCTTTGAACGCAAGTTGCGCCCGAAGC
CTCGGCTGAGGGCACGTCTGCCTGGGTGTCACAACCGCAT---GTCGCCTCCAAACCCTT
CACCCCTCGAACGTTGCGGCGATACGGTTTGGATGCGGAAGCTGGCCTCCCGTGACCACG
AGCCAC-GGATGGCCCAAATACGTGCT-AAGGAAGCGGAGCGCCACGGCATTCGGTGGTC
GAACTAAGCCCCAGAAGCAACGCCCGCGGCGGCCGCATCCGTCCCTAGCCTACGACCCTA
AACGTATCAGCCCGGGTCGACTTACTAATGGGATGCCCAAATGCGT---TACAAA-----
------ATTTCGCTTTAAACAATGATCCAA----------------TAAGAGGCATAATT
GGAACGATTGTC--------------TCGAACTTCTTCATATCATTATCTATTAGAAATG
AATTTTCTAATATTTGACTCCGTACCACTGAAGAATTTATTCGCACCCTTGAAAGATAGC
CCAAAAAATCAAGAGAATACTTACATAATTGGTTTATATGGATCCTTCCTGGTTGAG-AC
CACACGTAAAAATGATATTGCCATAAATTGACAAGGTAATATTTCCATTTATTGCTCATA
AGAGGCGTATCCTTTGAAGCCAA-----AATGGATTTTCCTTGATATCTAAGATACT---
-----GCAGGAAAGGATCCT----TGAAACCCCATAGGATGTGCTGAAAATCA-------
TTATCAAAAAAAACTTTAACAAGATGTTCAATTTTTACATAGAAAAAAATTCGGTCAAAA
AAGACCCCATAAGATGTTGACCGTAAATGAGAAGAGTGATTACGGAGAAAAAGGAAGATG
GAT

>TMU1
GCAGAGCGACCCGCGAACCGTTTTCC-AATGCCCGGGATACCGGGGGG-CGCCTATCCGC
CCGGTAGCCCGAAAGCTCCGGACGCT--AGGGGTGCAACCCACCCCCCAGCGGACGAAGC
TCCAAAC-AAACCCCGGCGTGCAAAGCGCCAAGGTACTCCAAC-TGTAGGGCATGCGCCC
GTAGCCCTGGGTTCCAGTGTGCTCGGGCTGCTGTTCAACATCATA--AAGTCTAAACGAC
TCTCGGCAACGGATATCTCGGCTCTCGCATCGATGAAGAACGTAGCGAAATGCGATACTT
GGTGTGAATTGCAGAATCCCGTGAACCATCGAGTCTTTGAACGCAAGTTGCGCCCGAAGC
CTTGGCTGAGGGCACGTCTGCCTGGGTGTCAC----GCATCGCGTTGCCTCCAAACCCTT
CACCCTTCGTTCGTTGCGGTGAT--GGTCTGGATGCGGAAGCTGGCCTCCCGCGGCCACG
AGCCACGGGATGGCCCAAACACGTGCT-AGGGAAGCGAAGCGCCACGGCATTCGGTGGTT
GATCCAAGCCCCAGAAGCAGTGCCGGCGGTGGCCGCGTCTGTCCTTAGCCCACGACCCTA
AACGTATTATTCTTGTT-------CCTATATAATTCTCATATATGTGAATACGAATCCAT
CTTCCTTTTTCTCCGTAATCACTCTTCTCATTTACGGTCAACATCTTATGGGGTCTTTTT
TGACCGAATTTTTTTCTATGTAAAAATCGAACATCTTGTTAAAGTT-TTTTTTGATAATG
ATTTTCAGCGCATCTTATGGGGTTTC----AAGGATCCTTTCCTGC--------AGTATC
TTAGATATCAAGGAAAATCCAT-----TTTGGCTTCAAAGGATACGCCTCTTATGAGCAA
TAAATGGAAATATTACCTTGTCAATTTATGGCAATATCATTTTTACGTGTGGT-CTCAAC
CAGGAAGGATCCATATAAACCAATTATGTAATTATTCTCTTGATTTTTTGGGCTATCTTT
CAAGGGTGGGAATAAATTCTTCAGTGGTACGGAGTCAAATATTAGAAAATTCAT------
TTCTAATAGATAATGCTATGAAGAAGTTCG--------------AGACAATCGTTCCAAT
TATGCCTCTT----------------ATTGGATCATTGTTTAAAGCGAAA----------
-TT

>TMU2
GCAGAGCGACCTGCGAACCGTTTTCC-AATGCCCGGGATACCAGGGGG-CGCCTATCCGC
CCGGTAGCCCGAAAGCTCCGGACGCT--AGGGGTGCAACCCACCCCCCAGCGGACGAAGC
TCCAAAC-AAACCCCGGCGTGCAAAGCGCCAAGGTACTCCAAC-TGTAGGGCATGCGCCC
GTAGCCCTGGGTTCCAGTGTGCTCGGGCTGCTGTTCAACATCATA--AAGTCTAAACGAC
TCTCGGCAACGGATATCTCGGCTCTCGCATCGATGAAGAACGTAGCGAAATGCGATACTT
GGTGTGAATTGCAGAATCCCGTGAACCATCGAGTCTTTGAACGCAAGTTGCGCCCGAAGC
CTTGGCTGAGGGCACGTCTGCCTGGGTGTCAC----GCATCGCGTTGCCTCCAAACCCTT
CACCCTTCGTTCGTTGCGGTGAT--GGTCTGGATGCGGAAGCTGGCCTCCCGCGGCCACG
AGCCAC-GGATGGCCCAAACACGTGCT-AGGGAAGCGAAGCGCCACGGCATTCGGTGGTT
GATCCAAGCCCCAGAAGCAGTGCCGGCGGTGGCCGCGTCTGTCCTTAGCCCACGACCCTA
AACGTATTATTCTTGTT-------CCTATATAATTCTCATATATGTGAATACGAATCCAT
CTTCCTTTTTCTCCGTAATCACTCTTCTCATTTACGGTCAACATCTTATGGGGTCTTTTT
TGACCGAATTTTTTTCTATGTAAAAATCGAACATCTTGTTAAAGTT-TTTTTTGATAATG
ATTTTCAGCGCATCTTATGGGGTTTC----AAGGATCCTTTCCTGC--------AGTATC
TTAGATATCAAGGAAAATCCAT-----TTTGGCTTCAAAGGATACGCCTCTTATGAGCAA
TAAATGGAAATATTACCTTGTCAATTTATGGCAATATCATTTTTACGTGTGGT-CTCAAC
CAGGAAGGATCCATATAAACCAATTATGTAATTATTCTCTTGATTTTTTGGGCTATCTTT
CAAGGGTGGGAATAAATTCTTCAGTGGTACGGAGTCAAATATTAGAAAATTCAT------
TTCTAATAGATAATGCTATGAAGAAGTTCG--------------AGACAATCGTTCCAAT
TATGCCTCTT----------------ATTGGATCATTGTTTAAAGCGAAA----------
-TT

>TMU3
GCAGAGCGACCCGCGAACCGTTTTCC-AATGCCCGGGATACCGGGGGG-CGCCTATCCGC
CCGGTAGCCCGAAAGCTCCGGACGCT--AGGGGTGCAACCCACCCCCCAGCGGACGAAGC
TCCAAAC-AAACCCCGGCGTGCGAAGCGCCAAGGTACTCCAAC-TGTAGGGCATGCGCCC
GTAGCCCTGGGTTCCAGTGTGCTCGGGCTGCTGTTCAACATCATA--AAGTCTAAACGAC
TCTCGGCAACGGATATCTCGGCTCTCGCATCGATGAAGAACGTAGCGAAATGCGATACTT
GGTGTGAATTGCAGAATCCCGTGAACCATCGAGTCTTTGAACGCAAGTTGCGCCCGAAGC
CTTGGCTGAGGGCACGTCTGCCTGGGTGTCAC----GCATCGCGTTGCCTCCAAACCCTT
CACCCTTCGTTCGTTGCGGTGAT--GGTCTGGATGCGGAAGCTGGCCTCCCGCGGCCACG
AGCCAC-GGATGGCCCAAACACGTGCT-AGGGAAGCGAAGCGCCACGGCATTCGGTGGTT
GATCCAAGCCCCAGAAGCAGTGCCGGCGGTGGCCGCGTCTGTCCTTAGCCCACGACCCTA
AACGTATTATTCTTGTT-------CCTATATAATTCTCATATATGTGAATACGAATCCAT
CTTCCTTTTTCTCCGTAATCACTCTTCTCATTTACGGTCAACATCTTATGGGGTCTTTTT
TGACCGAATTTTTTTCTATGTAAAAATCGAACATCTTGTTAAAGTT-TTTTTTGATAATG
ATTTTCAGCGCATCTTATGGGGTTTC----AAGGATCCTTTCCTGC--------AGTATC
TTAGATATCAAGGAAAATCCAT-----TTTGGCTTCAAAGGATACGCCTCTTATGAGCAA
TAAATGGAAATATTACCTTGTCAATTTATGGCAATATCATTTTTACGTGTGGT-CTCAAC
CAGGAAGGATCCATATAAACCAATTATGTAATTATTCTCTTGATTTTTTGGGCTATCTTT
CAAGGGTGGGAATAAATTCTTCAGTGGTACGGAGTCAAATATTAGAAAATTCAT------
TTCTAATAGATAATGCTATGAAGAAGTTCG--------------AGACAATCGTTCCAAT
TATGCCTCTT----------------ATTGGATCATTGTTTAAAGCGAAA----------
-TT

>TMU4
GCAGAACGACCTGCGAACCGTTTTCC-AATGCCCGGGATACCAGGGGG-CGCCTATCCGC
CCGGTAGCCCGAAAGCTCCGGACGCT--AGGGGTGCAACCCA-CCCCCAGCGGACGAAGC
TCCAAAC-AAACCCCGGCGTGCAAAGCGCCAAGGTACTCCAAC-TGTAGGGCATGCGCCC
GTAGCCCTGGGTTCCAGTGTGCTCGGGCTGCTGTTCAACATCATA--AAGTCTAAACGAC
TCTCGGCAACGGATATCTCGGCTCTCGCATCGATGAAGAACGTAGCGAAATGCGATACTT
GGTGTGAATTGCAGAATCCCGTGAACCATCGAGTCTTTGAACGCAAGTTGCGCCCGAAGC
CTTGGCTGAGGGCACGTCTGCCTGGGTGTCAC----GCATCGCGTTGCCTCCAAACCCTT
CACCCTTCGTTCGTTGCGGTGAT--GGTCTGGATGCGGAAGCTGGCCTCCCGCGGCCACG
AGCCAC-GGATGGCC-AAACACGTGCT-AGGGAAGCGAAGCGCCACGGCATTCGGTGGTT
GATCCAAGCCCCAGAAGCAGTGCCGGCGGTGGCCGCGTCTGTCCTTAGCCCACGACCCTA
AACGTATTATTCTTGTT-------CCTATATAATTCTCATATATGTGAATACGAATCCAT
CTTCCTTTTTCTCCGTAATCACTCTTCTCATTTACGGTCAACATCTTATGGGGTCTTTTT
TGACCGAATTTTTTTCTATGTAAAAATCGAACATCTTGTTAAAGTT-TTTTTTGATAATG
ATTTTCAGCGCATCTTATGGGGTTTC----AAGGATCCTTTCCTGC--------AGTATC
TTAGATATCAAGGAAAATCCAT-----TTTGGCTTCAAAGGATACGCCTCTTATGAGCAA
TAAATGGAAATATTACCTTGTCAATTTATGGCAATATCATTTTTACGTGTGGT-CTCAAC
CAGGAAGGATCCATATAAACCAATTATGTAATTATTCTCTTGATTTTTTGGGCTATCTTT
CAAGGGTGGGAATAAATTCTTCAGTGGTACGGAGTCAAATATTAGAAAATTCAT------
TTCTAATAGATAATGCTATGAAGAAGTTCG--------------AGACAATCGTTCCAAT
TATGCCTCTT----------------ATTGGATCATTGTTTAAAGCGAAA----------
-TT

>TMU5
GCAGAGCGACCTGCGAACCGTTTTCC-AATGCCCGGGATACCAGGGGG-CGCCTATCCGC
CCGGTAGCCCGAAAGCTCCGGACGCT--AGGGGTGCAACCCACCCCCCAGCGGACGAAGC
TCCAAAC-AAACCCCGGCGTGCAAAGCGCCAAGGTACTCCAAC-TGTAGGGCATGCGCCC
GTAGCCCTGGGTTCCAGTGTGCTCGGGCTGCTGTTCAACATCATA--AAGTCTAAACGAC
TCTCGGCAACGGATATCTCGGCTCTCGCATCGATGAAGAACGTAGCGAAATGCGATACTT
GGTGTGAATTGCAGAATCCCGTGAACCATCGAGTCTTTGAACGCAAGTTGCGCCCGAAGC
CTTGGCTGAGGGCACGTCTGCCTGGGTGTCAC----GCATCGCGTTGCCTCCAAACCCTT
CACCCTTCGTTCGTTGCGGTGAT--GGTCTGGATGCGGAAGCTGGCCTCCCGCGGCCACG
AGCCAC-GGATGGCC-AAACACGTGCT-AGGGAAGCGAAGCGCCACGGCATTCGGTGGTT
GATCCAAGCCCCAGAAGCAGTGCCGGCGGTGGCCGCGTCTGTCCTTAGCCCACGACCCTA
AACGTATTATTCTTGTT-------CCTATATAATTCTCATATATGTGAATACGAATCCAT
CTTCCTTTTTCTCCGTAATCACTCTTCTCATTTACGGTCAACATCTTATGGGGTCTTTTT
TGACCGAATTTTTTTCTATGTAAAAATCGAACATCTTGTTAAAGTT-TTTTTTGATAATG
ATTTTCAGCGCATCTTATGGGGTTTC----AAGGATCCTTTCCTGC--------AGTATC
TTAGATATCAAGGAAAATCCAT-----TTTGGCTTCAAAGGATACGCCTCTTATGAGCAA
TAAATGGAAATATTACCTTGTCAATTTATGGCAATATCATTTTTACGTGTGGT-CTCAAC
CAGGAAGGATCCATATAAACCAATTATGTAATTATTCTCTTGATTTTTTGGGCTATCTTT
CAAGGGTGGGAATAAATTCTTCAGTGGTACGGAGTCAAATATTAGAAAATTCAT------
TTCTAATAGATAATGCTATGAAGAAGTTCG--------------AGACAATCGTTCCAAT
TATGCCTCTT----------------ATTGGATCATTGTTTAAAGCGAAA----------
-TT

>TBY1
GCAGAGCGACCCGTGAACCGTTTTTC-AACGCCCGGGATACCGGGGGA-CGCCTAGCCGC
CCGGTAGCCCGAAAGCTCCGGACGCT--GGGGGGGCAACCCA-CCCCCAGCGGACGGAGC
TCTAAAC-AAACCCCGGCGCGCGAAGCGCCAAGGTACTCCAAC-GATAGGGCATGCGCCC
GCAGCCCTGGGTTCCAGTGTGCTCGGGATGCTGTTCAGCATCATA--AAGTCTAAACGAC
TCTCGGCAACGGATATCTCGGCTCTCGCATCGATGAAGANNGCAGCGAAATGCGATACTT
GGTGTGAATTGCAGAATCCCGTGAACCATCGAGTCTTTAAACGCAAGTTGCGCCCGAAGC
CTTGGCTGAGGGCACGTCTGCCTGGGTGTCAC----GCATCGCGTTGCGTCCAAACCCTT
CGCCCTTCGGACGTTGCGGTGAT--GGTCTGGATGCGGAAGCTGGCCTCCCGTGGCCACG
AGCCAC-GGATGGCCCAAACACGTGCT-AGGGAAGCGAAGCGCCACGGCATTCGGTGGTT
GATCCAAGCCCCAGAAGCAGTGCCGGCGGTGGCCGCATCTGCCCCTAGCCGACGACCCTA
AACGTATTATTCTTGTT-------CCTATATAATTCTCATATATGTGAATACGAATCCAT
CGTCCTTTTTCTCCGTAATCACTCTTCTCATTTACGGTCAACATCTTATGGGGTCTTTTT
TGAACGAATTTTTTTCTATGTAAAAATCGAACATCTTGTTAAAGTT-TTTTTTCATAATG
ATTTTCAGCACATCCTATGGGGTTTC----AAGGATCCTTTCCTGC--------AGTATC
TTAGATATCAAGGAAAATCTAT-----TTTGGCTTCAAAAGATACGCCTCTTATGAGCAA
TAAATGGAAATATTACCTTGTCAATTTATGGCAATATCATTTTTACGTGCGGT-CTCAAC
CAGGAAGGATCCATATAAACCAATTATGTAAGTATTCTCTTGATTTTTTGGGCTATCTTT
CAAGGGTGCGAATAAATTCTTTAGTGGTACGGAGTCAAATATTAGAAAATTCAT------
TTCTAATAGATAATGCTATGAAGAAGTTCG--------------AGACAATCGTTCCAAT
TATGCCTCTT----------------ATTGGATCATTGTTTAAAGCGAAA----------
-TT

>TBY2
GCAGAGCGACCCGTGAACCGTTTTTC-AACGCCCGGGATACCGGGGGA-CGCCTAGCCGC
CCGGTAGCCCGAAAGCTCCGGACGCT--GGGGGGGCAACCCA-CCCCCAGCGGACGGAGC
TCTAAAC-AAACCCCGGCGCGCGAAGCGCCAAGGTACTCCAAC-GATAGGGCATGCGCCC
GYAGCCCTGGGTTCCAGTGTGCTCGGGATGCTGTTCAGCATCATA--AAGTCTAAACGAC
TCTCGGCAACGGATATCTCGGCTCTCGCATCGATGAAGAACGTAGCGAAATGCGATACTT
GGTGTGAATTGCAGAATCCCGTGAACCATCGAGTCTTTGAACGCAAGTTGCGCCCGAAGC
CTTGGCTGAGGGCACGTCTGCCTGGGTGTCAC----GCATCGCGTTGCGTCCAAACCCTT
CGCCCTTCGGACGTTGCGGTGAT--GGTCTGGATGCGGAAGCTGGCCTCCCGTGGCCACG
AGCCAC-GGATGGCCCAAACACGTGCT-AGGGAAGCGAAGCGCCACGGCATTCGGTGGTT
GATCCAAGCCCCAGAAGCAGTGCCGGCGGTGGCCGCATCTGCCCCTAGCCGACGACCCTA
AACGTATTATTCTTGTT-------CCTATATAATTCTCATATATGTGAATACGAATCCAT
CGTCCTTTTTCTCCGTAATCACTCTTCTCATTTACGGTCAACATCTTATGGGGTCTTTTT
TGAACGAATTTTTTTCTATGTAAAAATCGAACATCTTGTTAAAGTT-TTTTTTCATAATG
ATTTTCAGCACATCCTATGGGGTTTC----AAGGATCCTTTCCTGC--------AGTATC
TTAGATATCAAGGAAAATCTAT-----TTTGGCTTCAAAAGATACGCCTCTTATGAGCAA
TAAATGGAAATATTACCTTGTCAATTTATGGCAATATCATTTTTACGTGCGGT-CTCAAC
CAGGAAGGATCCATATAAACCAATTATGTAAGTATTCTCTTGATTTTTTGGGCTATCTTT
CAAGGGTGCGAATAAATTCTTTAGTGGTACGGAGTCAAATATTAGAAAATTCAT------
TTCTAATAGATAATGCTATGAAGAAGTTCG--------------AGACAATCGTTCCAAT
TATGCCTCTT----------------ATTGGATCATTGTTTAAAGCGAAA----------
-TT

>TMO1
GCAGAGCGACCCGTGAACCGTTTTTC-AACTCCCGGGAYACCGGGGGG-CGCCCAGCCGC
CCGGTAGCCCGAAAGCTCCGGACGCT--GGGGGGGCAACCCA-CCCCCAGCGGACGGATC
TCCRAAC-AAACCCCGGCGCGCGAAGCGCCAAGGTACTCCAAC-GATASGGCATGCGCCC
GTAGCCCTGGGTTCCAGTGTGCTCGGGMTGCTGTTCRRCATCATA--AAGTCTAAACGAC
TCTCGGCAACGGATATCTCGGCTCTCGCATCGATNNNNNNNGCAGCGAAATGCGATACTT
GGTGTGAATTGCAGAATCCCGTGAACCATCGAGTCTTTGAACGCAAGTTGCGCCCGAAGC
CTTGGCTGAGGGCACGTCTGCCTGGGTGTCAC----GCATCGCGTTGCATCCAAACCCTT
CACCCTTCGGACGTTGCGGTGAT--GGTCTGGATGCGGAAGCTGGCCTCCCGYGGCCACG
AGCCAC-GGATGGCCCAAACACGTGCT-AGGGAAGCGAAGCGCCACGGCATTCGGTGGTT
GATCCAAGCCCCAGAAGCAGTGCCGGCGGTGGCCGCATCTGTCCCTAGCCGACGACCCTA
AACGTATTATTCTTGTT-------CCTATATAATTCTCATATATGTGAATACGAATCCAT
CTTCCTTTTTCTCCGTAATCACTCTTCTCATTTACGGTCAACATCTTATGGGGTCTTTTT
TGACCGAATTTTTTTCTATGTAAAAATCGAACATCTTGTTAAAGTT-TTTTTTGATAATG
ATTTTCAGCGCATCTTATGGGGTTTC----AAGGATCCTTTCCTGC--------AGTATC
TTAGATATCAAGGAAAATCCAT-----TTTGGCTTCAAAGGATACGCCTCTTATGAGCAA
TAAATGGAAATATTACCTTGTCAATTTATGGCAATATCATTTTTACGTGTGGT-CTCAAC
CAGGAAGGATCCATATAAACCAATTATGTAAGTATTCTCTTGATTTTTTGGGCTATCTTT
CAAGGGTGGGAATAAATTCTTCAGTGGTACGGAGTCAAATATTAGAAAATTCAT------
TTCTAATAGATAATGCTATGAAGAAGTTCG--------------AGACAATCGTTGCAAT
TATGCCTCTT----------------ATTGGATCATTGTTTAAAGCGAAA----------
-TT

>TMO2
GCAGAGCGACCCGTGAACCGTTTTTC-AACTCCCGGGAYACCGGGGGG-CGCCCAGCCGC
CCGGTAGCCCGAAAGCTCCGGACGCT--GGGGGGGCAACCCA-CCCCCAGCGGACGGATC
TCCRAAC-AAACCCCGGCGCGCGAAGCGCCAAGGTACTCCAAC-GATASGGCATGCGCCC
GTAGCCCTGGGTTCCAGTGTGCTCGGGMTGCTGTTCRRCATCATA--AAGTCTAAACGAC
TCTCGGCAACGGATATCTCGGCTCTCGCATCGATNNNNNNNGCAGCGAAATGCGATACTT
GGTGTGAATTGCAGAATCCCGTGAACCATCGAGTCTTTGAACGCAAGTTGCGCCCGAAGC
CTTGGCTGAGGGCACGTCTGCCTGGGTGTCAC----GCATCGCGTTGCATCCAAACCCTT
CACCCTTCGGACGTTGCGGTGAT--GGTCTGGATGCGGAAGCTGGCCTCCCGYGGCCACG
AGCCAC-GGATGGCCCAAACACGTGCT-AGGGAAGCGAAGCGCCACGGCATTCGGTGGTT
GATCCAAGCCCCAGAAGCAGTGCCGGCGGTGGCCGCATCTGTCCCTAGCCGACGACCCTA
AACGTATTATTCTTGTT-------CCTATATAATTCTCATATATGTGAATACGAATCCAT
CTTCCTTTTTCTCCGTAATCACTCTTCTCATTTACGGTCAACATCTTATGGGGTCTTTTT
TGACCGAATTTTTTTCTATGTAAAAATCGAACATCTTGTTAAAGTT-TTTTTTGATAATG
ATTTTCAGCGCATCTTATGGGGTTTC----AAGGATCCTTTCCTGC--------AGTATC
TTAGATATCAAGGAAAATCCAT-----TTTGGCTTCAAAGGATACGCCTCTTATGAGCAA
TAAATGGAAATATTACCTTGTCAATTTATGGCAATATCATTTTTACGTGTGGT-CTCAAC
CAGGAAGGATCCATATAAACCAATTATGTAAGTATTCTCTTGATTTTTTGGGCTATCTTT
CAAGGGTGGGAATAAATTCTTCAGTGGTACGGAGTCAAATATTAGAAAATTCAT------
TTCTAATAGATAATGCTATGAAGAAGTTCG--------------AGACAATCGTTGCAAT
TATGCCTCTT----------------ATTGGATCATTGTTTAAAGCGAAA----------
-TT

>TSA1
GCAGAGCGACCCGTGAACCGTTTTTC-AACKCYCGGGATACCGGGGGGGCGCMTGTCCGC
CCGGTAGCCCGAAAGCTCCGGACTCT--AGGGGTGCAACCCA--CCCCAGGGTACGGAGC
TCCAAAC-AAACCCCGGCGCGCGAAGCGCCAAGGTACTCCAAC-GATAGGGCATGCGCCC
GTAGCCCTGGGTTCCAGTGTGCTCGGGCTGCTGTTCAACGTCATA--AAGTCTAAACGAC
TCTCGGCAACGGATATCTCGGCTCTCGCATCGATNNNNAACGCAGCGAAATGCGATACTT
GGTGTGAATTGCAGAATCCCGTGAACCATCGAGTCTTTGAACGCAAGTTGCGCCCGAAGC
CTTGGCTGAGGGCACGTCTGCCTGGGTGTCAC----GCATCGCGTTGCCTCCAAACCCTT
CACCCTTCGGACGTTGCGGTGAT--GGTCTGGATGCGGAAGCTGGCCTCCCGCGGCCGCG
AGCCAC-GGATGGCCCAAACACGTGCT-AGGGAAGCGAAGCGCCACGGCATTCGGTGGTT
GATCCAAGCCCCAGAAGCAGTGCCGGCGGTGGCCGCGTCCGTCCCTAGCCCACGACCCTA
ATCGTATTATTCTTGTT-------CCTATATAATTCTCATATATGTGAATACGAATCCAT
CTTCCTTTTTCTCCGTAATCACTCTTCTCATTTACGGTCAACATCTTATGGGGTCTTTTT
TGACCGAATTTTTTTCTATGTAAAAATCGAACATCTTGTTAAAGTT-TTTTTTGATAATG
ATTTTCAGCGCATCTTATGGGGTTTC----AAGGATCCTTTCCTGC--------AGTATC
TTAGATATCAAGGAAAATCCAT-----TTTGGCTTCAAAGGATACGCCTCTTATGAGCAA
TAAATGGAAATATTACCTTGTCAATTTATGGCAATATCATTTTTACGTGTGGT-CTCAAC
CAGGAAGAATCCATATAAACCAATTATGTAATTATTCTCTTGATTTTTTGGGCTATCTTT
CAAGGGTGGGAATAAATTCTTCAGTGGTACGGAGTCAAATATTAGAAAATTCAT------
TTCTAATAGATAATGCTATGAAGAAGTTCG--------------AGACAATCGTTCCAAT
TATGCCTCTT----------------ATTGGATCATTGTTTAAAGCGAAA----------
-TT

>TSA2
GCAGAGCGACCCGTGAACCGTTTTTC-AACKCYCGGGATACCGGGGGGGCGCMTGTCCGC
CCGGTAGCCCGAAAGCTCCGGACTCT--AGGGGTGCAACCCA--CCCCAGGGTACGGAGC
TCCAAAC-AAACCCCGGCGCGCGAAGCGCCAAGGTACTCCAAC-GATAGGGCATGCGCCC
GTAGCCCTGGGTTCCAGTGTGCTCGGGCTGCTGTTCAACGTCATA--AAGTCTAAACGAC
TCTCGGCAACGGATATCTCGGCTCTCGCATCGAT-NNNAACGCAGCGAAATGCGATACTT
GGTGTGAATTGCAGAATCCCGTGAACCATCGAGTCTTTGAACGCAAGTTGCGCCCGAAGC
CTTGGCTGAGGGCACGTCTGCCTGGGTGTCAC----GCATCGCGTTGCCTCCAAACCCTT
CACCCTTCGGACGTTGCGGTGAT--GGTCTGGATGCGGAAGCTGGCCTCCCGCGGCCGCG
AGCCAC-GGATGGCCCAAACACGTGCT-AGGGAAGCGAAGCGCCACGGCATTCGGTGGTT
GATCCAAGCCCCAGAAGCAGTGCCGGCGGTGGCCGCGTCCGTCCCTAGCCCACGACCCTA
ATCGTATTATTCTTGTT-------CCTATATAATTCTCATATATGTGAATACGAATCCAT
CTTCCTTTTTCTCCGTAATCACTCTTCTCATTTACGGTCAACATCTTATGGGGTCTTTTT
TGACCGAATTTTTTTCTATGTAAAAATCGAACATCTTGTTAAAGTT-TTTTTTGATAATG
ATTTTCAGCGCATCTTATGGGGTTTC----AAGGATCCTTTCCTGC--------AGTATC
TTAGATATCAAGGAAAATCCAT-----TTTGGCTTCAAAGGATACGCCTCTTATGAGCAA
TAAATGGAAATATTACCTTGTCAATTTATGGCAATATCATTTTTACGTGTGGT-CTCAAC
CAGGAAGAATCCATATAAACCAATTATGTAATTATTCTCTTGATTTTTTGGGCTATCTTT
CAAGGGTGGGAATAAATTCTTCAGTGGTACGGAGTCAAATATTAGAAAATTCAT------
TTCTAATAGATAATGCTATGAAGAAGTTCG--------------AGACAATCGTTCCAAT
TATGCCTCTT----------------ATTGGATCATTGTTTAAAGCGAAA----------
-TT

>TPU1
GCAGAGAGACCCGCGAACCGTTTTTCCAACGCCCGGGATATCGGGGGG-CGCCTAGCCGC
TCGGTAGCCCGAAAGCTCCGGACGCT--GGGGGTGCAACCCA-CCCCCAGCGGGCGGAGC
TCTAAAC-AAACCCCGGCGTGCGAAGCGCCAAGGTACTCCAAC-GATAGGGCACGCGCCT
GTAGCCCTGGGTTCCAGTGTGCTCGGGCTGCTGTTCAATGTCATA--AAGTCTAAACGAC
TCTCGGCAACGGATATCTCGGCTCTTGCATCGATGNNNNNCGCAGCGAAATGCGATACTT
GGTGTGAATTGCAGAATCCCGTGAACCATCGAGTCTTTGAACGCAAGTTGCGCCCGAAGC
CTTGGCTGAGGGCACGTCTGCCTGGGTGTCAC----GCATCGCGTTGCCTCCAAACCCTT
CACCCTTCGGACGATGCGGTGAT--GGGCTGGATGCGGAAGCTGGCCTCCCGTGGCCACG
AGCCAC-GGATGGCCCAAACACATGCT-CGGGAAGCGAAGCGCCACGGCATTCGGTGGTT
GATCCAAGCCCCATAAGCAGTGCCGGCGGTAGCCGCATCTGTCCCTAGCCCACGACCCTA
AACGTATTATTCTTGTT-------TCTATATAATTCTCATATATGTGAATACGAATCCAT
CTTCCTTTTTCTCCGTAATCACTCTTCTCATTTACGGTCAACATCTTATGGGGTCTTTTT
TGAACGAATTTTATTCTATGTAAAAATTGAACATCTTGTTAAAGTT-TTTTTTGATAATG
ATTTTCAGCACATCCTATGGGGTTTC----AAGGATCCTTTCCTGC--------AGTATC
TTAGATATCAAGGAAAATCCAT-----TTTGGCTTCAAAAGATACGCCTCTTATGAGCAA
TAAATGGAAATATTACCTTGTCAATTTATGGCAATATCATTTTTACGTGCGGT-CTCAAC
CAGGAAGGATCCATATAAACCAATTATGTAAGTATTCTCTTGATTTTTTGGGCTATCTTT
CAAGGGTGCGAATAAATTCTTTCGTGGTACGGAGTCAAATATTAGAAAATTCAT------
TTCTAATAGATAATGCTAGGAAGAAGTTCG--------------AGACAATCGTTCCAAT
TATGCCTCTT----------------ATTGGATCATTGTTTAAAGCGAAA----------
-TT

>TPU2
GCAGAGAGACCCGCGAACCGTTTTTCCAACGCCCGGGATATCGGGGGG-CGCCTAGCCGC
TCGGTAGCCCGAAAGCTCCGGACGCT--GGGGGTGCAACCCA-CCCCCAGCGGGCGGAGC
TCTAAAC-AAACCCCGGCGTGCGAAGCGCCAAGGTACTCCAAC-GATAGGGCACGCGCCT
GTAGCCCTGGGTTCCAGTGTGCTCGGGCTGCTGTTCAATGTCATA--AAGTCTAAACGAC
TCTCGGCAACGGATATCTCGGCTCTTGCATCGATGNNNNNCGCAGCGAAATGCGATACTT
GGTGTGAATTGCAGAATCCCGTGAACCATCGAGTCTTTGAACGCAAGTTGCGCCCGAAGC
CTTGGCTGAGGGCACGTCTGCCTGGGTGTCAC----GCATCGCGTTGCCTCCAAACCCTT
CACCCTTCGGACGATGCGGTGAT--GGGCTGGATGCGGAAGCTGGCCTCCCGTGGCCACG
AGCCAC-GGATGGCCCAAACACATGCT-CGGGAAGCGAAGCGCCACGGCATTCGGTGGTT
GATCCAAGCCCCATAAGCAGTGCCGGCGGTAGCCGCATCTGTCCCTAGCCCACGACCCTA
AACGTATTATTCTTGTT-------TCTATATAATTCTCATATATGTGAATACGAATCCAT
CTTCCTTTTTCTCCGTAATCACTCTTCTCATTTACGGTCAACATCTTATGGGGTCTTTTT
TGAACGAATTTTATTCTATGTAAAAATTGAACATCTTGTTAAAGTT-TTTTTTGATAATG
ATTTTCAGCACATCCTATGGGGTTTC----AAGGATCCTTTCCTGC--------AGTATC
TTAGATATCAAGGAAAATCCAT-----TTTGGCTTCAAAAGATACGCCTCTTATGAGCAA
TAAATGGAAATATTACCTTGTCAATTTATGGCAATATCATTTTTACGTGCGGT-CTCAAC
CAGGAAGGATCCATATAAACCAATTATGTAAGTATTCTCTTGATTTTTTGGGCTATCTTT
CAAGGGTGCGAATAAATTCTTTCGTGGTACGGAGTCAAATATTAGAAAATTCAT------
TTCTAATAGATAATGCTAGGAAGAAGTTCG--------------AGACAATCGTTCCAAT
TATGCCTCTT----------------ATTGGATCATTGTTTAAAGCGAAA----------
-TT

>TPU3
GCAGAGAGACCCGCGAACCGTTTTTCCAACGCCCGGGATATCGGGGGG-CGCCTAGCCGC
TCGGTAGCCCGAAAGCTCCGGACGCT--GGGGGTGCAACCCA-CCCCCAGCGGGCGGAGC
TCTAAAC-AAACCCCGGCGTGCGAAGCGCCAAGGTACTCCAAC-GATAGGGCACGCGCCT
GTAGCCCTGGGTTCCAGTGTGCTCGGGCTGCTGTTCAATGTCATA--AAGTCTAAACGAC
TCTCGGCAACGGATATCTCGGCTCTTGCATCGATGNNNNNCGCAGCGAAATGCGATACTT
GGTGTGAATTGCAGAATCCCGTGAACCATCGAGTCTTTGAACGCAAGTTGCGCCCGAAGC
CTTGGCTGAGGGCACGTCTGCCTGGGTGTCAC----GCATCGCGTTGCCTCCAAACCCTT
CACCCTTCGGACGATGCGGTGAT--GGGCTGGATGCGGAAGCTGGCCTCCCGTGGCCACG
AGCCAC-GGATGGCCCAAACACATGCT-CGGGAAGCGAAGCGCCACGGCATTCGGTGGTT
GATCCAAGCCCCATAAGCAGTGCCGGCGGTAGCCGCATCTGTCCCTAGCCCACGACCCTA
AACGTATTATTCTTGTT-------TCTATATAATTCTCATATATGTGAATACGAATCCAT
CTTCCTTTTTCTCCGTAATCACTCTTCTCATTTACGGTCAACATCTTATGGGGTCTTTTT
TGAACGAATTTTATTCTATGTAAAAATTGAACATCTTGTTAAAGTT-TTTTTTGATAATG
ATTTTCAGCACATCCTATGGGGTTTC----AAGGATCCTTTCCTGC--------AGTATC
TTAGATATCAAGGAAAATCCAT-----TTTGGCTTCAAAAGATACGCCTCTTATGAGCAA
TAAATGGAAATATTACCTTGTCAATTTATGGCAATATCATTTTTACGTGCGGT-CTCAAC
CAGGAAGGATCCATATAAACCAATTATGTAAGTATTCTCTTGATTTTTTGGGCTATCTTT
CAAGGGTGCGAATAAATTCTTTCGTGGTACGGAGTCAAATATTAGAAAATTCAT------
TTCTAATAGATAATGCTAGGAAGAAGTTCG--------------AGACAATCGTTCCAAT
TATGCCTCTT----------------ATTGGATCATTGTTTAAAGCGAAA----------
-TT

>TAL1
GCAGAACGACCCGCGAACCGTTCCTC-GGCACTCGGGATACCGGGGGG-CATCCGGTCGC
CCGGTGGCCCG-AATCTCCGGACGCC--GGGGGTGCGACCCA-CCTCCGGCGGACGGAGC
TCCAAACAAAACCCCGGCGCGCGAAGCGCCAAGGTACTCCAACGGATGGGGCATGCGGCC
GTAGCCCTGGGATCCAGTGCGCTCGGGTCGCTGCCCAACGTCGTAA-AAGTCTAAACGAC
TCTCGGCAACGGATATCTCGGCTCTCGCATCGATGAAGAACGTAGCGAAATGCGATACTT
GGTGTGAATTGCAGAATCCCGTGAACCATCGAGTCTTTGAACGCAAGTTGCGCCCGAGGC
CTCGGCCGAGGGCACGTCTGCCTGGGTGTCACAACGGCATCG---TGCCTCCAGACCCTC
CGCCCCTCGAACGTTGCGGCGAT-TGGGTTGGATGCGGAAGCTGGCCTCCCGTGACCGAG
AGCCAC-GGATGGCCCAAATACGTGCT-AAGGAAGCGGAGCGCCACGGCGTTCGGTGGTC
GAACGAAGCCCCAGAAACGACGCCGGTGGCCGCCGCATCCGTCCCTAGCCTACGACCCTA
AACGTATTATTCTTGTT-------CCTATATAATTCTCATATATGTGAATACGAATCCAT
CTTCCTTTTTCTCCGTAATCACTCTTCTCATTTACGGTCAACATCTTATGGGGTCTTTTT
TGACCGAATTTTTTTCTATGTAAAAATTGAACATCTTGTTAAAGTT-TTTTTTGATAATG
ATTTTCAGCACATCCTGTGGGGTTTC----AAGGATCCTTTCCTGC--------AGTATC
TTAGATATCAAGGAAAATCCAT-----TTTGGCTTCAAAGGATACGCCTCTTATGAGCAA
TAAATGGAAATATTACCTTGTCAATTTATGGCAATATCATTTTTACGTGTGGT-CTCAAC
CAGGAAGGATCCATATAAACCAATTATGTAAGTATTCTCTTGATTTTTTGGGCTATCTTT
CAAGGGTGCGAATAAATTCTTCAGTGGTACGGAGTCAAATATTAGAAAATTCAT------
TTCTAATAGATAATGATATGAAGAAGTTCG--------------AGACAATCGTTCCAAT
TATGCCTCTT----------------ATTGGATCATTGTTTAAAGCGAAA----------
-TT

>TAL2
GCAGAACGACCCGCGAACCGTTCCTC-GGCACTCGGGATACCGGGGGG-CATCCGGTCGC
CCGGTGGCCCG-AATCTCCGGACGCC--GGGGGTGCGACCCA-CCTCCGGCGGACGGAGC
TCCAAACAAAACCCCGGCGCGCGAAGCGCCAAGGTACTCCAACGGATGGGGCATGCGGCC
GTAGCCCTGGGATCCAGTGCGCTCGGGTCGCTGCCCAACGTCGTAA-AAGTCTAAACGAC
TCTCGGCAACGGATATCTCGGCTCTCGCATCGATGAAGAACGTAGCGAAATGCGATACTT
GGTGTGAATTGCAGAATCCCGTGAACCATCGAGTCTTTGAACGCAAGTTGCGCCCGAGGC
CTCGGCCGAGGGCACGTCTGCCTGGGTGTCACAACGGCATCG---TGCCTCCAGACCCTC
CGCCCCTCGAACGTTGCGGCGAT-TGGGTTGGATGCGGAAGCTGGCCTCCCGTGACCGAG
AGCCAC-GGATGGCCCAAATACGTGCT-AAGGAAGCGGAGCGCCACGGCGTTCGGTGGTC
GAACGAAGCCCCAGAAACGACGCCGGTGGCCGCCGCATCCGTCCCTAGCCTACGACCCTA
AACGTATTATTCTTGTT-------CCTATATAATTCTCATATATGTGAATACGAATCCAT
CTTCCTTTTTCTCCGTAATCACTCTTCTCATTTACGGTCAACATCTTATGGGGTCTTTTT
TGACCGAATTTTTTTCTATGTAAAAATTGAACATCTTGTTAAAGTT-TTTTTTGATAATG
ATTTTCAGCACATCCTGTGGGGTTTC----AAGGATCCTTTCCTGC--------AGTATC
TTAGATATCAAGGAAAATCCAT-----TTTGGCTTCAAAGGATACGCCTCTTATGAGCAA
TAAATGGAAATATTACCTTGTCAATTTATGGCAATATCATTTTTACGTGTGGT-CTCAAC
CAGGAAGGATCCATATAAACCAATTATGTAAGTATTCTCTTGATTTTTTGGGCTATCTTT
CAAGGGTGCGAATAAATTCTTCAGTGGTACGGAGTCAAATATTAGAAAATTCAT------
TTCTAATAGATAATGATATGAAGAAGTTCG--------------AGACAATCGTTCCAAT
TATGCCTCTT----------------ATTGGATCATTGTTTAAAGCGAAA----------
-TT
