# Supplementary material for: Evaluation of single and multilocus DNA barcodes towards species delineation in complex tree genus Terminalia
Source: PLoS One. 2017 Aug 22;12(8):e0182836. doi: 10.1371/journal.pone.0182836 (PMC5567895; doi:10.1371/journal.pone.0182836)
Supplement: S7 Text — (FASTA) [file pone.0182836.s008.fasta]

>TA4
ACTTATTATACTCCTGACTATCAAACCAAAGATACTGATATCTTGGCAGCATTCCGAGTAACTCCTCAACCTGGAGTTCCGCCTGAGGAAGCAGGGGCTGCAGTGGCTGCTGAATCTTCTACTGGGACATGGACAACTGTATGGACCGATGGGCTTACCAGCCTTGACCGTTATAAAGGAAGATGCTACCACATCGAACCTGTTGCTGGAGAAGAAAATCAATATATATGCTATGTAGCTTACCCCTTAGACCTTTTTGAAGAAGGTTCTGTTACTAATATGTTTACTTCCATTGTGGGTAATGTATTTGGGTTCAAAGCCCTACGCGCTCTACGTCTGGAGGATCTGCGAATTCCTACGGCCTATATTAAAACTTTCCAAGGCCCTCCTCACGGGATCCAAGTTGAGAGAGATAAATTGAACAAGTATGGTCGTCCCCTATTGGGATGTACTATTAAACCTAAATTGGGGTTATCCGCTAAGAACTACGGTAGAGCAGTTTATGAATGTCTTCGTGGTGGACTTGATTTTACGAAGGATGATGAGAACGTGAACTCACAACCATTTATGCGTTGGAGAGATCGTTTCTTATTTTGTGCCGAAGGAATTTATAAAGCACAAGCTGAWACTGGTGAAATTATTCTTGTT-------CCTATATAATTCTCATATATGTGAATACGAATCCATCTTCCTTTTTCTCCGTAATCACTCTTCTCATTTACGGTCAACATCTTATGGGGTCTTTTTTGACCGAATTTTTTTCTATGTAAAAATCGAACATCTTGTTAAAGTT-TTTTTTGATAATGATTTTCAGCACATCCTATGGGGTTTC----AAGGATCCTTTACTGC--------AGTATCTTAGATATCAAGGAAAATCCAT-----TTTGGCTTCAAAGGATACGCCTCTTATGAGCAATAAATGGAAATATTACCTTGTCAATTTATGGCAATATCATTTTTACGTGTGGT-CTCAACCAGGAAGGATCCATATAAACCAATTATGTAAGTATTCTCTTGATTTTTTGGGCTATCTTTCAAGGGTGCGAATAAATTCTTCAGTGGTACGGAGTCAAATATTAGAAAATTCAT------TTCTAATAGATAATGATATGAAGAAGTTCG--------------AGACAATCGTTCCAATTATGCCTCTT----------------ATTGGATCATTGTTTAAAGCGAAA-----------TTGCAGAACGACCCGCGAACCGTCTTCC-AATGCCCGGGATGCCGGGGGG-CGTCCAGCCGCTCGGCAGCCCG-AAGCTTCGGACGCT--GAGGGTGCAACCCA-CCACCAGCGGAAGGAGCTCCAAAT-AAACCCCGGCGCGCGAAGCGCCAAGGTACATGAAC-GATAGGGCATGCGCCCGTAGCCCTGGGTTCCAGTGCGCTCGGGCTGCTGTTCAACGTCATAATAAGTCTAAACGACTCTCGGCAACGGATATCTCGGCTCTCGCATCGATGAAGAACGTAGCGAAATGCGATACTTGGTGTGAATTGCAGAATCCCGTGAACCATCGAGTCTTTGAACGCAAGTTGCGCCCGAAGCCTCGGCTGAGGGCACGTCTGCCTGGGTGTCAC----ACATCGCGTTGCCTCCAGATCCTTCACCCCTCGACCGTTGCGGTGAT--GATCCGGATGCGGAAGCTGGCCTCCCGTGACCGCGCGTCGC-GGATGGCCAAAACACGTGCTGGGGGAAGCGAACCGCCACGGCATTCGGTGGTCAATCTAACCCCCAAAAGCAGTGCCGGCGGTGGCCGCATATGTCCCCAGCCCACGACCCTAAACGT
>TA6
ACTTATTATACTCCTGACTATCAAACCAAAGATACTGATATCTTGGCAGCATTCCGAGTAACTCCTCAACCTGGAGTTCCGCCTGAGGAAGCAGGGGCTGCAGTGGCTGCTGAATCTTCTACTGGGACATGGACAACTGTATGGACCGATGGGCTTACCAGCCTTGACCGTTATAAAGGAAGATGCTACCACATCGAACCTGTTGCTGGAGAAGAAAATCAATATATATGCTATGTAGCTTACCCCTTAGACCTTTTTGAAGAAGGTTCTGTTACTAATATGTTTACTTCCATTGTGGGTAATGTATTTGGGTTCAAAGCCCTACGCGCTCTACGTCTGGAGGATCTGCGAATTCCTACGGCCTATATTAAAACTTTCCAAGGCCCTCCTCACGGGATCCAAGTTGAGAGAGATAAATTGAACAAGTATGGTCGTCCCCTATTGGGATGTACTATTAAACCTAAATTGGGGTTATCCGCTAAGAACTACGGTAGAGCAGTTTATGAATGTCTTCGTGGTGGACTTGATTTTACGAAGGATGATGAGAACGTGAACTCACAACCATTTATGCGTTGGAGAGATCGTTTCTTATTTTGTGCCGAAGGAATTTATAAAGCACAAGCTGAWACTGGTGAAATTATTCTTGTT-------CCTATATAATTCTCATATATGTGAATACGAATCCATCTTCCTTTTTCTCCGTAATCACTCTTCTCATTTACGGTCAACATCTTATGGGGTCTTTTTTGACCGAATTTTTTTCTATGTAAAAATCGAACATCTTGTTAAAGTT-TTTTTTGATAATGATTTTCAGCACATCCTATGGGGTTTC----AAGGATCCTTTACTGC--------AGTATCTTAGATATCAAGGAAAATCCAT-----TTTGGCTTCAAAGGATACGCCTCTTATGAGCAATAAATGGAAATATTACCTTGTCAATTTATGGCAATATCATTTTTACGTGTGGT-CTCAACCAGGAAGGATCCATATAAACCAATTATGTAAGTATTCTCTTGATTTTTTGGGCTATCTTTCAAGGGTGCGAATAAATTCTTCAGTGGTACGGAGTCAAATATTAGAAAATTCAT------TTCTAATAGATAATGATATGAAGAAGTTCG--------------AGACAATCGTTCCAATTATGCCTCTT----------------ATTGGATCATTGTTTAAAGCGAAA-----------TTGCAGA-CGACCCGCGAACCGTTCCTC-GGCACTCGGGATACCGGGGGG-CATCCGGTCGCCCGGTGGCCCG-AATCTCCGGACGCC--GGGGGTGCAACCCA-CCTCCGGCGGACGGAGCTCCAAACAAAACCCCGGCGCGCGAAGCGCCAAGGTACTCCAACGGATGGGGCATGCGGCCGTAGCCCTGGGATCCAGTGCGCTCGGGCCGCTGCCCAACGTCGTAA-AAGTCTAAACGACTCTCGGCAACGGATATCTCGGCTCTCGCATCGATGAAGAACGCAGCGAAATGCGATACTTGGTGTGAATTGCAG-ATCCCGTGAACCATCGAGTCTTTGAACGCAAGTTGCGCCCGAGGCCTCGGCCGAGGGCACGTCTGCCTGGGTGTCACAACGGCATCG---TGCCTCCAAACCCTCCGCCCCTCGAACGTTGCGGCGAT-TGGGTTGGATGCGGAAGCTGGCCTCCCGTGACCGAGAGCCAC-GGATGGCCCAAATACGTGCT-AAGGAAGCGGAGCGCCACGGCGTTCGGTGGTCGAACGAAGCCCCAGAAACGACGCCGGTGGCCGCCGCATCCGTCCCTAGCCTACGACCCTAAACGT
>TA7
ACTTATTATACTCCTGACTATCAAACCAAAGATACTGATATCTTGGCAGCATTCCGAGTAACTCCTCAACCTGGAGTTCCGCCTGAGGAAGCAGGGGCTGCAGTGGCTGCTGAATCTTCTACTGGGACATGGACAACTGTATGGACCGATGGGCTTACCAGCCTTGACCGTTATAAAGGAAGATGCTACCACATCGAACCTGTTGCTGGAGAAGAAAATCAATATATATGCTATGTAGCTTACCCCTTAGACCTTTTTGAAGAAGGTTCTGTTACTAATATGTTTACTTCCATTGTGGGTAATGTATTTGGGTTCAAAGCCCTACGCGCTCTACGTCTGGAGGATCTGCGAATTCCTACGGCCTATATTAAAACTTTCCAAGGCCCTCCTCACGGGATCCAAGTTGAGAGAGATAAATTGAACAAGTATGGTCGTCCCCTATTGGGATGTACTATTAAACCTAAATTGGGGTTATCCGCTAAGAACTACGGTAGAGCAGTTTATGAATGTCTTCGTGGTGGACTTGATTTTACGAAGGATGATGAGAACGTGAACTCACAACCATTTATGCGTTGGAGAGATCGTTTCTTATTTTGTGCCGAAGGAATTTATAAAGCACAAGCTGAWACTGGTGAAATTATTCTTGTT-------CCTATATAATTCTCATATATGTGAATACGAATCCATCTTCCTTTTTCTCCGTAATCACTCTTCTCATTTACGGTCAACATCTTATGGGGTCTTTTTTGACCGAATTTTTTTCTATGTAAAAATCGAACATCTTGTTAAAGTT-TTTTTTGATAATGATTTTCAGCACATCCTATGGGGTTTC----AAGGATCCTTTACTGC--------AGTATCTTAGATATCAAGGAAAATCCAT-----TTTGGCTTCAAAGGATACGCCTCTTATGAGCAATAAATGGAAATATTACCTTGTCAATTTATGGCAATATCATTTTTACGTGTGGT-CTCAACCAGGAAGGATCCATATAAACCAATTATGTAAGTATTCTCTTGATTTTTTGGGCTATCTTTCAAGGGTGCGAATAAATTCTTCAGTGGTACGGAGTCAAATATTAGAAAATTCAT------TTCTAATAGATAATGATATGAAGAAGTTCG--------------AGACAATCGTTCCAATTATGCCTCTT----------------ATTGGATCATTGTTTAAAGCGAAA-----------TTGCAGAACGACCCGCGAACCGTTTCTC-GGCACTCGGGATACCGGGGGG-CATCCGGTCGCCCGGTGGCCCG-AATCTCCGGACGCC--GGGGGTGCAACCCA-CCTCCGGCGGACGGAGCTCCAAACAAAACCCCGGCGCGCGAAGCGCCAAGGTACTCCAACGGATGGGGCATGCGCCCGTAGCCCTGGGATCCAGTGCGCTCGGGTCGCTGCCCAACGTCGTAA-AAGTCTAAACGACTCTCGGCAACGGATATCTCGGCTCTCGCATCGATGAAGAACGTAGCGAAATGCGATACTTGGTGTGAATTGCAGAATCCCGTGAACCATCGAGTCTTTGAACGCAAGTTGCGCCCGAGGCCTCGGCCGAGGGCACGTCTGCCTGGGTGTCACAACGGCATCG---TGCCTCCAAACCCTCCGCCCCTCGAACGTTGCGGCGAT-TGGGTTGGATGCGGAAGCTGGCCTCCCGTGACCGAGAGCCAC-GGATGGCCCAAATACGTGCT-AAGGAAGCGAAGCGCCACGGCGTTCGGTGGTCGAACGAAGCCCCAGAAACGACGCCGGTGGCCGCCGCATCCGTCCCTAGCCTACGACCCTAAACGT
>TA8
ACTTATTATACTCCTGACTATCAAACCAAAGATACTGATATCTTGGCAGCATTCCGAGTAACTCCTCAACCTGGAGTTCCGCCTGAGGAAGCAGGGGCTGCAGTGGCTGCTGAATCTTCTACTGGGACATGGACAACTGTATGGACCGATGGGCTTACCAGCCTTGACCGTTATAAAGGAAGATGCTACCACATCGAACCTGTTGCTGGAGAAGAAAATCAATATATATGCTATGTAGCTTACCCCTTAGACCTTTTTGAAGAAGGTTCTGTTACTAATATGTTTACTTCCATTGTGGGTAATGTATTTGGGTTCAAAGCCCTACGCGCTCTACGTCTGGAGGATCTGCGAATTCCTACGGCCTATATTAAAACTTTCCAAGGCCCTCCTCACGGGATCCAAGTTGAGAGAGATAAATTGAACAAGTATGGTCGTCCCCTATTGGGATGTACTATTAAACCTAAATTGGGGTTATCCGCTAAGAACTACGGTAGAGCAGTTTATGAATGTCTTCGTGGTGGACTTGATTTTACGAAGGATGATGAGAACGTGAACTCACAACCATTTATGCGTTGGAGAGATCGTTTCTTATTTTGTGCCGAAGGAATTTATAAAGCACAAGCTGAAACTGGTGAAATTATTCTTGTT-------CCTATATAATTCTCATATATGTGAATACGAATCCATCTTCCTTTTTCTCCGTAATCACTCTTCTCATTTACGGTCAACATCTTATGGGGTCTTTTTTGACCGAATTTTTTTCTATGTAAAAATCGAACATCTTGTTAAAGTT-TTTTTTGATAATGATTTTCAGCACATCCTATGGGGTTTC----AAGGATCCTTTACTGC--------AGTATCTTAGATATCAAGGAAAATCCAT-----TTTGGCTTCAAAGGATACGCCTCTTATGAGCAATAAATGGAAATATTACCTTGTCAATTTATGGCAATATCATTTTTACGTGTGGT-CTCAACCAGGAAGGATCCATATAAACCAATTATGTAAGTATTCTCTTGATTTTTTGGGCTATCTTTCAAGGGTGCGAATAAATTCTTCAGTGGTACGGAGTCAAATATTAGAAAATTCAT------TTCTAATAGATAATGATATGAAGAAGTTCG--------------AGACAATCGTTCCAATTATGCCTCTT----------------ATTGGATCATTGTTTAAAGCGAAA-----------TTGCAGAACGACCCGCGAACCGTTCCTC-GGCACTCGGGATTACCGGGGG--------TCGCCCGGTGGCCCG-AATCTCCGGACGCC--TGGGGTGCAACCCA-CCTCCGGCGGACGGAGCTCCAAACAAAACCCCGGCGCGCGAAGCGCCAAGGTACTCCAACGGATGGGGCATGCGGCCGTAGCCCTGGGATCCAGTGCGCTCGGGCCGCTGCCCAACGTCGTAA-AAGTCTAAACGACTCTCGGCAACGGATATCTCGGCTCTCGCATCGATGAAGAACGTAGCGAAATGCGATACTTGGTGTGAATTGCAGAATCCCGTGAACCATCGAGTCTTTGAACGCAAGTTGCGCCCGAGGCCTCGGCCGAGGGCACGTCTGCCTGGGTGTCACAACGGCATCG---TGCCTCCAAACCCTCCGCCCCTCGAACGTTGCGGCGAT-TGGGTTGGATGCGGAAGCTGGCCTCCCGTGACCGAGAGCCAC-GGATGGCCCAAATACGTGCT-AAGGAAGCGGAGCGCCACGGCGTTCGGTGGTCGAACGAAGCCCCAGAAACGACGCCGGTGGCCGCCGCATCCGTCCCTAGCCTACGACCCTAAACGT
>TB2
ACTTATTATACTCCTGACTATCAAACCAAAGATACTGATATCTTGGCAGCATTCCGAGTAACTCCTCAACCTGGAGTTCCGCCTGAGGAAGCAGGGGCTGCAGTGGCTGCTGAATCTTCTACTGGAACATGGACAACTGTATGGACCGATGGGCTTACCAGCCTTGACCGTTATAAAGGAAGATGCTACCACATCGAACCTGTTGCTGGAGAAGAAAATCAATATATATGCTATGTAGCTTACCCCTTAGACCTTTTTGAAGAAGGTTCTGTTACTAATATGTTTACTTCCATTGTGGGTAATGTATTTGGGTTCAAAGCCCTACGCGCTCTACGTCTGGAGGATCTGCGAATTCCTACGGCCTATATTAAAACTTTCCAAGGCCCTCCTCACGGGATCCAAGTTGAGAGAGATAAATTGAACAAGTATGGTCGTCCCCTATTGGGATGTACTATTAAACCTAAATTGGGGTTATCCGCTAAGAACTACGGTAGAGCAGTTTATGAATGTCTTCGTGGTGGACTTGATTTTACGAAGGATGATGAGAACGTGAACTCACAACCATTTATGCGTTGGAGAGACCGTTTCTTATTTTGTGCCGAAGGAATTTATAAAGCACAAGCTGAAACTGGTGAAATTATTCTTGTT-------CCTATATAATTCTCATATATGTGAATACGAATCCATCTTCCTTTTTCTCCGTAATCACTCTTCTCATTTACGGTCAACATCTTATGGGGTCTTTTTTGACCGAATTTTTTTCTATGTAAAAATCGAACATCTTGTTAAAGTT-TTTTTTGATAATGATTTTCAGCACATCCTATGGGGTTTC----AAGGATCCTTTCCTGC--------AGTATCTTAGATATCAAGGAAAATCCAT-----TTTGGCTTCAAAGGATACGCCTCTTATGAGCAATAAATGGAAATATTACCTTGTCAATTTATGGCAATATCATTTTTACGTGTGGT-CTCAACCAGGAAGGATCCATATAAACCAATTATGTAAGTATTCTCTTGATTTTTTGGGCTATCTTTCAAGGGTGCGAATAAATTCTTCAGTGGTACGGAGTCAAATATTAGAAAATTCAT------TTCTAATAGATAATGCTATGAAGAAGTTCG--------------AGACAATCGTTCCAATTATGCCTCTT----------------ATTGAATCATTGTTTAAAGCGAAA-----------TTGCAGAACGACCCGCGAACCGTYTTCC-AATGCCCGGGATGCCGGGGGG-CGTCCAGCCGCTCGGCAGCCCG-AAGCTTCGGACGCT--GAGGGTGCAACCCA-CCACCAGCGGACGGAGCTCCAAAT-AAACCCCGGCGCGCGAAGCGCCAAGGTACATGAAC-GATAGGGCATGCGCCCGTAGCCCTGGGTTCCAGTGCGCTCGGGCTGCTGTTCAACGTCATAATAAGTCTAAACGACTCTCGGCAACGGATATCTCGGCTCTCGCATCGATGAAGAACGTAGCGAAATGCGATACTTGGTGTGAATTGCAGAATCCCGTGAACCATCGAGTCTTTGAACGCAAGTTGCGCCCGAAGCCTCGGCTGAGGGCACGTCTGCCTGGGTGTCAC----ACATCGCGTTGCCTCCAGATCCTTCACCCCTCGACCGTTGCGGTGAT--GATCCGGATGCGGAAGCTGGCCTCCCGTGACCGCGCGTCGC-GGATGGCCAAAACACGTGCTGGGGGAAGCGAAGCGCCACGGCATTCGGTGGTCGATCTAAGCCCCARAAGCAGTGCCGGCGGTGGCCGCATATGTCCCCAGCCCACGACCCTAAACGT
>TB3
ACTTATTATACTCCTGACTATCAAACCAAAGATACTGATATCTTGGCAGCATTCCGAGTAACTCCTCAACCTGGAGTTCCGCCTGAGGAAGCAGGGGCTGCAGTGGCTGCTGAATCTTCTACTGGAACATGGACAACTGTATGGACCGATGGGCTTACCAGCCTTGACCGTTATAAAGGAAGATGCTACCACATCGAACCTGTTGCTGGAGAAGAAAATCAATATATATGCTATGTAGCTTACCCCTTAGACCTTTTTGAAGAAGGTTCTGTTACTAATATGTTTACTTCCATTGTGGGTAATGTATTTGGGTTCAAAGCCCTACGCGCTCTACGTCTGGAGGATCTGCGAATTCCTACGGCCTATATTAAAACTTTCCAAGGCCCTCCTCACGGGATCCAAGTTGAGAGAGATAAATTGAACAAGTATGGTCGTCCCCTATTGGGATGTACTATTAAACCTAAATTGGGGTTATCCGCTAAGAACTACGGTAGAGCAGTTTATGAATGTCTTCGTGGTGGACTTGATTTTACGAAGGATGATGAGAACGTGAACTCACAACCATTTATGCGTTGGAGAGACCGTTTCTTATTTTGTGCCGAAGGAATTTATAAAGCACAAGCTGAWACTGGTGAAATTATTCTTGTT-------CCTATATAATTCTCACATATGTGAATACGAATCCATCTTCCTTTTTCTCCGTAATCACTCTTCTCATTTACGGTCAACATATTATGGGGTCTTTTTTGACCGAATTTTTTTCTATGTAAAAATCGAACATCTTGTTAAAGTT-TTTTTTGATAATGATTTTCAGCACATCCTATGGGGTTTC----AAGGATCCTTTCCTGC--------AKTATCTTAGATATCAAGGAAAATCCAT-----TTTGGCTTCAAAGGATACGCCTCTTATGAGCAATAAATGGAAATATTACCTTGTCAATTTATGGCAATATCATTTTTACGTGTGGT-CTCAACCAGGAAGGATCCATATAAACCAATTATGTAAGTATTCTCTTGATTTTTTGGGCTATCTTTCAARGGTGCGAATAAATTCTTCAGTGGTACGGAGTCAAATATTAGAAAATTCRT------TTCTAATAGATAATGATATGAAGAAGTTCG--------------AGACAATCGTTCCAATTATGCCTCTT----------------ATTGRATCATTGTTTAAAGCGAAA-----------TTGCAGAACGACCCGCGAACCGTYTTCC-AATGCCCGGGATGCCGGGGGG-CGTCCAGCCGCTCGGCAGCCCG-AAGCTTCGGACGCT--GAGGGTGCAACCCA-CCACCAGCGGACGGAGCTCCAAAT-AAACCCCGGCGCGCGAAGCGCCAAGGTACATGAAC-GATAGGGCATGCGCCCGTAGCCCTGGGTTCCAGTGCGCTCGGGCTGCTGTTCAACGTCATAATAAGTCTAAACGACTCTCGGCAACGGATATCTCGGCTCTCGCATCGATGAAGAACGTAGCGAAATGCGATACTTGGTGTGAATTGCAGAATCCCGTGAACCATCGAGTCTTTGAACGCAAGTTGCGCCCGAAGCCTCGGCTGAGGGCACGTCTGCCTGGGTGTCAC----ACATCGCGTTGCCTCCAGATCCTTCACCCCTCGACCGTTGCGGTGAT--GATCCGGATGCGGAAGCTGGCCTCCCGTGACCGCGCGTCGC-GGATGGCCAAAACACGTGCTGGGGGAAGCGAAGCGCCACGGCATTCGGTGGTCGATCTAAGCCCCARAAGCAGTGCCGGCGGTGGCCGCATATGTCCCCAGCCCACGACCCTAAACGT
>TB4
ACTTATTATACTCCTGACTATCAAACCAAAGATACTGATATCTTGGCAGCATTCCGAGTAACTCCTCAACCTGGAGTTCCGCCTGAGGAAGCAGGGGCTGCAGTGGCTGCTGAATCTTCTACTGGAACATGGACAACTGTATGGACCGATGGGCTTACCAGCCTTGACCGTTATAAAGGAAGATGCTACCACATCGAACCTGTTGCTGGAGAAGAAAATCAATATATATGCTATGTAGCTTACCCCTTAGACCTTTTTGAAGAAGGTTCTGTTACTAATATGTTTACTTCCATTGTGGGTAATGTATTTGGGTTCAAAGCCCTACGCGCTCTACGTCTGGAGGATCTGCGAATTCCTACGGCCTATATTAAAACTTTCCAAGGCCCTCCTCACGGGATCCAAGTTGAGAGAGATAAATTGAACAAGTATGGTCGTCCCCTATTGGGATGTACTATTAAACCTAAATTGGGGTTATCCGCTAAGAACTACGGTAGAGCAGTTTATGAATGTCTTCGTGGTGGACTTGATTTTACGAAGGATGATGAGAACGTGAACTCACAACCATTTATGCGTTGGAGAGACCGTTTCTTATTTTGTGCCGAAGGAATTTATAAAGCACAAGCTGAWACTGGTGAAATTATTCTTGTT-------CCTATATAATTCTCATATATGTGAATACGAATCCATCTTCCTTTTTCTCCGTAATCACTCTTCTCATTTACGGTCAACATCTTATGGGGTCTTTTTTGACCGAATTTTTTTCTATGTAAAAATCGAACATCTTGTTAAAGTT-TTTTTTGATAATGATTTTCAGCACATCCTATGGGGTTTC----AAGGATCCTTTCCTGC--------AGTATCTTAGATATCAAGGAAAATCCAT-----TTTGGCTTCAAAGGATACGCCTCTTATGAGCAATAAATGGAAATATTACCTTGTCAATTTATGGCAATATCATTTTTACGTGTGGT-CTCAACCAGGAAGGATCCATATAAACCAATTATGTAAGTATTCTCTTGATTTTTTGGGCTATCTTTCAAGGGTGCGAATAAATTCTTCAGTGGTACGGAGTCAAATATTAGAAAATTCAT------TTCTAATAGATAATGCTATGAAGAAGTTCG--------------AGACAATCGTTCCAATTATGCCTCTT----------------ATTGAATCATTGTTTAAAGCGAAA-----------TTGCAGAACGACCCGCGAACCGTYTTCC-AATGCCCGGGATGCCGGGGGG-CGTCCAGCCGCTCGGCAGCCCG-AAGCTTCGGACGCT--GAGGGTGCAACCCA-CCACCAGCGGACGGAGCTCCAAAT-AAACCCCGGCGCGCGAAGCGCCAAGGTACATGAAC-GATAGGGCATGCGCCCGTAGCCCTGGGTTCCAGTGCGCTCGGGCTGCTGTTCAACGTCATAATAAGTCTAAACGACTCTCGGCAACGGATATCTCGGCTCTCGCATCGATGAAGAACGTAGCGAAATGCGATACTTGGTGTGAATTGCAGAATCCCGTGAACCATCGAGTCTTTGAACGCAAGTTGCGCCCGAAGCCTCGGCTGAGGGCACGTCTGCCTGGGTGTCAC----ACATCGCGTTGCCTCCAGATCCTTCACCCCTCGACCGTTGCGGTGAT--GATCCGGATGCGGAAGCTGGCCTCCCGTGACCGCGCGTCGC-GGATGGCCAAAACACGTGCTGGGGGAAGCGAAGCGCCACGGCATTCGGTGGTCGATCTAAGCCCCARAAGCAGTGCCGGCGGTGGCCGCATATGTCCCCAGCCCACGACCCTAAACGT
>TB5
ACTTATTATACTCCTGACTATCAAACCAAAGATACTGATATCTTGGCAGCATTCCGAGTAACTCCTCAACCTGGAGTTCCGCCTGAGGAAGCAGGGGCTGCAGTGGCTGCTGAATCTTCTACTGGAACATGGACAACTGTATGGACCGATGGGCTTACCAGCCTTGACCGTTATAAAGGAAGATGCTACCACATCGAACCTGTTGCTGGAGAAGAAAATCAATATATATGCTATGTAGCTTACCCCTTAGACCTTTTTGAAGAAGGTTCTGTTACTAATATGTTTACTTCCATTGTGGGTAATGTATTTGGGTTCAAAGCCCTACGCGCTCTACGTCTGGAGGATCTGCGAATTCCTACGGCCTATATTAAAACTTTCCAAGGCCCTCCTCACGGGATCCAAGTTGAGAGAGATAAATTGAACAAGTATGGTCGTCCCCTATTGGGATGTACTATTAAACCTAAATTGGGGTTATCCGCTAAGAACTACGGTAGAGCAGTTTATGAATGTCTTCGTGGTGGACTTGATTTTACGAAGGATGATGAGAACGTGAACTCACAACCATTTATGCGTTGGAGAGACCGTTTCTTATTTTGTGCCGAAGGACTTTATAAAGCACAAGCTGAAACTGGTGAAATCAGCCCGGGTCGGCTTACTAATGGGATGCCCAAATGCGT---TACAAA-----------ATTTCGCTTTAAACAATGAT-----------TCAA-----TAAGAGGCATAATCGGAACGATTGTC--------------TCGAACTTCTTCATAGCATTATCTATTAGAAATGAATTTTCTAATATTTGACTCCGTACCACTGAAGAATTTATTCGCACCCTTGAAAGATAGCCCAAAAAATCAAGAGAATACTTACATAATTGGTTTATATGGATCCTTCCTGGTTGAG-ACCACACGTAAAAATGATATTGCCATAAATTGACAAGGTAATATTTCCATTTATTGCTCATAAGAGGCGTATCCTTTGAAGCCAA-----AATGGATTTTCCTTGATATCTAAGATACT--------GCAGGAAAGGATCCT----TGAAACCCCATAGGATGTGCTGAAAATCA-------TTATCAAAAAAAACTTTAACAAGATGCTCGATTTTTACATAGAAAAAAATTCGGTCAAAAAAGACCCCATAAGATGTTGACCGTAAATGAGAAGAGTGATTACGGAGAAAAAGGAAGATGGATGCAGAACGACCCGCGAACCGTCTTCC-AATGCCCGGGATGCCGGGGGG-CGTCCAGCCGCTCGGCAGCCCG-AAGCTTCGGACGCT--GAGGGTGCAACCCA-CCACCAGCGGAMGGAGCTCCAAAT-AAACCCCGGCGCGCGAAGCGCCAAGGTACATGAAC-GATAGGGCATGCGCCCGTAGCCCTGGGTTCCAGTGCGCTCGGGCTGCTGTTCAACGTCATAATAAGTCTAAACGACTCTCGGCAACGGATATCTCGGCTCTCGCATCGATGAAGAACGTAGCGAAATGCGATACTTGGTGTGAATTGCAGAATCCCGTGAACCATCGAGTCTTTGAACGCAAGTTGCGCCCGAAGCCTCGGCTGAGGGCACGTCTGCCTGGGTGTCAC----ACATCGCGTTGCCTCCAGATCCTTCACCCCTCGACCGTTGCGGTGAT--GATCCGGATGCGGAAGCTGGCCTCCCGTGACCGCGCGTCGC-GGATGGCCAAAACACGTGCTGGGGGAAGCGAAGCGCCACGGCATTCGGTGGTCGATCTAAGCCCCAGAAGCAGTGCCGGCGGTGGCCGCATATGTCCCCAGCCCACGACCCTAAACGT
>TB6
ACTTATTATACTCCTGACTATCAAACCAAAGATACTGATATCTTGGCAGCATTCCGAGTAACTCCTCAACCTGGAGTTCCGCCTGAGGAAGCAGGGGCTGCAGTGGCTGCTGAATCTTCTACTGGAACATGGACAACTGTATGGACCGATGGGCTTACCAGCCTTGACCGTTATAAAGGAAGATGCTACCACATCGAACCTGTTGCTGGAGAAGAAAATCAATATATATGCTATGTAGCTTACCCCTTAGACCTTTTTGAAGAAGGTTCTGTTACTAATATGTTTACTTCCATTGTGGGTAATGTATTTGGGTTCAAAGCCCTACGCGCTCTACGTCTGGAGGATCTGCGAATTCCTACGGCCTATATTAAAACTTTCCAAGGCCCTCCTCACGGGATCCAAGTTGAGAGAGATAAATTGAACAAGTATGGTCGTCCCCTATTGGGATGTACTATTAAACCTAAATTGGGGTTATCCGCTAAGAACTACGGTAGAGCAGTTTATGAATGTCTTCGTGGTGGACTTGATTTTACGAAGGATGATGAGAACGTGAACTCACAACCATTTATGCGTTGGAGAGACCGTTTCTTATTTTGTGCCGAAGGAATTTATAAAGCACAAGCTGAAACTGGTGAAATCAGCCCGGGTCGGCTTACTAATGGGATGCCCAAATGCGT---TACAAA-----------ATTTCGCTTTAAACAATGAT-----------TCAA-----TAAGAGGCATAATCGGAACGATTGTC--------------TCGAACTTCTTCATAGCATTATCTATTAAAAATGAATTTTCTAATATTTGACTCCGTACCACTGAAGAATTTATTCGCACCCTTGAAAGATAGCCCAAAAAATCAAGAGAATACTTACATAATTGGTTTATATGGATCCTTCCTGGTTGAG-ACCACACGTAAAAATGATATTGCCATAAATTGACAAGGTAATATTTCCATTTATTGCTCATAAAAGGCGTATCCTTTGAAGCCAA-----AATGGATTTTCCTTGATATCTAAGATACT--------GCAGGAAAGGATCCT----TGAAACCCCATAGGATGTGCTGAAAATCA-------TTATCAAAAAAAACTTTAACAAGATGCTCGATTTTTACATAGAAAAAAATTCGGTCAAAAAAGACCCCATAAGATGTTGACCGTAAATGAGAAGAGTGATTACGGAGAAAAAGGAAGATGGATGCAGAACGACCCGCGAACCGTCTTCC-AATGCCCGGGATGCCGGGGGG-CGTCCAGCCGCTCGGCAGCCCG-AAGCTTCGGACGCT--GAGGGTGCAACCCA-CCACCAGCGGACGGAGCTCCAAAT-AAACCCCGGCGCGCGAAGCGCCAAGGTACATGAAC-GATAGGGCATGCGCCCGTAGCCCTGGGTTCCAGTGCGCTCGGGCTGCTGTTCAACGTCATAATAAGTCTAAACGACTCTCGGCAACGGATATCTCGGCTCTCGCATCGATGAAGAACGTAGCGAAATGCGATACTTGGTGTGAATTGCAGAATCCCGTGAACCATCGAGTCTTTGAACGCAAGTTGCGCCCGAAGCCTCGGCTGAGGGCACGTCTGCCTGGGTGTCAC----ACATCGCGTTGCCTCCAGATCCTTCACCCCTCGACCGTTGCGGTGAT--GATCCGGATGCGGAAGCTGGCCTCCCGTGACCGCGCGTCGC-GGATGGCCAAAACACGTGCTGGGGGAAGCGAAGCGCCACGGCATTCGGTGGTCGATCTAAGCCCCAGAAGCAGTGCCGGCGGTGGCCGCATATGTCCCCAGCCCACGACCCTAAACGT
>TCA1
ACTTATTATACTCCTGACTATCAAACCAAAGATACTGATATCTTGGCAGCATTCCGAGTAACTCCTCAACCTGGAGTTCCGCCTGAGGMAGCAGGGGCTGCAGTGGCTGCTGAATCTTCTACTGGAACATGGACAACTGTATGGACCGATGGGCTTACCAGCCTTGACCGTTATAAAGGAAGATGCTACCACATCGAACCTGTTGCTGGAGAAGAAAATCAATATATATGCTATGTAGCTTATCCCTTAGACCTTTTTGAAGAAGGTTCTGTTACTAATATGTTTACTTCCATTGTGGGTAATGTATTTGGGTTCAAAGCCCTACGCGCTCTACGTCTGGAGGATCTGCGAATTCCTACGTCCTATATTAAAACTTTCCAAGGCCCTCCTCACGGGATCCAAGTTGAGAGAGATAAATTGAACAAGTATGGTCGTCCCCTATTGGGATGTACTATTAAACCTAAATTGGGGTTATCCGCTAAGAACTACGGTAGAGCAGTTTATGAATGTCTTCGGGGTGGACTTGATTTTACGAAGGATGATGAGAACGTGAACTCACAACCATTTATGCGTTGGAGAGACCGTTTCTTATTTTGTGCCGAAGCACTTTATAAAGCACAAGCTGAAACTGGTGAAATTATTCTTGTT-------CCTATATAATTCTCATATATGTGAATACGAATCCATCTTCCTTTTTCTCCGTAATCACTCTTCTCATTTACGGTCAACATCTTATGGGGTCTTTTTTGACCGAATTTTTTTCTATGTAAAAATCGAACATCTTGTTAAAGTT-TTTTTTGATAATGATTTTCAGCGCATCTTATGGGGTTTC----AAGGATCCTTTCCTGC--------AGTATCTTAGATATCAAGGAAAATCCAT-----TTTGGCTTCAAAGGATACGCTTCTTATGAGCAATAAATGGAAATATTACCTTGTCAATTTATGGCAATATCATTTTTACGTGTGGT-CTCAACCAGGAAGGATCCATATAAACCAATTATGTAATTATTCTCTTGATTTTTTGGGCTATCTTTCAAGGGTGGGAATAAATTCTTCAGTGGTACGGAGTCAAATATTAGAAAATTCAT------TTCTAATAGATAATGCTATGAAGAAGTTCG--------------AGACAATCGTTCCAATTATGCCTCTT----------------ATTGGATCATTGTTTAAAGCGAAA-----------TTGCAGAGCGACCCGCGAACCGTTTTTTAAWKGCCSGGGWTACCGGGGGG-CGCCTATCTGCCCGGTAGCCCGAAAGCTCCGGACGCT--AGGGGTGCAACCCACCCCCCAGCGGACGAAGCTCCAAAC-AAACCCCGGCGCGCGAAGCGCCAAGGTACTCCAAC-GGTAGGGCATGCGCCCGTAGCCCTGGGTTCCAGTGTGCTCGGGCTGCTGTTCAACATCATA--AAGTCTAAACRACTCTCGGCAACGGATATCTCGGCTCTCGCATCGATGAARAACGTAGCGAAATGCRATACTTGGTGTGAATTGCARAATCCCGTGAACCATCGAGTCTTTGAACGCAAGTTGCGCCCGAAGCCTTGGCTGAGGGCACKTCTGCCTGGGTGTCAC----GCATCGCGTTGCCTCCAAACCCTTCACCCTTCGTTCGTTGCGGTGAT--GGTCTGGATGCGGAAGTTGGCCTCCCGCGGCCACRAGCCAC-GGATGGCCCAAACACGTGCT-AGGGAAGCGAAGCGCCACGGCATTCGGTGGTTGATCCAAGCCCCAGAAGCAGTGCCGGCGGTGGCCGCGTCTGTCCTTAGCCTACGACCCTAAACGT
>TCA2
ACTTATTATACTCCTGACTATCAAACCAAAGATACTGATATCTTGGCAGCATTCCGAGTAACTCCTCAACCTGGAGTTCCGCCTGAGGAAGCAGGGGCTGCAGTGGCTGCTGAATCTTCTACTGGAACATGGACAACTGTATGGACCGATGGGCTTACCAGCCTTGACCGTTATAAAGGAAGATGCTACCACATCGAACCTGTTGCTGGAGAAGAAAATCAATATATATGCTATGTAGCTTATCCCTTAGACCTTTTTGAAGAAGGTTCTGTTACTAATATGTTTACTTCCATTGTGGGTAATGTATTTGGGTTCAAAGCCCTACGCGCTCTACGTCTGGAGGATCTGCGAATTCCTACGTCCTATATTAAAACTTTCCAAGGCCCTCCTCACGGGATCCAAGTTGAGAGAGATAAATTGAACAAGTATGGTCGTCCCCTATTGGGATGTACTATTAAACCTAAATTGGGGTTATCCGCTAAGAACTACGGTAGAGCAGTTTATGAATGTCTTCGGGGTGGACTTGATTTTACGAAGGATGATGAGAACGTGAACTCACAACCATTTATGCGTTGGAGAGACCGTTTCTTATTTTGTGCCGAAGCACTTTATAAAGCACAAGCTGAAACTGGTGAAATTATTCTTGTT-------CCTATATAATTCTCATATATGTGAATACGAATCCATCTTCCTTTTTCTCCGTAATCACTCTTCTCATTTACGGTCAACATCTTATGGGGTCTTTTTTGACCGAATTTTTTTCTATGTAAAAATCGAACATCTTGTTAAAGTT-TTTTTTGATAATGATTTTCAGCGCATCTTATGGGGTTTC----AAGGATCCTTTCCTGC--------AGTATCTTAGATATCAAGGAAAATCCAT-----TTTGGCTTCAAAGGATACGCTTCTTATGAGCAATAAATGGAAATATTACCTTGTCAATTTATGGCAATATCATTTTTACGTGTGGT-CTCAACCAGGAAGGATCCATATAAACCAATTATGTAATTATTCTCTTGATTTTTTGGGCTATCTTTCAAGGGTGGGAATAAATTCTTCAGTGGTACGGAGTCAAATATTAGAAAATTCAT------TTCTAATAGATAATGCTATGAAGAAGTTCG--------------AGACAATCGTTCCAATTATGCCTCTT----------------ATTGGATCATTGTTTAAAGCGAAA-----------TTGCAGAGCGACCCGCGAACCGTTTTTTAAWKGCCSGGGWTACCGGGGGG-CGCCTATCTGCCCGGTAGCCCGAAAGCTCCGGACGCT--AGGGGTGCAACCCACCCCCCAGCGGACGAAGCTCCAAAC-AAACCCCGGCGCGCGAAGCGCCAAGGTACTCCAAC-GGTAGGGCATGCGCCCGTAGCCCTGGGTTCCAGTGTGCTCGGGCTGCTGTTCAACATCATA--AAGTCTAAACRACTCTCGGCAACGGATATCTCGGCTCTCGCATCGATGAARAACGTAGCGAAATGCRATACTTGGTGTGAATTGCARAATCCCGTGAACCATCGAGTCTTTGAACGCAAGTTGCGCCCGAAGCCTTGGCTGAGGGCACKTCTGCCTGGGTGTCAC----GCATCGCGTTGCCTCCAAACCCTTCACCCTTCGTTCGTTGCGGTGAT--GGTCTGGATGCGGAAGTTGGCCTCCCGCGGCCACRAGCCAC-GGATGGCCCAAACACGTGCT-AGGGAAGCGAAGCGCCACGGCATTCGGTGGTTGATCCAAGCCCCAGAAGCAGTGCCGGCGGTGGCCGCGTCTGTCCTTAGCCTACGACCCTAAACGT
>TCA3
ACTTATTATACTCCTGACTATCAAACCAAAGATACTGATATCTTGGCAGCATTCCGAGTAACTCCTCAACCTGGAGTTCCGCCTGAGGMAGCAGGGGCTGCAGTGGCTGCTGAATCTTCTACTGGAACATGGACAACTGTATGGACCGATGGGCTTACCAGCCTTGACCGTTATAAAGGAAGATGCTACCACATCGAACCTGTTGCTGGAGAAGAAAATCAATATATATGCTATGTAGCTTATCCCTTAGACCTTTTTGAAGAAGGTTCTGTTACTAATATGTTTACTTCCATTGTGGGTAATGTATTTGGGTTCAAAGCCCTACGCGCTCTACGTCTGGAGGATCTGCGAATTCCTACGTCCTATATTAAAACTTTCCAAGGCCCTCCTCACGGGATCCAAGTTGAGAGAGATAAATTGAACAAGTATGGTCGTCCCCTATTGGGATGTACTATTAAACCTAAATTGGGGTTATCCGCTAAGAACTACGGTAGAGCAGTTTATGAATGTCTTCGGGGTGGACTTGATTTTACGAAGGATGATGAGAACGTGAACTCACAACCATTTATGCGTTGGAGAGACCGTTTCTTATTTTGTGCCGAAGCACTTTATAAAGCACAAGCTGAAACTGGTGAAATTATTCTTGTT-------CCTATATAATTCTCATATATGTGAATACGAATCCATCTTCCTTTTTCTCCGTAATCACTCTTCTCATTTACGGTCAACATCTTATGGGGTCTTTTTTGACCGAATTTTTTTCTATGTAAAAATCGAACATCTTGTTAAAGTT-TTTTTTGATAATGATTTTCAGCGCATCTTATGGGGTTTC----AAGGATCCTTTCCTGC--------AGTATCTTAGATATCAAGGAAAATCCAT-----TTTGGCTTCAAAGGATACGCTTCTTATGAGCAATAAATGGAAATATTACCTTGTCAATTTATGGCAATATCATTTTTACGTGTGGT-CTCAACCAGGAAGGATCCATATAAACCAATTATGTAATTATTCTCTTGATTTTTTGGGCTATCTTTCAAGGGTGGGAATAAATTCTTCAGTGGTACGGAGTCAAATATTAGAAAATTCAT------TTCTAATAGATAATGCTATGAAGAAGTTCG--------------AGACAATCGTTCCAATTATGCCTCTT----------------ATTGGATCATTGTTTAAAGCGAAA-----------TTGCAGAGCGACCCGCGAACCGTTTTTTAAWKGCCSGGGWTACCGGGGGG-CGCCTATCTGCCCGGTAGCCCGAAAGCTCCGGACGCT--AGGGGTGCAACCCACCCCCCAGCGGACGAAGCTCCAAAC-AAACCCCGGCGCGCGAAGCGCCAAGGTACTCCAAC-GGTAGGGCATGCGCCCGTAGCCCTGGGTTCCAGTGTGCTCGGGCTGCTGTTCAACATCATA--AAGTCTAAACRACTCTCGGCAACGGATATCTCGGCTCTCGCATCGATGAARAACGTAGCGAAATGCRATACTTGGTGTGAATTGCARAATCCCGTGAACCATCGAGTCTTTGAACGCAAGTTGCGCCCGAAGCCTTGGCTGAGGGCACKTCTGCCTGGGTGTCAC----GCATCGCGTTGCCTCCAAACCCTTCACCCTTCGTTCGTTGCGGTGAT--GGTCTGGATGCGGAAGTTGGCCTCCCGCGGCCACRAGCCAC-GGATGGCCCAAACACGTGCT-AGGGAAGCGAAGCGCCACGGCATTCGGTGGTTGATCCAAGCCCCAGAAGCAGTGCCGGCGGTGGCCGCGTCTGTCCTTAGCCTACGACCCTAAACGT
>TCA4
ACTTATTATACTCCTGACTATCAAACCAAAGATACTGATATCTTGGCAGCATTCCGAGTAACTCCTCAACCTGGAGTTCCGCCTGAGGAAGCAGGGGCTGCAGTGGCTGCTGAATCTTCTACTGGAACATGGACAACTGTATGGACCGATGGGCTTACCAGCCTTGACCGTTATAAAGGAAGATGCTACCACATCGAACCTGTTGCTGGAGAAGAAAATCAATATATATGCTATGTAGCTTATCCCTTAGACCTTTTTGAAGAAGGTTCTGTTACTAATATGTTTACTTCCATTGTGGGTAATGTATTTGGGTTCAAAGCCCTACGCGCTCTACGTCTGGAGGATCTGCGAATTCCTACGTCCTATATTAAAACTTTCCAAGGCCCTCCTCACGGGATCCAAGTTGAGAGAGATAAATTGAACAAGTATGGTCGTCCCCTATTGGGATGTACTATTAAACCTAAATTGGGGTTATCCGCTAAGAACTACGGTAGAGCAGTTTATGAATGTCTTCGGGGTGGACTTGATTTTACGAAGGATGATGAGAACGTGAACTCACAACCATTTATGCGTTGGAGAGACCGTTTCTTATTTTGTGCCGAAGCACTTTATAAAGCACAAGCTGAAACTGGTGAAATTATTCTTGTT-------CCTATATAATTCTCATATATGTGAATACGAATCCATCTTCCTTTTTCTCCGTAATCACTCTTCTCATTTACGGTCAACATCTTATGGGGTCTTTTTTGACCGAATTTTTTTCTATGTAAAAATCGAACATCTTGTTAAAGTT-TTTTTTGATAATGATTTTCAGCGCATCTTATGGGGTTTC----AAGGATCCTTTCCTGC--------AGTATCTTAGATATCAAGGAAAATCCAT-----TTTGGCTTCAAAGGATACGCTTCTTATGAGCAATAAATGGAAATATTACCTTGTCAATTTATGGCAATATCATTTTTACGTGTGGT-CTCAACCAGGAAGGATCCATATAAACCAATTATGTAATTATTCTCTTGATTTTTTGGGCTATCTTTCAAGGGTGGGAATAAATTCTTCAGTGGTACGGAGTCAAATATTAGAAAATTCAT------TTCTAATAGATAATGCTATGAAGAAGTTCG--------------AGACAATCGTTCCAATTATGCCTCTT----------------ATTGGATCATTGTTTAAAGCGAAA-----------TTGCAGAGCGACCCGCGAACCGTTTTTTAAATGCCCGGGATACCGGGGGG-CGCCTATCTGCCCGGTAGCCCGAAAGCTCCGGACGCT--AGGGGTGCAACCCACCCCCCAGCGGACGAAGCTCCAAAC-AAACCCCGGCGCGCGAAGCGCCAAGGTACTCCAAC-GGTAGGGCATGCGCCCGTAGCCCTGGGTTCCAGTGTGCTCGGGCTGCTGTTCAACATCATA--AAGTCTAAACGACTCTCGGCAACGGATATCTCGGCTCTCGCATCGATGAAGAACGTAGCGAAATGCGATACTTGGTGTGAATTGCAGAATCCCGTGAACCATCGAGTCTTTGAACGCAAGTTGCGCCCGAAGCCTTGGCTGAGGGCACGTCTGCCTGGGTGTCAC----GCATCGCGTTGCCTCCAAACCCTTCACCCTTCGTTCGTTGCGGTGAT--GGTCTGGATGCGGAAGTTGGCCTCCCGCGGCCACGAGCCAC-GGATGGCCCAAACACGTGCT-AGGGAAGCGAAGCGCCACGGCATTCGGTGGTTGATCCAAGCCCCAGAAGCAGTGCCGGCGGTGGCCGCGTCTGTCCTTAGCCTACGACCCTAAACGT
>TC2
ACTTATTATACTCCTGACTATCAAACCAAAGATACTGATATCTTGGCAGCATTCCGAGTAACTCCTCAACCTGGAGTTCCGCCTGAGGAAGCAGGGGCTGCAGTGGCTGCTGAATCTTCTACTGGGACATGGACAACTGTATGGACCGATGGGCTTACCAGCCTTGACCGTTATAAAGGAAGATGCTACCACATCGAACCTGTTGCTGGAGAAGAAAATCAATATATATGCTATGTAGCTTACCCCTTAGACCTTTTTGAAGAAGGTTCTGTTACTAATATGTTTACTTCCATTGTGGGTAATGTATTTGGGTTCAAAGCCCTACGCGCTCTACGTCTGGAAGATCTGCGAATTCCTACGGCCTATATTAAAACTTTCCAAGGCCCTCCTCACGGGATCCAAGTTGAGAGAGATAAATTGAACAAGTATGGTCGTCCCCTATTGGGATGTACTATTAAACCTAAATTGGGGTTATCCGCTAAGAACTACGGTAGAGCAGTTTATGAATGTCTTCGTGGTGGACTTGATTTTACGAAGGATGATGAGAACGTGAACTCACAACCATTTATGCGTTGGAGAGACCGTTTCTTATTTTGTGCCGAAGGACTTTATAAAGCACAAGCTGAWACTGGTGAAATTATTCTTGTT-------CCTATATAATTCTCATATATGTGAATACGAATCCATCTTCCTTTTTCTCCGTAATCACTCTTCTCATTTACGGTCAACATCTTATGGGGTCTTTTTTGACCGAATTTTTTTCTATGTAAAAATCGAACATCTTGTGAAAGTT-TTTTTTGATAATGATTTTCAGCACATCCTATGGGGTTTC----AAGGATCCTTTCCTGC--------AGTATCTTAGATATCAAGGAAAATCCAT-----TTTGGCTTCAAAGGATACGCCTCTTATGAGCAATAAATGGAAATATTACCTTGTCAATTTATGGCAATATCATTTTTACGTGTGGT-CTCAACCAGGAAGGATCCATATAAACCAATTATGTAAGTATTCTCTTGATTTTTTGGGCTATCTTTCAAGGGTGCGAATAAATTCTTCAGTGGTACGGAGTCAAATATYAGAAAATTCAT------TTCTAATAGATAATGATATGAAGAAGTTCG--------------AGACAATCGTTCCAATTATGCCTCTT----------------ATTGGATCATTGTTTAAAGCGAAA-----------TTGCAGAACGACCCGCGAACCGTCTTCC-AATGCCCGGGATGCCGGGGGG-CGTCCAGCCGCTCGGCAGCCCG-AAGCTTCGGACGCT--GAGGGTGCAACCCA-CCACCGGCGGACGGAGCTCCAAAT-AAACCCCGGCGCGCGAAGCGCCAAGGTACATGAAC-GATAGGGCATGCGCCCGTAGCCCTGGGTTCCAGTGCGCTCGGGCTGCTGTTCAACGTCATAATAAGTCTAAACGACTCTCGGCAACGGATATCTCGGCTCTCGCATCGATGAAGAACGTAGCGAAATGCGATACTTGGTGTGAATTGCAGAATCCCGTGAACCATCGAGTCTTTGAACGCAAGTTGCGCCCGAAGCCTCGGCTGAGGGCACGTCTGCCTGGGTGTCAC----ACATCGCGTTGCCTCCAGATCCTTCACCCCTCGAACGTTGCGGTGAT--GATCCGGATGCGGAAGCTGGCCTCCCGTGACCGCGCGTCAC-GGATGGCCCAAACACGTGCTGGGGGAACCGAACCGCCACGGCTTTCGTGGGCCAATCTAAGCCCCAAAAGCAGTGCCGGCGGGTGCCGCATATGTCCCCAGCCCACGACCCTAAACGT
>TC3
ACTTATTATACTCCTGACTATCAAACCAAAGATACTGATATCTTGGCAGCATTCCGAGTAACTCCTCAACCTGGAGTTCCGCCTGAGGAAGCAGGGGCTGCAGTGGCTGCTGAATCTTCTACTGGGACATGGACAACTGTATGGACCGATGGGCTTACCAGCCTTGACCGTTATAAAGGAAGATGCTACCACATCGAACCTGTTGCTGGAGAAGAAAATCAATATATATGCTATGTAGCTTACCCCTTAGACCTTTTTGAAGAAGGTTCTGTTACTAATATGTTTACTTCCATTGTGGGTAATGTATTTGGGTTCAAAGCCCTACGCGCTCTACGTCTGGAGGATCTGCGAATTCCTACGTCCTATATTAAAACTTTCCAAGGCCCTCCTCACGGGATCCAAGTTGAGAGAGATAAATTGAACAAGTATGGTCGTCCCCTATTGGGATGTACTATTAAACCTAAATTGGGGTTATCCGCTAAGAACTACGGTAGAGCAGTTTATGAATGTCTTCGTGGTGGACTTGATTTTACGAAGGATGATGAGAACGTGAACTCACAACCATTTATGCGTTGGAGAGACCGTTTCTTATTTTGTGCCGAAGGAATTTATAAAGCACAAGCTGAAWCTGGTGAAATTATTCTTGTT-------CCTATATAATTCTCATATATGTGAATACGAATCCATCTTCCTTTTTCTCCGTAATCACTCTTCTCATTTACGGTCAACATCTTATGGGGTCTTTTTTGACCGAATTTTTTTCTATGTAAAAATCGAACATCTTGTGAAAGTT-TTTTTTGATAATGATTTTCAGCACATCCTATGGGGTTTC----AAGGATCCTTTCCTGC--------AGTATCTTAGATATCAAGGAAAATCCAT-----TTTGGCTTCAAAGGATACGCCTCTTATGAGCAATAAATGGAAATATTACCTTGTCAATTTATGGCAATATCATTTTTACGTGTGGT-CTCAACCAGGAAGGATCCATATAAACCAATTATGTAAGTATTCTCTTGATTTTTTGGGCTATCTTTCAAGGGTGCGAATAAATTCTTCAGTGGTACGGAGTCAAATATYAGAAAATTCAT------TTCTAATAGATAATGATATGAAGAAGTTCG--------------AGACAATCGTTCCAATTATGCCTCTT----------------ATTGGATCATTGTTTAAAGCGAAA-----------TTGCAGAACGACCCGCGAACCGTTTTCC-AACACTCGGGACACCGGGGGG-CGTCCAGCCGCTCGGTAGCCCA-AGGCTCCGGACGCC--GAGGGTGCAACCCA-CCTCTGGCGGATGGAGCTTCAAAC-AAACCCCGGCGCGCAAAGCGCCAAGGTACTCCAAC-AACAGGGCATGCGCCCGTAGCCCTGGGTTCCAGTGCGCTCGGGCTGCTGTTCGATGCGATAAAAAGTCTAAACGACTCTCGGCAACGGATATCTCGGCTCTCGCATCGATGAANAACGCAGCGAAATGCGATACTTGGTGTGAATTGCAGAATCCCGTGAACCATCGAGTCTTTGAACGCAAGTTGCGCCCGAAGCCTCGGCYGAGGGCACGTCTGCCTGGGTGTCAC----GCATCGCGYTGCCTCCATACCCTCCACCCCTCGAGCGATGGGAGGAY--GGTCCGGAAGCGGAAGCTGGCCTCCCGTGACCACGAGCCAC-GGATGGCCCAAATACGCGCT-GGGGAAGCAAAGCGCCACGGCATTCGGTGGTCGATCCGAGCCCCAGAAACAGTGCCCGTGGCGGCCGCATCCGTCCCCAGCCGACGACCCTAAACGT
>TC4
ACTTATTATACTCCTGACTATCAAACCAAAGATACTGATATCTTGGCAGCATTCCGAGTAACTCCTCAACCTGGAGTTCCGCCTGAGGAAGCAGGGGCTGCAGTGGCTGCTGAATCTTCTACTGGGACATGGACAACTGTATGGACCGATGGGCTTACCAGCCTTGACCGTTATAAAGGAAGATGCTACCACATCGAACCTGTTGCTGGAGAAGAAAATCAATATATATGCTATGTAGCTTACCCCTTAGACCTTTTTGAAGAAGGTTCTGTTACTAATATGTTTACTTCCATTGTGGGTAATGTATTTGGGTTCAAAGCCCTACGCGCTCTACGTCTGGAGGATCTGCGAATTCCTACGTCCTATATTAAAACTTTCCAAGGCCCTCCTCACGGGATCCAAGTTGAGAGAGATAAATTGAACAAGTATGGTCGTCCCCTATTGGGATGTACTATTAAACCTAAATTGGGGTTATCCGCTAAGAACTACGGTAGAGCAGTTTATGAATGTCTTCGTGGTGGACTTGATTTTACGAAGGATGATGAGAACGTGAACTCACAACCATTTATGCGTTGGAGAGACCGTTTCTTATTTTGTGCCGAAGGAATTTATAAAGCACAAGCTGAWWCTGGTGAAATTATTCTTGTT-------CCTATATAATTCTCATATATGTGAATACGAATCCATCTTCCTTTTTCTCCGTAATCACTCTTCTCATTTACGGTCAACATCTTATGGGGTCTTTTTTGACCGAATTTTTTTCTATGTAAAAATCGAACATCTTGTGAAAGTT-TTTTTTGATAATGATTTTCAGCACATCCTATGGGGTTTC----AAGGATCCTTTCCTGC--------AGTATCTTAGATATCAAGGAAAATCCAT-----TTTGGCTTCAAAGGATACGCCTCTTATGAGCAATAAATGGAAATATTACCTTGTCAATTTATGGCAATATCATTTTTACGTGTGGT-CTCAACCAGGAAGGATCCATATAAACCAATTATGTAAGTATTCTCTTGATTTTTTGGGCTATCTTTCAAGGGTGCGAATAAATTCTTCAGTGGTACGGAGTCAAATATYAGAAAATTCAT------TTCTAATAGATAATGATATGAAGAAGTTCG--------------AGACAATCGTTCCAATTATGCCTCTT----------------ATTGGATCATTGTTTAAAGCGAAA-----------TTGCAGAACGACCCGCGAACCGTTTTCC-AACACCCGGGACGCCGGGGGG-CGTCCAGCCGCTCGGCAGCCCA-AGGCTCCGGACGCC--GAGGGTGCAACCCA-CCTCCGGCGGATGGAGCTTCAAAC-AAATCCCGGCGCGCGAAGCGCCAAGGTACTCCAAC-AACAGGGCATGCGCCCGTAGCCCTGGGTTCCAGTGCGCTCGGGCTGCTGTTCGATGCGATAAAAAGTCTAAACGACTCTCGGCAACGGATATCTCGGCTCTCGCATCGATGAAGAACGTAGCGAAATGCGATACTTGGTGTGAATTGCAGAATCCCGTGAACCATCGAGTCTTTGAACGCAAGTTGCGCCCGAGGCCTCGGCCGAGGGCACGTCTGCCTGGGTGTCAC----GCATCGCGTTGCCTCCATACCCTCCACCCCTCGAGCGATGGGAGGAT--GGTCCGGAAGCGGAAGCTGGCCTCCCGTGACCACGAGCCAC-GGATGGCCGAAATACGCGCT-GGGGAAGCAAAGCGCCACGGCATTCGGTGGTCGATCCGAGCCCCAGAAACAGTGCCCGTGGCGGCCGCATCCGTCCCCAGCCGACGGCCCTAAACGT
>TC5
ACTTATTATACTCCTGACTATCAAACCAAAGATACTGATATCTTGGCAGCATTCCGAGTAACTCCTCAACCTGGAGTTCCGCCTGAGGAAGCAGGGGCTGCAGTGGCTGCTGAATCTTCTACTGGGACATGGACAACTGTATGGACCGATGGGCTTACCAGCCTTGACCGTTATAAAGGAAGATGCTACCACATCGAACCTGTTGCTGGAGAAGAAAATCAATATATATGCTATGTAGCTTACCCCTTAGACCTTTTTGAAGAAGGTTCTGTTACTAATATGTTTACTTCCATTGTGGGTAATGTATTTGGGTTCAAAGCCCTACGCGCTCTACGTCTGGAAGATCTGCGAATTCCTACGGCCTATATTAAAACTTTCCAAGGCCCTCCTCACGGGATCCAAGTTGAGAGAGATAAATTGAACAAGTATGGTCGTCCCCTATTGGGATGTACTATTAAACCTAAATTGGGGTTATCCGCTAAGAACTACGGTAGAGCAGTTTATGAATGTCTTCGTGGTGGACTTGATTTTACGAAGGATGATGAGAACGTGAACTCACAACCATTTATGCGTTGGAGAGACCGTTTCTTATTTTGTGCCGAAGGAATTTATAAAGCACAAGCTGAAACTGGTGAAATTATTCTTGTT-------CCTATATAATTCTCACATATGTGAATACGAATCCATCTTCCTTTTTCTCCGTAATCACTCTTCTCATTTACGGTCAACATATTATGGGGTCTTTTTTGACCGAATTTTTTTCTATGTAAAAATCGAGCATCTTGTTAAAGTT-TTTTTTGATAATGATTTTCAGCACATCCTATGGGGTTTC----AAGGATCCTTTCCTGC--------AGTATCTTAGATATCAAGGAAAATCCAT-----TTTGGCTTCAAAGGATACGCCTCTTATGAGCAATAAATGGAAATATTACCTTGTCAATTTATGGCAATATCATTTTTACGTGTGGT-CTCAACCAGGAAGGATCCATATAAACCAATTATGTAAGTATTCTCTTGATTTTTTGGGCTATCTTTCAAAGGTGCGAATAAATTCTTCAGTGGTACGGAGTCAAATATTAGAAAATTTGT------TTCTAATAGATAATGATATGAAGAAGTTCG--------------AGACAATCGTTCCAATTATGCCTCTT----------------ATTGGATCATTGTTTAAAGCGCAA-----------TTGCAGAACGACCCGCGAACCGTTTTCC-AACACCCGGGACACCGGGGGG-CGTCCAGCCGCTCGGTAGCCCA-AGGCTCCGGACGCC--GAGGGTGCAGCCCA-CCTCCGGCGGATGGAGCTTCAAAC-AAACCCCGGCGCGCGAAGCGCCAAGGTACTCCAAC-AACAGGGCACGCGCCCGTAGCCCTGGGTTCCAGTGCGCTCGGGCTGCTGTTCGATGCGATAA-AAGTCTAAACGACTCTCGGCAACGGATATCTCGGCTCTCGCATCGATGAAGAACGTAGCGAAATGCGATACTTGGTGTGAATTGCAGAATCCCGTGAACCATCGAGTCTTTGAACGCAAGTTGCGCCCGAAGCCTCGGCTGAGGGCACGTCTGCCTGGGTGTCAC----GCATCGCGCTGCCTCCATACCCTYCACCCCTCGAGCGATGGGAGGAT--GGTCCGGAAGCGGAAGCTGGCCTCCCGTGACCACGAGCCAC-GGATGGCCCAAATACGCGCT-GGGGAAGCAAAGCGCCACGGCATTCGGTGGTCGATCCGAGCCCCAGAAACAGTGCCCGTGGCGGCCGCATCCGTCCCCAGCCGACGACCCTAAACGT
>TC6
ACTTATTATACTCCTGACTATCAAACCAAAGATACTGATATCTTGGCAGCATTCCGAGTAACTCCTCAACCTGGAGTTCCGCCTGAGGAAGCAGGGGCTGCAGTGGCTGCTGAATCTTCTACTGGGACATGGACAACTGTATGGACCGATGGGCTTACCAGCCTTGACCGTTATAAAGGAAGATGCTACCACATCGAACCTGTTGCTGGAGAAGAAAATCAATATATATGCTATGTAGCTTACCCCTTAGACCTTTTTGAAGAAGGTTCTGTTACTAATATGTTTACTTCCATTGTGGGTAATGTATTTGGGTTCAAAGCCCTACGCGCTCTACGTCTGGAAGATCTGCGAATTCCTACGGCCTATATTAAAACTTTCCAAGGCCCTCCTCACGGGATCCAAGTTGAGAGAGATAAATTGAACAAGTATGGTCGTCCCCTATTGGGATGTACTATTAAACCTAAATTGGGGTTATCCGCTAAGAACTACGGTAGAGCAGTTTATGAATGTCTTCGTGGTGGACTTGATTTTACGAAGGATGATGAGAACGTGAACTCACAACCATTTATGCGTTGGAGAGACCGTTTCTTATTTTGTGCCGAAGGACTTTATAAAGCACAAGCTGAAACTGGTGAAATTATTCTTGTT-------CCTATATAATTCTCACATATGTGAATACGAATCCATCTTCCTTTTTCTCCGTAATCACTCTTCTCATTTACGGTCAACATATTATGGGGTCTTTTTTGACCGAATTTTTTTCTATGTAAAAATCGAGCATCTTGTTAAAGTT-TTTTTTGATAATGATTTTCAGCACATCCTATGGGGTTTC----AAGGATCCTTTCCTGC--------AGTATCTTAGATATCAAGGAAAATCCAT-----TTTGGCTTCAAAGGATACGCCTCTTATGAGCAATAAATGGAAATATTACCTTGTCAATTTATGGCAATATCATTTTTACGTGTGGT-CTCAACCAGGAAGGATCCATATAAACCAATTATGTAAGTATTCTCTTGATTTTTTGGGCTATCTTTCAAAGGTGCGAATAAATTCTTCAGTGGTACGGAGTCAAATATTAGAAAATTTGT------TTCTAATAGATAATGATATGAAGAAGTTCG--------------AGACAATCGTTCCAATTATGCCTCTT----------------ATTGGATCATTGTTTAAAGCGCAA-----------TTGCAGAACGACCCGCGAACCGTTTTCC-AACACCCGGGACACCGGGGGG-CGTCCAGCCGCTCGGTAGCCCA-AGGCTCCGGACGCC--GAGGGTGCAGCCCA-CCTCCGGCGGATGGAGCTTCAAAC-AAACCCCRGCGCGCRAAGCGCCAAGGTACTCCAAC-AACAGGGCAYGCGCCCGTAGCCCTGGGTTCCAGTGCGCTCGGGCTGCTGTTCGATGCGATA--AAGTCTAAACGACTCTCGGCAACGGATATCTCGGCTCTCGCATCGATGAAGAACGTAGCGAAATGCGATACTTGGTGTGAATTGCAGAATCCCGTGAACCATCGAGTCTTTGAACGCAAGTTGCGCCCGAAGCCTCGGCTGAGGGCACGTCTGCCTGGGTGTCAC----GCATCGCGYTGCCTCCATACCCTCCACCCCTCGAGCGATGGGRRGAY--GGTCCGGAAGCGGAAGCTGGCCTCCCGTGACCACGAGCCAC-GGATGGCCCAAATACGCGCT-GGGGAAGCAAAGCGCCACGGCATTCGGTGGTCGATCCGAGCCCCAGAAACAGTGCCCGTGGCGGCCGCATCMGTCCCCAGCCGACGRCCCTAAACGT
>TMY1
ACTTATTATACTCCTGACTATCAAACCAAAGATACTGATATCTTGGCAGCATTCCGAGTAACTCCTCAACCTGGAGTTCCGCCTGAGGAAGCAGGGGCTGCAGTGGCTGCTGAATCTTCTACTGGGACATGGACAACTGTATGGACCGATGGGCTTACCAGCCTTGACCGTTATAAAGGAAGATGCTACCACATCGAACCTGTTGCTGGAGAAGAAAATCAATATATATGCTATGTAGCTTACCCCTTAGACCTTTTTGAAGAAGGTTCTGTTACTAATATGTTTACTTCCATTGTGGGTAATGTATTTGGGTTCAAAGCCCTACGCGCTCTACGTTTGGAGGATCTGCGAATTCCTACGGCCTATATTAAAACTTTCCAAGGCCCTCCTCACGGGATCCAAGTTGAGAGAGATAAATTGAACAAGTATGGTCGTCCCCTATTGGGATGTACTATTAAACCTAAATTGGGGTTATCCGCTAAGAACTACGGTAGAGCAGTTTATGAATGTCTTCGTGGTGGACTTGATTTTACGAAGGATGATGAGAACGTGAACTCACAACCATTTATGCGTTGGAGAGATCGTTTCTTATTTTGTGCCGAAGGAATTTATAAAGCACAAGCTGAAACTGGTGAAATCAGCCCGGGTCGACTTACTAATGGGATGCCCAAATGCGT---TACAAA-----------ATTTCGCTTTAAACAATGATCCAA----------------TAAGAGGCATAATTGGAACGATTGTC--------------TCGAACTTCTTCATATCATTATCTATTAGAAATGAATTTTCTAATATTTGACTCCGTACCACTGAAGAATTTATTCGCACCCTTGAAAGATAGCCCAAAAAATCAAGAGAATACTTACATAATTGGTTTATATGGATCCTTCCTGGTTGAG-ACCACACGTAAAAATGATATTGCCATAAATTGACAAGGTAATATTTCCATTTATTGCTCATAAGAGGCGTATCCTTTGAAGCCAA-----AATGGATTTTCCTTGATATCTAAGATACT--------GCAGGAAAGGATCCT----TGAAACCCCATAGGATGTGCTGAAAATCA-------TTATCAAAAAAAACTTTAACAAGATGTTCAATTTTTACATAGAAAAAAATTCGGTCAAAAAAGACCCCATAAGATGTTGACCGTAAATGAGAAGAGTGATTACGGAGAAAAAGGAAGATGGATGCAGAACGACCCGCGAACCGTTTCTC-AGCACTCGGGATACCGGGAGG-CTTCCGGCCGCCCGGTAGCCCG-AATCTCCGGACGCC--GAGGGTGCAACCCA-CCTCCAGCGGACGGAGCTTCGAACAAAACCCCGGCGCGCGAAGCGCCAAGGTACTCCAACAAACGGGGCATGCGCCCGTAGCCCTGGGATCCAGTGCGCTCGGGTTGCTGTTCGACGTCATA--AAGTCTAAACGACTCTCGGCAACGGATATCTCGGCTCTCGCATCGATGAAGAACGTAGCGAAATGCGATACTTGGTGTGAATTGCAGAATCCCGTGAACCATCGAGTCTTTGAACGCAAGTTGCGCCCGAAGCCTCGGCTGAGGGCACGTCTGCCTGGGTGTCACAACCGCAT---GTCGCCTCCAAACCCTTCACCCCTCGAACGTTGCGGCGATACGGTTTGGATGCGGAAGCTGGCCTCCCGTGACCACGAGCCAC-GGATGGCCCAAATACGTGCT-AAGGAAGCGGAGCGCCACGGCATTCGGTGGTCGAACTAAGCCCCAGAAGCAACGCCCGCGGCGGCCGCATCCGTCCCTAGCCTACGACCCTAAACGT
>TMY2
ACTTATTATACTCCTGACTATCAAACCAAAGATACTGATATCTTGGCAGCATTCCGAGTAACTCCTCAACCTGGAGTTCCGCCTGAGGAAGCAGGGGCTGCAGTGGCTGCTGAATCTTCTACTGGGACATGGACAACTGTATGGACCGATGGGCTTACCAGCCTTGACCGTTATAAAGGAAGATGCTACCACATCGAACCTGTTGCTGGAGAAGAAAATCAATATATATGCTATGTAGCTTACCCCTTAGACCTTTTTGAAGAAGGTTCTGTTACTAATATGTTTACTTCCATTGTGGGTAATGTATTTGGGTTCAAAGCCCTACGCGCTCTACGTTTGGAGGATCTGCGAATTCCTACGGCCTATATTAAAACTTTCCAAGGCCCTCCTCACGGGATCCAAGTTGAGAGAGATAAATTGAACAAGTATGGTCGTCCCCTATTGGGATGTACTATTAAACCTAAATTGGGGTTATCCGCTAAGAACTACGGTAGAGCAGTTTATGAATGTCTTCGTGGTGGACTTGATTTTACGAAGGATGATGAGAACGTGAACTCACAACCATTTATGCGTTGGAGAGATCGTTTCTTATTTTGTGCCGAAGGAATTTATAAAGCACAAGCTGAAACTGGTGAAATCAGCCCGGGTCGACTTACTAATGGGATGCCCAAATGCGT---TACAAA-----------ATTTCGCTTTAAACAATGATCCAA----------------TAAGAGGCATAATTGGAACGATTGTC--------------TCGAACTTCTTCATATCATTATCTATTAGAAATGAATTTTCTAATATTTGACTCCGTACCACTGAAGAATTTATTCGCACCCTTGAAAGATAGCCCAAAAAATCAAGAGAATACTTACATAATTGGTTTATATGGATCCTTCCTGGTTGAG-ACCACACGTAAAAATGATATTGCCATAAATTGACAAGGTAATATTTCCATTTATTGCTCATAAGAGGCGTATCCTTTGAAGCCAA-----AATGGATTTTCCTTGATATCTAAGATACT--------GCAGGAAAGGATCCT----TGAAACCCCATAGGATGTGCTGAAAATCA-------TTATCAAAAAAAACTTTAACAAGATGTTCAATTTTTACATAGAAAAAAATTCGGTCAAAAAAGACCCCATAAGATGTTGACCGTAAATGAGAAGAGTGATTACGGAGAAAAAGGAAGATGGATGCAGAACGACCCGCGAACCGTTTCTC-AGCACTCGGGATACCGGGAGG-CTTCCGGCCGCCCGGTAGCCCG-AATCTCCGGACGCC--GAGGGTGCAACCCA-CCTCCAGCGGACGGAGCTTCGAACAAAACCCCGGCGCGCGAAGCGCCAAGGTACTCCAACAAACGGGGCATGCGCCCGTAGCCCTGGGATCCAGTGCGCTCGGGTTGCTGTTCGACGTCATA--AAGTCTAAACGACTCTCGGCAACGGATATCTCGGCTCTCGCATCGATGAAGAACGTAGCGAAATGCGATACTTGGTGTGAATTGCAGAATCCCGTGAACCATCGAGTCTTTGAACGCAAGTTGCGCCCGAAGCCTCGGCTGAGGGCACGTCTGCCTGGGTGTCACAACCGCAT---GTCGCCTCCAAACCCTTCACCCCTCGAACGTTGCGGCGATACGGTTTGGATGCGGAAGCTGGCCTCCCGTGACCACGAGCCAC-GGATGGCCCAAATACGTGCT-AAGGAAGCGGAGCGCCACGGCATTCGGTGGTCGAACTAAGCCCCAGAAGCAACGCCCGCGGCGGCCGCATCCGTCCCTAGCCTACGACCCTAAACGT
>TMU1
ACTTATTATACTCCTGACTATCAAACCAAAGATACTGATATCTTGGCAGCATTCCGAGTAACTCCTCAACCTGGAGTTCCGCCTGAGGAAGCAGGGGCTGCAGTGGCTGCTGAATCTTCTACTGGAACATGGACAACTGTATGGACCGATGGGCTTACCAGCCTTGACCGTTATAAAGGAAGATGCTACCACATCGAACCTGTTGCTGGAGAAGAAAATCAATATATATGCTATGTAGCTTACCCCTTAGACCTTTTTGAAGAAGGTTCTGTTACTAATATGTTTACTTCCATTGTGGGTAATGTATTTGGGTTCAAAGCCCTACGCGCTCTACGTCTGGAGGATCTGCGAATTCCTACGGCCTATATTAAAACTTTCCAAGGCCCTCCTCACGGGATCCAAGTTGAGAGAGATAAATTGAACAAGTATGGTCGTCCCCTATTGGGATGTACTATTAAACCTAAATTGGGGTTATCCGCTAAGAACTACGGTAGAGCAGTTTATGAATGTCTTCGTGGTGGACTTGATTTTACGAAGGATGATGAGAACGTGAACTCACAACCATTTATGCGTTGGAGAGACCGTTTCTTATTTTGTGCCGAAGGAATTTATAAAGCACAAGCTGAAACTGGTGAAATTATTCTTGTT-------CCTATATAATTCTCATATATGTGAATACGAATCCATCTTCCTTTTTCTCCGTAATCACTCTTCTCATTTACGGTCAACATCTTATGGGGTCTTTTTTGACCGAATTTTTTTCTATGTAAAAATCGAACATCTTGTTAAAGTT-TTTTTTGATAATGATTTTCAGCGCATCTTATGGGGTTTC----AAGGATCCTTTCCTGC--------AGTATCTTAGATATCAAGGAAAATCCAT-----TTTGGCTTCAAAGGATACGCCTCTTATGAGCAATAAATGGAAATATTACCTTGTCAATTTATGGCAATATCATTTTTACGTGTGGT-CTCAACCAGGAAGGATCCATATAAACCAATTATGTAATTATTCTCTTGATTTTTTGGGCTATCTTTCAAGGGTGGGAATAAATTCTTCAGTGGTACGGAGTCAAATATTAGAAAATTCAT------TTCTAATAGATAATGCTATGAAGAAGTTCG--------------AGACAATCGTTCCAATTATGCCTCTT----------------ATTGGATCATTGTTTAAAGCGAAA-----------TTGCAGAGCGACCCGCGAACCGTTTTCC-AATGCCCGGGATACCGGGGGG-CGCCTATCCGCCCGGTAGCCCGAAAGCTCCGGACGCT--AGGGGTGCAACCCACCCCCCAGCGGACGAAGCTCCAAAC-AAACCCCGGCGTGCAAAGCGCCAAGGTACTCCAAC-TGTAGGGCATGCGCCCGTAGCCCTGGGTTCCAGTGTGCTCGGGCTGCTGTTCAACATCATA--AAGTCTAAACGACTCTCGGCAACGGATATCTCGGCTCTCGCATCGATGAAGAACGTAGCGAAATGCGATACTTGGTGTGAATTGCAGAATCCCGTGAACCATCGAGTCTTTGAACGCAAGTTGCGCCCGAAGCCTTGGCTGAGGGCACGTCTGCCTGGGTGTCAC----GCATCGCGTTGCCTCCAAACCCTTCACCCTTCGTTCGTTGCGGTGAT--GGTCTGGATGCGGAAGCTGGCCTCCCGCGGCCACGAGCCACGGGATGGCCCAAACACGTGCT-AGGGAAGCGAAGCGCCACGGCATTCGGTGGTTGATCCAAGCCCCAGAAGCAGTGCCGGCGGTGGCCGCGTCTGTCCTTAGCCCACGACCCTAAACGT
>TMU2
ACTTATTATACTCCTGACTATCAAACCAAAGATACTGATATCTTGGCAGCATTCCGAGTAACTCCTCAACCTGGAGTTCCGCCTGAGGAAGCAGGGGCTGCAGTGGCTGCTGAATCTTCTACTGGAACATGGACAACTGTATGGACCGATGGGCTTACCAGCCTTGACCGTTATAAAGGAAGATGCTACCACATCGAACCTGTTGCTGGAGAAGAAAATCAATATATATGCTATGTAGCTTACCCCTTAGACCTTTTTGAAGAAGGTTCTGTTACTAATATGTTTACTTCCATTGTGGGTAATGTATTTGGGTTCAAAGCCCTACGCGCTCTACGTCTGGAGGATCTGCGAATTCCTACGGCCTATATTAAAACTTTCCAAGGCCCTCCTCACGGGATCCAAGTTGAGAGAGATAAATTGAACAAGTATGGTCGTCCCCTATTGGGATGTACTATTAAACCTAAATTGGGGTTATCCGCTAAGAACTACGGTAGAGCAGTTTATGAATGTCTTCGTGGTGGACTTGATTTTACGAAGGATGATGAGAACGTGAACTCACAACCATTTATGCGTTGGAGAGACCGTTTCTTATTTTGTGCCGAAGGAATTTATAAAGCACAAGCTGAAACTGGTGAAATTATTCTTGTT-------CCTATATAATTCTCATATATGTGAATACGAATCCATCTTCCTTTTTCTCCGTAATCACTCTTCTCATTTACGGTCAACATCTTATGGGGTCTTTTTTGACCGAATTTTTTTCTATGTAAAAATCGAACATCTTGTTAAAGTT-TTTTTTGATAATGATTTTCAGCGCATCTTATGGGGTTTC----AAGGATCCTTTCCTGC--------AGTATCTTAGATATCAAGGAAAATCCAT-----TTTGGCTTCAAAGGATACGCCTCTTATGAGCAATAAATGGAAATATTACCTTGTCAATTTATGGCAATATCATTTTTACGTGTGGT-CTCAACCAGGAAGGATCCATATAAACCAATTATGTAATTATTCTCTTGATTTTTTGGGCTATCTTTCAAGGGTGGGAATAAATTCTTCAGTGGTACGGAGTCAAATATTAGAAAATTCAT------TTCTAATAGATAATGCTATGAAGAAGTTCG--------------AGACAATCGTTCCAATTATGCCTCTT----------------ATTGGATCATTGTTTAAAGCGAAA-----------TTGCAGAGCGACCTGCGAACCGTTTTCC-AATGCCCGGGATACCAGGGGG-CGCCTATCCGCCCGGTAGCCCGAAAGCTCCGGACGCT--AGGGGTGCAACCCACCCCCCAGCGGACGAAGCTCCAAAC-AAACCCCGGCGTGCAAAGCGCCAAGGTACTCCAAC-TGTAGGGCATGCGCCCGTAGCCCTGGGTTCCAGTGTGCTCGGGCTGCTGTTCAACATCATA--AAGTCTAAACGACTCTCGGCAACGGATATCTCGGCTCTCGCATCGATGAAGAACGTAGCGAAATGCGATACTTGGTGTGAATTGCAGAATCCCGTGAACCATCGAGTCTTTGAACGCAAGTTGCGCCCGAAGCCTTGGCTGAGGGCACGTCTGCCTGGGTGTCAC----GCATCGCGTTGCCTCCAAACCCTTCACCCTTCGTTCGTTGCGGTGAT--GGTCTGGATGCGGAAGCTGGCCTCCCGCGGCCACGAGCCAC-GGATGGCCCAAACACGTGCT-AGGGAAGCGAAGCGCCACGGCATTCGGTGGTTGATCCAAGCCCCAGAAGCAGTGCCGGCGGTGGCCGCGTCTGTCCTTAGCCCACGACCCTAAACGT
>TMU3
ACTTATTATACTCCTGACTATCAAACCAAAGATACTGATATCTTGGCAGCATTCCGAGTAACTCCTCAACCTGGAGTTCCGCCTGAGGAAGCAGGGGCTGCAGTGGCTGCTGAATCTTCTACTGGAACATGGACAACTGTATGGACCGATGGGCTTACCAGCCTTGACCGTTATAAAGGAAGATGCTACCACATCGAACCTGTTGCTGGAGAAGAAAATCAATATATATGCTATGTAGCTTACCCCTTAGACCTTTTTGAAGAAGGTTCTGTTACTAATATGTTTACTTCCATTGTGGGTAATGTATTTGGGTTCAAAGCCCTACGCGCTCTACGTCTGGAGGATCTGCGAATTCCTACGGCCTATATTAAAACTTTCCAAGGCCCTCCTCACGGGATCCAAGTTGAGAGAGATAAATTGAACAAGTATGGTCGTCCCCTATTGGGATGTACTATTAAACCTAAATTGGGGTTATCCGCTAAGAACTACGGTAGAGCAGTTTATGAATGTCTTCGTGGTGGACTTGATTTTACGAAGGATGATGAGAACGTGAACTCACAACCATTTATGCGTTGGAGAGACCGTTTCTTATTTTGTGCCGAAGGAATTTATAAAGCACAAGCTGAAACTGGTGAAATTATTCTTGTT-------CCTATATAATTCTCATATATGTGAATACGAATCCATCTTCCTTTTTCTCCGTAATCACTCTTCTCATTTACGGTCAACATCTTATGGGGTCTTTTTTGACCGAATTTTTTTCTATGTAAAAATCGAACATCTTGTTAAAGTT-TTTTTTGATAATGATTTTCAGCGCATCTTATGGGGTTTC----AAGGATCCTTTCCTGC--------AGTATCTTAGATATCAAGGAAAATCCAT-----TTTGGCTTCAAAGGATACGCCTCTTATGAGCAATAAATGGAAATATTACCTTGTCAATTTATGGCAATATCATTTTTACGTGTGGT-CTCAACCAGGAAGGATCCATATAAACCAATTATGTAATTATTCTCTTGATTTTTTGGGCTATCTTTCAAGGGTGGGAATAAATTCTTCAGTGGTACGGAGTCAAATATTAGAAAATTCAT------TTCTAATAGATAATGCTATGAAGAAGTTCG--------------AGACAATCGTTCCAATTATGCCTCTT----------------ATTGGATCATTGTTTAAAGCGAAA-----------TTGCAGAGCGACCCGCGAACCGTTTTCC-AATGCCCGGGATACCGGGGGG-CGCCTATCCGCCCGGTAGCCCGAAAGCTCCGGACGCT--AGGGGTGCAACCCACCCCCCAGCGGACGAAGCTCCAAAC-AAACCCCGGCGTGCGAAGCGCCAAGGTACTCCAAC-TGTAGGGCATGCGCCCGTAGCCCTGGGTTCCAGTGTGCTCGGGCTGCTGTTCAACATCATA--AAGTCTAAACGACTCTCGGCAACGGATATCTCGGCTCTCGCATCGATGAAGAACGTAGCGAAATGCGATACTTGGTGTGAATTGCAGAATCCCGTGAACCATCGAGTCTTTGAACGCAAGTTGCGCCCGAAGCCTTGGCTGAGGGCACGTCTGCCTGGGTGTCAC----GCATCGCGTTGCCTCCAAACCCTTCACCCTTCGTTCGTTGCGGTGAT--GGTCTGGATGCGGAAGCTGGCCTCCCGCGGCCACGAGCCAC-GGATGGCCCAAACACGTGCT-AGGGAAGCGAAGCGCCACGGCATTCGGTGGTTGATCCAAGCCCCAGAAGCAGTGCCGGCGGTGGCCGCGTCTGTCCTTAGCCCACGACCCTAAACGT
>TMU4
ACTTATTATACTCCTGACTATCAAACCAAAGATACTGATATCTTGGCAGCATTCCGAGTAACTCCTCAACCTGGAGTTCCGCCTGAGGAAGCAGGGGCTGCAGTGGCTGCTGAATCTTCTACTGGAACATGGACAACTGTATGGACCGATGGGCTTACCAGCCTTGACCGTTATAAAGGAAGATGCTACCACATCGAACCTGTTGCTGGAGAAGAAAATCAATATATATGCTATGTAGCTTACCCCTTAGACCTTTTTGAAGAAGGTTCTGTTACTAATATGTTTACTTCCATTGTGGGTAATGTATTTGGGTTCAAAGCCCTACGCGCTCTACGTCTGGAGGATCTGCGAATTCCTACGGCCTATATTAAAACTTTCCAAGGCCCTCCTCACGGGATCCAAGTTGAGAGAGATAAATTGAACAAGTATGGTCGTCCCCTATTGGGATGTACTATTAAACCTAAATTGGGGTTATCCGCTAAGAACTACGGTAGAGCAGTTTATGAATGTCTTCGTGGTGGACTTGATTTTACGAAGGATGATGAGAACGTGAACTCACAACCATTTATGCGTTGGAGAGACCGTTTCTTATTTTGTGCCGAAGGAATTTATAAAGCACAAGCTGAAACTGGTGAAATTATTCTTGTT-------CCTATATAATTCTCATATATGTGAATACGAATCCATCTTCCTTTTTCTCCGTAATCACTCTTCTCATTTACGGTCAACATCTTATGGGGTCTTTTTTGACCGAATTTTTTTCTATGTAAAAATCGAACATCTTGTTAAAGTT-TTTTTTGATAATGATTTTCAGCGCATCTTATGGGGTTTC----AAGGATCCTTTCCTGC--------AGTATCTTAGATATCAAGGAAAATCCAT-----TTTGGCTTCAAAGGATACGCCTCTTATGAGCAATAAATGGAAATATTACCTTGTCAATTTATGGCAATATCATTTTTACGTGTGGT-CTCAACCAGGAAGGATCCATATAAACCAATTATGTAATTATTCTCTTGATTTTTTGGGCTATCTTTCAAGGGTGGGAATAAATTCTTCAGTGGTACGGAGTCAAATATTAGAAAATTCAT------TTCTAATAGATAATGCTATGAAGAAGTTCG--------------AGACAATCGTTCCAATTATGCCTCTT----------------ATTGGATCATTGTTTAAAGCGAAA-----------TTGCAGAACGACCTGCGAACCGTTTTCC-AATGCCCGGGATACCAGGGGG-CGCCTATCCGCCCGGTAGCCCGAAAGCTCCGGACGCT--AGGGGTGCAACCCA-CCCCCAGCGGACGAAGCTCCAAAC-AAACCCCGGCGTGCAAAGCGCCAAGGTACTCCAAC-TGTAGGGCATGCGCCCGTAGCCCTGGGTTCCAGTGTGCTCGGGCTGCTGTTCAACATCATA--AAGTCTAAACGACTCTCGGCAACGGATATCTCGGCTCTCGCATCGATGAAGAACGTAGCGAAATGCGATACTTGGTGTGAATTGCAGAATCCCGTGAACCATCGAGTCTTTGAACGCAAGTTGCGCCCGAAGCCTTGGCTGAGGGCACGTCTGCCTGGGTGTCAC----GCATCGCGTTGCCTCCAAACCCTTCACCCTTCGTTCGTTGCGGTGAT--GGTCTGGATGCGGAAGCTGGCCTCCCGCGGCCACGAGCCAC-GGATGGCC-AAACACGTGCT-AGGGAAGCGAAGCGCCACGGCATTCGGTGGTTGATCCAAGCCCCAGAAGCAGTGCCGGCGGTGGCCGCGTCTGTCCTTAGCCCACGACCCTAAACGT
>TMU5
ACTTATTATACTCCTGACTATCAAACCAAAGATACTGATATCTTGGCAGCATTCCGAGTAACTCCTCAACCTGGAGTTCCGCCTGAGGAAGCAGGGGCTGCAGTGGCTGCTGAATCTTCTACTGGAACATGGACAACTGTATGGACCGATGGGCTTACCAGCCTTGACCGTTATAAAGGAAGATGCTACCACATCGAACCTGTTGCTGGAGAAGAAAATCAATATATATGCTATGTAGCTTACCCCTTAGACCTTTTTGAAGAAGGTTCTGTTACTAATATGTTTACTTCCATTGTGGGTAATGTATTTGGGTTCAAAGCCCTACGCGCTCTACGTCTGGAGGATCTGCGAATTCCTACGGCCTATATTAAAACTTTCCAAGGCCCTCCTCACGGGATCCAAGTTGAGAGAGATAAATTGAACAAGTATGGTCGTCCCCTATTGGGATGTACTATTAAACCTAAATTGGGGTTATCCGCTAAGAACTACGGTAGAGCAGTTTATGAATGTCTTCGTGGTGGACTTGATTTTACGAAGGATGATGAGAACGTGAACTCACAACCATTTATGCGTTGGAGAGACCGTTTCTTATTTTGTGCCGAAGGAATTTATAAAGCACAAGCTGAAACTGGTGAAATTATTCTTGTT-------CCTATATAATTCTCATATATGTGAATACGAATCCATCTTCCTTTTTCTCCGTAATCACTCTTCTCATTTACGGTCAACATCTTATGGGGTCTTTTTTGACCGAATTTTTTTCTATGTAAAAATCGAACATCTTGTTAAAGTT-TTTTTTGATAATGATTTTCAGCGCATCTTATGGGGTTTC----AAGGATCCTTTCCTGC--------AGTATCTTAGATATCAAGGAAAATCCAT-----TTTGGCTTCAAAGGATACGCCTCTTATGAGCAATAAATGGAAATATTACCTTGTCAATTTATGGCAATATCATTTTTACGTGTGGT-CTCAACCAGGAAGGATCCATATAAACCAATTATGTAATTATTCTCTTGATTTTTTGGGCTATCTTTCAAGGGTGGGAATAAATTCTTCAGTGGTACGGAGTCAAATATTAGAAAATTCAT------TTCTAATAGATAATGCTATGAAGAAGTTCG--------------AGACAATCGTTCCAATTATGCCTCTT----------------ATTGGATCATTGTTTAAAGCGAAA-----------TTGCAGAGCGACCTGCGAACCGTTTTCC-AATGCCCGGGATACCAGGGGG-CGCCTATCCGCCCGGTAGCCCGAAAGCTCCGGACGCT--AGGGGTGCAACCCACCCCCCAGCGGACGAAGCTCCAAAC-AAACCCCGGCGTGCAAAGCGCCAAGGTACTCCAAC-TGTAGGGCATGCGCCCGTAGCCCTGGGTTCCAGTGTGCTCGGGCTGCTGTTCAACATCATA--AAGTCTAAACGACTCTCGGCAACGGATATCTCGGCTCTCGCATCGATGAAGAACGTAGCGAAATGCGATACTTGGTGTGAATTGCAGAATCCCGTGAACCATCGAGTCTTTGAACGCAAGTTGCGCCCGAAGCCTTGGCTGAGGGCACGTCTGCCTGGGTGTCAC----GCATCGCGTTGCCTCCAAACCCTTCACCCTTCGTTCGTTGCGGTGAT--GGTCTGGATGCGGAAGCTGGCCTCCCGCGGCCACGAGCCAC-GGATGGCC-AAACACGTGCT-AGGGAAGCGAAGCGCCACGGCATTCGGTGGTTGATCCAAGCCCCAGAAGCAGTGCCGGCGGTGGCCGCGTCTGTCCTTAGCCCACGACCCTAAACGT
>TMO1
ACTTATTATACTCCTGACTATCAAACCAAAGATACTGATATCTTGGCAGCATTCCGAGTAACTCCTCAACCTGGAGTTCCGCCTGAGGAAGCAGGGGCTGCAGTGGCTGCTGAATCTTCTACTGGAACATGGACAACTGTATGGACCGATGGGCTTACCAGCCTTGACCGTTATAAAGGAAGATGCTACCACATCGAACCTGTTGCTGGAGAAGAAAATCAATATATATGCTATGTAGCTTACCCCTTAGACCTTTTTGAAGAAGGTTCTGTTACTAATATGTTTACTTCCATTGTGGGTAATGTATTTGGGTTCAAAGCCCTACGCGCTCTACGTCTGGAGGATCTGCGAATTCCTACGTCCTATATTAAAACTTTCCAAGGCCCTCCTCACGGGATCCAAGTTGAGAGAGATAAATTGAACAAGTATGGTCGTCCCCTATTGGGATGTACTATTAAACCTAAATTGGGGTTATCCGCTAAGAACTACGGTAGAGCAGTTTATGAATGTCTTCGTGGTGGACTTGATTTTACGAAGGATGATGAGAACGTGAACTCACAACCATTTATGCGTTGGAGAGACCGTTTCTTATTTTGTGCCGAAGCAATTTATAAAGCACAAGCTGAAACTGGTGAAATTATTCTTGTT-------CCTATATAATTCTCATATATGTGAATACGAATCCATCTTCCTTTTTCTCCGTAATCACTCTTCTCATTTACGGTCAACATCTTATGGGGTCTTTTTTGACCGAATTTTTTTCTATGTAAAAATCGAACATCTTGTTAAAGTT-TTTTTTGATAATGATTTTCAGCGCATCTTATGGGGTTTC----AAGGATCCTTTCCTGC--------AGTATCTTAGATATCAAGGAAAATCCAT-----TTTGGCTTCAAAGGATACGCCTCTTATGAGCAATAAATGGAAATATTACCTTGTCAATTTATGGCAATATCATTTTTACGTGTGGT-CTCAACCAGGAAGGATCCATATAAACCAATTATGTAAGTATTCTCTTGATTTTTTGGGCTATCTTTCAAGGGTGGGAATAAATTCTTCAGTGGTACGGAGTCAAATATTAGAAAATTCAT------TTCTAATAGATAATGCTATGAAGAAGTTCG--------------AGACAATCGTTGCAATTATGCCTCTT----------------ATTGGATCATTGTTTAAAGCGAAA-----------TTGCAGAGCGACCCGTGAACCGTTTTTC-AACTCCCGGGAYACCGGGGGG-CGCCCAGCCGCCCGGTAGCCCGAAAGCTCCGGACGCT--GGGGGGGCAACCCA-CCCCCAGCGGACGGATCTCCRAAC-AAACCCCGGCGCGCGAAGCGCCAAGGTACTCCAAC-GATASGGCATGCGCCCGTAGCCCTGGGTTCCAGTGTGCTCGGGMTGCTGTTCRRCATCATA--AAGTCTAAACGACTCTCGGCAACGGATATCTCGGCTCTCGCATCGATNNNNNNNGCAGCGAAATGCGATACTTGGTGTGAATTGCAGAATCCCGTGAACCATCGAGTCTTTGAACGCAAGTTGCGCCCGAAGCCTTGGCTGAGGGCACGTCTGCCTGGGTGTCAC----GCATCGCGTTGCATCCAAACCCTTCACCCTTCGGACGTTGCGGTGAT--GGTCTGGATGCGGAAGCTGGCCTCCCGYGGCCACGAGCCAC-GGATGGCCCAAACACGTGCT-AGGGAAGCGAAGCGCCACGGCATTCGGTGGTTGATCCAAGCCCCAGAAGCAGTGCCGGCGGTGGCCGCATCTGTCCCTAGCCGACGACCCTAAACGT
>TMO2
ACTTATTATACTCCTGACTATCAAACCAAAGATACTGATATCTTGGCAGCATTCCGAGTAACTCCTCAACCTGGAGTTCCGCCTGAGGAAGCAGGGGCTGCAGTGGCTGCTGAATCTTCTACTGGAACATGGACAACTGTATGGACCGATGGGCTTACCAGCCTTGACCGTTATAAAGGAAGATGCTACCACATCGAACCTGTTGCTGGAGAAGAAAATCAATATATATGCTATGTAGCTTACCCCTTAGACCTTTTTGAAGAAGGTTCTGTTACTAATATGTTTACTTCCATTGTGGGTAATGTATTTGGGTTCAAAGCCCTACGCGCTCTACGTCTGGAGGATCTGCGAATTCCTACGTCCTATATTAAAACTTTCCAAGGCCCTCCTCACGGGATCCAAGTTGAGAGAGATAAATTGAACAAGTATGGTCGTCCCCTATTGGGATGTACTATTAAACCTAAATTGGGGTTATCCGCTAAGAACTACGGTAGAGCAGTTTATGAATGTCTTCGTGGTGGACTTGATTTTACGAAGGATGATGAGAACGTGAACTCACAACCATTTATGCGTTGGAGAGACCGTTTCTTATTTTGTGCCGAAGCAATTTATAAAGCACAAGCTGAAACTGGTGAAATTATTCTTGTT-------CCTATATAATTCTCATATATGTGAATACGAATCCATCTTCCTTTTTCTCCGTAATCACTCTTCTCATTTACGGTCAACATCTTATGGGGTCTTTTTTGACCGAATTTTTTTCTATGTAAAAATCGAACATCTTGTTAAAGTT-TTTTTTGATAATGATTTTCAGCGCATCTTATGGGGTTTC----AAGGATCCTTTCCTGC--------AGTATCTTAGATATCAAGGAAAATCCAT-----TTTGGCTTCAAAGGATACGCCTCTTATGAGCAATAAATGGAAATATTACCTTGTCAATTTATGGCAATATCATTTTTACGTGTGGT-CTCAACCAGGAAGGATCCATATAAACCAATTATGTAAGTATTCTCTTGATTTTTTGGGCTATCTTTCAAGGGTGGGAATAAATTCTTCAGTGGTACGGAGTCAAATATTAGAAAATTCAT------TTCTAATAGATAATGCTATGAAGAAGTTCG--------------AGACAATCGTTGCAATTATGCCTCTT----------------ATTGGATCATTGTTTAAAGCGAAA-----------TTGCAGAGCGACCCGTGAACCGTTTTTC-AACTCCCGGGAYACCGGGGGG-CGCCCAGCCGCCCGGTAGCCCGAAAGCTCCGGACGCT--GGGGGGGCAACCCA-CCCCCAGCGGACGGATCTCCRAAC-AAACCCCGGCGCGCGAAGCGCCAAGGTACTCCAAC-GATASGGCATGCGCCCGTAGCCCTGGGTTCCAGTGTGCTCGGGMTGCTGTTCRRCATCATA--AAGTCTAAACGACTCTCGGCAACGGATATCTCGGCTCTCGCATCGATNNNNNNNGCAGCGAAATGCGATACTTGGTGTGAATTGCAGAATCCCGTGAACCATCGAGTCTTTGAACGCAAGTTGCGCCCGAAGCCTTGGCTGAGGGCACGTCTGCCTGGGTGTCAC----GCATCGCGTTGCATCCAAACCCTTCACCCTTCGGACGTTGCGGTGAT--GGTCTGGATGCGGAAGCTGGCCTCCCGYGGCCACGAGCCAC-GGATGGCCCAAACACGTGCT-AGGGAAGCGAAGCGCCACGGCATTCGGTGGTTGATCCAAGCCCCAGAAGCAGTGCCGGCGGTGGCCGCATCTGTCCCTAGCCGACGACCCTAAACGT
>TSA1
ACTTATTATACTCCTGACTATCAAACCAAAGATACTGATATCTTGGCAGCATTCCGAGTAACTCCTCAACCTGGAGTTCCGCCTGAGGAAGCAGGGGCTGCAGTGGCTGCTGAATCTTCTACTGGAACATGGACAACTGTATGGACCGATGGGCTTACCAGCCTTGACCGTTATAAAGGAAGATGCTACCACATCGAACCTGTTGCTGGAGAAGAAAATCAATATATATGCTATGTAGCTTACCCCTTAGACCTTTTTGAAGAAGGTTCTGTTACTAATATGTTTACTTCCATTGTGGGTAATGTATTTGGGTTCAAAGCCCTACGCGCTCTACGTCTGGAGGATCTGCGAATTCCTAAGTCCTATATTAAAACTTTCCAAGGCCCTCCTCACGGGATCCAAGTTGAGAGAGATAAATTGAACAAGTATGGTCGTCCCCTATTGGGATGTACTATTAAACCTAAATTGGGGTTATCCGCTAAGAACTACGGTAGAGCAGTTTATGAATGTCTTCGTGGTGGACTTGATTTTACGAAGGATGATGAGAACGTGAACTCACAACCATTTATGCGTTGGAGAGACCGTTTCTTATTTTGTGCCGAAGCAATTTATAAAGCACAAGCTGAAACTGGTGAAATTATTCTTGTT-------CCTATATAATTCTCATATATGTGAATACGAATCCATCTTCCTTTTTCTCCGTAATCACTCTTCTCATTTACGGTCAACATCTTATGGGGTCTTTTTTGACCGAATTTTTTTCTATGTAAAAATCGAACATCTTGTTAAAGTT-TTTTTTGATAATGATTTTCAGCGCATCTTATGGGGTTTC----AAGGATCCTTTCCTGC--------AGTATCTTAGATATCAAGGAAAATCCAT-----TTTGGCTTCAAAGGATACGCCTCTTATGAGCAATAAATGGAAATATTACCTTGTCAATTTATGGCAATATCATTTTTACGTGTGGT-CTCAACCAGGAAGAATCCATATAAACCAATTATGTAATTATTCTCTTGATTTTTTGGGCTATCTTTCAAGGGTGGGAATAAATTCTTCAGTGGTACGGAGTCAAATATTAGAAAATTCAT------TTCTAATAGATAATGCTATGAAGAAGTTCG--------------AGACAATCGTTCCAATTATGCCTCTT----------------ATTGGATCATTGTTTAAAGCGAAA-----------TTGCAGAGCGACCCGTGAACCGTTTTTC-AACKCYCGGGATACCGGGGGGGCGCMTGTCCGCCCGGTAGCCCGAAAGCTCCGGACTCT--AGGGGTGCAACCCA--CCCCAGGGTACGGAGCTCCAAAC-AAACCCCGGCGCGCGAAGCGCCAAGGTACTCCAAC-GATAGGGCATGCGCCCGTAGCCCTGGGTTCCAGTGTGCTCGGGCTGCTGTTCAACGTCATA--AAGTCTAAACGACTCTCGGCAACGGATATCTCGGCTCTCGCATCGATNNNNAACGCAGCGAAATGCGATACTTGGTGTGAATTGCAGAATCCCGTGAACCATCGAGTCTTTGAACGCAAGTTGCGCCCGAAGCCTTGGCTGAGGGCACGTCTGCCTGGGTGTCAC----GCATCGCGTTGCCTCCAAACCCTTCACCCTTCGGACGTTGCGGTGAT--GGTCTGGATGCGGAAGCTGGCCTCCCGCGGCCGCGAGCCAC-GGATGGCCCAAACACGTGCT-AGGGAAGCGAAGCGCCACGGCATTCGGTGGTTGATCCAAGCCCCAGAAGCAGTGCCGGCGGTGGCCGCGTCCGTCCCTAGCCCACGACCCTAATCGT
>TSA2
ACTTATTATACTCCTGACTATCAAACCAAAGATACTGATATCTTGGCAGCATTCCGAGTAACTCCTCAACCTGGAGTTCCGCCTGAGGAAGCAGGGGCTGCAGTGGCTGCTGAATCTTCTACTGGAACATGGACAACTGTATGGACCGATGGGCTTACCAGCCTTGACCGTTATAAAGGAAGATGCTACCACATCGAACCTGTTGCTGGAGAAGAAAATCAATATATATGCTATGTAGCTTACCCCTTAGACCTTTTTGAAGAAGGTTCTGTTACTAATATGTTTACTTCCATTGTGGGTAATGTATTTGGGTTCAAAGCCCTACGCGCTCTACGTCTGGAGGATCTGCGAATTCCTAAGTCCTATATTAAAACTTTCCAAGGCCCTCCTCACGGGATCCAAGTTGAGAGAGATAAATTGAACAAGTATGGTCGTCCCCTATTGGGATGTACTATTAAACCTAAATTGGGGTTATCCGCTAAGAACTACGGTAGAGCAGTTTATGAATGTCTTCGTGGTGGACTTGATTTTACGAAGGATGATGAGAACGTGAACTCACAACCATTTATGCGTTGGAGAGACCGTTTCTTATTTTGTGCCGAAGCAATTTATAAAGCACAAGCTGAAACTGGTGAAATTATTCTTGTT-------CCTATATAATTCTCATATATGTGAATACGAATCCATCTTCCTTTTTCTCCGTAATCACTCTTCTCATTTACGGTCAACATCTTATGGGGTCTTTTTTGACCGAATTTTTTTCTATGTAAAAATCGAACATCTTGTTAAAGTT-TTTTTTGATAATGATTTTCAGCGCATCTTATGGGGTTTC----AAGGATCCTTTCCTGC--------AGTATCTTAGATATCAAGGAAAATCCAT-----TTTGGCTTCAAAGGATACGCCTCTTATGAGCAATAAATGGAAATATTACCTTGTCAATTTATGGCAATATCATTTTTACGTGTGGT-CTCAACCAGGAAGAATCCATATAAACCAATTATGTAATTATTCTCTTGATTTTTTGGGCTATCTTTCAAGGGTGGGAATAAATTCTTCAGTGGTACGGAGTCAAATATTAGAAAATTCAT------TTCTAATAGATAATGCTATGAAGAAGTTCG--------------AGACAATCGTTCCAATTATGCCTCTT----------------ATTGGATCATTGTTTAAAGCGAAA-----------TTGCAGAGCGACCCGTGAACCGTTTTTC-AACKCYCGGGATACCGGGGGGGCGCMTGTCCGCCCGGTAGCCCGAAAGCTCCGGACTCT--AGGGGTGCAACCCA--CCCCAGGGTACGGAGCTCCAAAC-AAACCCCGGCGCGCGAAGCGCCAAGGTACTCCAAC-GATAGGGCATGCGCCCGTAGCCCTGGGTTCCAGTGTGCTCGGGCTGCTGTTCAACGTCATA--AAGTCTAAACGACTCTCGGCAACGGATATCTCGGCTCTCGCATCGAT-NNNAACGCAGCGAAATGCGATACTTGGTGTGAATTGCAGAATCCCGTGAACCATCGAGTCTTTGAACGCAAGTTGCGCCCGAAGCCTTGGCTGAGGGCACGTCTGCCTGGGTGTCAC----GCATCGCGTTGCCTCCAAACCCTTCACCCTTCGGACGTTGCGGTGAT--GGTCTGGATGCGGAAGCTGGCCTCCCGCGGCCGCGAGCCAC-GGATGGCCCAAACACGTGCT-AGGGAAGCGAAGCGCCACGGCATTCGGTGGTTGATCCAAGCCCCAGAAGCAGTGCCGGCGGTGGCCGCGTCCGTCCCTAGCCCACGACCCTAATCGT
>TPU1
ACTTATTATACTCCTGACTATCAAACCAAAGATACTGATATCTTGGCAGCATTCCGAGTAACTCCTCAACCTGGAGTTCCGCCTGAGGAAGCAGGGGCTGCAGTGGCTGCTGAATCTTCTACTGGAACATGGACAACTGTATGGACCGATGGGCTTACCAGCCTTGACCGTTATAAAGGAAGATGCTACCACATCGAACCTGTTGCTGGAGAAGAAAATCAATATATATGCTATGTAGCTTACCCCTTAGACCTTTTTGAAGAAGGTTCTGTTACTAATATGTTTACTTCCATTGTGGGTAATGTATTTGGGTTCAAAGCCCTACGCGCTCTACGTCTGGAGGATCTGCGAATTCCTACGGCCTATATTAAAACTTTCCAAGGCCCTCCTCACGGGATCCAAGTTGAGAGAGATAAATTGAACAAGTATGGTCGTCCCCTATTGGGATGTACTATTAAACCTAAATTGGGGTTATCCGCTAAGAACTACGGTAGAGCAGTTTATGAATGTCTTCGTGGTGGACTTGATTTTACTAAGGATGATGAGAACGTGAACTCACAACCATTTATGCGTTGGAGAGACCGTTTCTTATTTTGTGCCGAAGCAATTTATAAAGCACAAGCTGAAACTGGTGAAATTATTCTTGTT-------TCTATATAATTCTCATATATGTGAATACGAATCCATCTTCCTTTTTCTCCGTAATCACTCTTCTCATTTACGGTCAACATCTTATGGGGTCTTTTTTGAACGAATTTTATTCTATGTAAAAATTGAACATCTTGTTAAAGTT-TTTTTTGATAATGATTTTCAGCACATCCTATGGGGTTTC----AAGGATCCTTTCCTGC--------AGTATCTTAGATATCAAGGAAAATCCAT-----TTTGGCTTCAAAAGATACGCCTCTTATGAGCAATAAATGGAAATATTACCTTGTCAATTTATGGCAATATCATTTTTACGTGCGGT-CTCAACCAGGAAGGATCCATATAAACCAATTATGTAAGTATTCTCTTGATTTTTTGGGCTATCTTTCAAGGGTGCGAATAAATTCTTTCGTGGTACGGAGTCAAATATTAGAAAATTCAT------TTCTAATAGATAATGCTAGGAAGAAGTTCG--------------AGACAATCGTTCCAATTATGCCTCTT----------------ATTGGATCATTGTTTAAAGCGAAA-----------TTGCAGAGAGACCCGCGAACCGTTTTTCCAACGCCCGGGATATCGGGGGG-CGCCTAGCCGCTCGGTAGCCCGAAAGCTCCGGACGCT--GGGGGTGCAACCCA-CCCCCAGCGGGCGGAGCTCTAAAC-AAACCCCGGCGTGCGAAGCGCCAAGGTACTCCAAC-GATAGGGCACGCGCCTGTAGCCCTGGGTTCCAGTGTGCTCGGGCTGCTGTTCAATGTCATA--AAGTCTAAACGACTCTCGGCAACGGATATCTCGGCTCTTGCATCGATGNNNNNCGCAGCGAAATGCGATACTTGGTGTGAATTGCAGAATCCCGTGAACCATCGAGTCTTTGAACGCAAGTTGCGCCCGAAGCCTTGGCTGAGGGCACGTCTGCCTGGGTGTCAC----GCATCGCGTTGCCTCCAAACCCTTCACCCTTCGGACGATGCGGTGAT--GGGCTGGATGCGGAAGCTGGCCTCCCGTGGCCACGAGCCAC-GGATGGCCCAAACACATGCT-CGGGAAGCGAAGCGCCACGGCATTCGGTGGTTGATCCAAGCCCCATAAGCAGTGCCGGCGGTAGCCGCATCTGTCCCTAGCCCACGACCCTAAACGT
>TPU2
ACTTATTATACTCCTGACTATCAAACCAAAGATACTGATATCTTGGCAGCATTCCGAGTAACTCCTCAACCTGGAGTTCCGCCTGAGGAAGCAGGGGCTGCAGTGGCTGCTGAATCTTCTACTGGAACATGGACAACTGTATGGACCGATGGGCTTACCAGCCTTGACCGTTATAAAGGAAGATGCTACCACATCGAACCTGTTGCTGGAGAAGAAAATCAATATATATGCTATGTAGCTTACCCCTTAGACCTTTTTGAAGAAGGTTCTGTTACTAATATGTTTACTTCCATTGTGGGTAATGTATTTGGGTTCAAAGCCCTACGCGCTCTACGTCTGGAGGATCTGCGAATTCCTACGGCCTATATTAAAACTTTCCAAGGCCCTCCTCACGGGATCCAAGTTGAGAGAGATAAATTGAACAAGTATGGTCGTCCCCTATTGGGATGTACTATTAAACCTAAATTGGGGTTATCCGCTAAGAACTACGGTAGAGCAGTTTATGAATGTCTTCGTGGTGGACTTGATTTTACTAAGGATGATGAGAACGTGAACTCACAACCATTTATGCGTTGGAGAGACCGTTTCTTATTTTGTGCCGAAGCAATTTATAAAGCACAAGCTGAAACTGGTGAAATTATTCTTGTT-------TCTATATAATTCTCATATATGTGAATACGAATCCATCTTCCTTTTTCTCCGTAATCACTCTTCTCATTTACGGTCAACATCTTATGGGGTCTTTTTTGAACGAATTTTATTCTATGTAAAAATTGAACATCTTGTTAAAGTT-TTTTTTGATAATGATTTTCAGCACATCCTATGGGGTTTC----AAGGATCCTTTCCTGC--------AGTATCTTAGATATCAAGGAAAATCCAT-----TTTGGCTTCAAAAGATACGCCTCTTATGAGCAATAAATGGAAATATTACCTTGTCAATTTATGGCAATATCATTTTTACGTGCGGT-CTCAACCAGGAAGGATCCATATAAACCAATTATGTAAGTATTCTCTTGATTTTTTGGGCTATCTTTCAAGGGTGCGAATAAATTCTTTCGTGGTACGGAGTCAAATATTAGAAAATTCAT------TTCTAATAGATAATGCTAGGAAGAAGTTCG--------------AGACAATCGTTCCAATTATGCCTCTT----------------ATTGGATCATTGTTTAAAGCGAAA-----------TTGCAGAGAGACCCGCGAACCGTTTTTCCAACGCCCGGGATATCGGGGGG-CGCCTAGCCGCTCGGTAGCCCGAAAGCTCCGGACGCT--GGGGGTGCAACCCA-CCCCCAGCGGGCGGAGCTCTAAAC-AAACCCCGGCGTGCGAAGCGCCAAGGTACTCCAAC-GATAGGGCACGCGCCTGTAGCCCTGGGTTCCAGTGTGCTCGGGCTGCTGTTCAATGTCATA--AAGTCTAAACGACTCTCGGCAACGGATATCTCGGCTCTTGCATCGATGNNNNNCGCAGCGAAATGCGATACTTGGTGTGAATTGCAGAATCCCGTGAACCATCGAGTCTTTGAACGCAAGTTGCGCCCGAAGCCTTGGCTGAGGGCACGTCTGCCTGGGTGTCAC----GCATCGCGTTGCCTCCAAACCCTTCACCCTTCGGACGATGCGGTGAT--GGGCTGGATGCGGAAGCTGGCCTCCCGTGGCCACGAGCCAC-GGATGGCCCAAACACATGCT-CGGGAAGCGAAGCGCCACGGCATTCGGTGGTTGATCCAAGCCCCATAAGCAGTGCCGGCGGTAGCCGCATCTGTCCCTAGCCCACGACCCTAAACGT
>TPU3
ACTTATTATACTCCTGACTATCAAACCAAAGATACTGATATCTTGGCAGCATTCCGAGTAACTCCTCAACCTGGAGTTCCGCCTGAGGAAGCAGGGGCTGCAGTGGCTGCTGAATCTTCTACTGGAACATGGACAACTGTATGGACCGATGGGCTTACCAGCCTTGACCGTTATAAAGGAAGATGCTACCACATCGAACCTGTTGCTGGAGAAGAAAATCAATATATATGCTATGTAGCTTACCCCTTAGACCTTTTTGAAGAAGGTTCTGTTACTAATATGTTTACTTCCATTGTGGGTAATGTATTTGGGTTCAAAGCCCTACGCGCTCTACGTCTGGAGGATCTGCGAATTCCTACGGCCTATATTAAAACTTTCCAAGGCCCTCCTCACGGGATCCAAGTTGAGAGAGATAAATTGAACAAGTATGGTCGTCCCCTATTGGGATGTACTATTAAACCTAAATTGGGGTTATCCGCTAAGAACTACGGTAGAGCAGTTTATGAATGTCTTCGTGGTGGACTTGATTTTACTAAGGATGATGAGAACGTGAACTCACAACCATTTATGCGTTGGAGAGACCGTTTCTTATTTTGTGCCGAAGCAATTTATAAAGCACAAGCTGAAACTGGTGAAATTATTCTTGTT-------TCTATATAATTCTCATATATGTGAATACGAATCCATCTTCCTTTTTCTCCGTAATCACTCTTCTCATTTACGGTCAACATCTTATGGGGTCTTTTTTGAACGAATTTTATTCTATGTAAAAATTGAACATCTTGTTAAAGTT-TTTTTTGATAATGATTTTCAGCACATCCTATGGGGTTTC----AAGGATCCTTTCCTGC--------AGTATCTTAGATATCAAGGAAAATCCAT-----TTTGGCTTCAAAAGATACGCCTCTTATGAGCAATAAATGGAAATATTACCTTGTCAATTTATGGCAATATCATTTTTACGTGCGGT-CTCAACCAGGAAGGATCCATATAAACCAATTATGTAAGTATTCTCTTGATTTTTTGGGCTATCTTTCAAGGGTGCGAATAAATTCTTTCGTGGTACGGAGTCAAATATTAGAAAATTCAT------TTCTAATAGATAATGCTAGGAAGAAGTTCG--------------AGACAATCGTTCCAATTATGCCTCTT----------------ATTGGATCATTGTTTAAAGCGAAA-----------TTGCAGAGAGACCCGCGAACCGTTTTTCCAACGCCCGGGATATCGGGGGG-CGCCTAGCCGCTCGGTAGCCCGAAAGCTCCGGACGCT--GGGGGTGCAACCCA-CCCCCAGCGGGCGGAGCTCTAAAC-AAACCCCGGCGTGCGAAGCGCCAAGGTACTCCAAC-GATAGGGCACGCGCCTGTAGCCCTGGGTTCCAGTGTGCTCGGGCTGCTGTTCAATGTCATA--AAGTCTAAACGACTCTCGGCAACGGATATCTCGGCTCTTGCATCGATGNNNNNCGCAGCGAAATGCGATACTTGGTGTGAATTGCAGAATCCCGTGAACCATCGAGTCTTTGAACGCAAGTTGCGCCCGAAGCCTTGGCTGAGGGCACGTCTGCCTGGGTGTCAC----GCATCGCGTTGCCTCCAAACCCTTCACCCTTCGGACGATGCGGTGAT--GGGCTGGATGCGGAAGCTGGCCTCCCGTGGCCACGAGCCAC-GGATGGCCCAAACACATGCT-CGGGAAGCGAAGCGCCACGGCATTCGGTGGTTGATCCAAGCCCCATAAGCAGTGCCGGCGGTAGCCGCATCTGTCCCTAGCCCACGACCCTAAACGT
